# Supplementary material for: Conservation and functional influence of alternative splicing in wood formation of Populus and Eucalyptus
Source: BMC Genomics. 2014 Sep 10;15(1):780. doi: 10.1186/1471-2164-15-780 (PMC4287496; doi:10.1186/1471-2164-15-780)
Supplement: Supplementary file 2 — Additional file 2:: Assembled transcripts in Populus and Eucalyptus. (XLS 6 MB) [file 12864_2014_6779_MOESM2_ESM.xls]

## Sheet: Populus
Assembled transcripts in Populus
Reference_gene	Cufflinks_transcript	FPKM	Fraction_to_the_main_transcript
Potri.001G000300	TCONS_00000001	4.55083	1
Potri.001G001400	TCONS_00000007	5.27759	1
Potri.001G001400	TCONS_00000009	0.351087	0.067
Potri.001G001500	TCONS_00000011	1.02042	0.081
Potri.001G001500	TCONS_00000012	12.5205	1
Potri.001G001800	TCONS_00000013	12.1799	1
Potri.001G002300	TCONS_00000019	7.08418	1
Potri.001G002300	TCONS_00000026	1.36629	0.193
Potri.001G002300	TCONS_00000027	1.76823	0.25
Potri.001G002500	TCONS_00000032	30.6246	1
Potri.001G002600	TCONS_00000035	1.70497	1
Potri.001G003500	TCONS_00000042	14.0959	0.499
Potri.001G003500	TCONS_00000043	28.2407	1
Potri.001G003600	TCONS_00000044	0.872521	1
Potri.001G003700	TCONS_00000045	3.2779	1
Potri.001G003700	TCONS_00000046	2.28854	0.698
Potri.001G003800	TCONS_00000049	74.3462	1
Potri.001G003900	TCONS_00000052	3.97727	1
Potri.001G004100	TCONS_00000053	1809.72	1
Potri.001G004300	TCONS_00000054	9.02631	1
Potri.001G004600	TCONS_00000058	7.00659	0.177
Potri.001G004600	TCONS_00000059	39.6882	1
Potri.001G005300	TCONS_00000070	0.119945	1
Potri.001G006400	TCONS_00000073	21.1844	0.847
Potri.001G006400	TCONS_00000078	4.50047	0.18
Potri.001G006400	TCONS_00000079	25.0151	1
Potri.001G006500	TCONS_00000084	1.00289	1
Potri.001G006700	TCONS_00000087	6.62583	0.241
Potri.001G006700	TCONS_00000089	27.4804	1
Potri.001G007000	TCONS_00000090	4.53223	1
Potri.001G007900	TCONS_00000093	4.94613	0.595
Potri.001G007900	TCONS_00000096	8.31643	1
Potri.001G008000	TCONS_00000097	0.296718	1
Potri.001G008700	TCONS_00000099	2.5999	1
Potri.001G009100	TCONS_00000101	17.1974	0.198
Potri.001G009100	TCONS_00000102	87.0134	1
Potri.001G009500	TCONS_00000105	1.09471	1
Potri.001G009700	TCONS_00000106	15.0317	1
Potri.001G009800	TCONS_00000113	1.99138	1
Potri.001G010800	TCONS_00000123	4.34786	1
Potri.001G010900	TCONS_00000125	0.98022	1
Potri.001G011700	TCONS_00000134	1.34055	1
Potri.001G012300	TCONS_00000136	4.85712	1
Potri.001G012800	TCONS_00000139	2.78993	1
Potri.001G013500	TCONS_00000143	2.40288	0.154
Potri.001G013500	TCONS_00000144	15.6309	1
Potri.001G013600	TCONS_00000146	2.83696	1
Potri.001G013700	TCONS_00000147	20.274	1
Potri.001G013900	TCONS_00000148	16.2925	1
Potri.001G014000	TCONS_00000149	2.9177	1
Potri.001G014000	TCONS_00000150	2.55668	0.876
Potri.001G014900	TCONS_00000162	0.601383	1
Potri.001G015000	TCONS_00000163	18.8108	1
Potri.001G015900	TCONS_00000167	1.46138	1
Potri.001G016000	TCONS_00000168	0.659589	0.81
Potri.001G016000	TCONS_00000169	0.814647	1
Potri.001G016200	TCONS_00000172	4.06668	1
Potri.001G016700	TCONS_00000175	5.2038	1
Potri.001G017500	TCONS_00000178	0.697432	1
Potri.001G018100	TCONS_00000182	3.95667	0.865
Potri.001G018100	TCONS_00000183	4.57376	1
Potri.001G018500	TCONS_00000187	6.09138	0.882
Potri.001G018500	TCONS_00000188	6.9101	1
Potri.001G018700	TCONS_00000191	53.3154	1
Potri.001G018700	TCONS_00000194	4.05348	0.076
Potri.001G018800	TCONS_00000196	11.9745	1
Potri.001G019100	TCONS_00000198	2.3734	1
Potri.001G019200	TCONS_00000199	3.7193	1
Potri.001G019400	TCONS_00000201	29.4433	1
Potri.001G019600	TCONS_00000206	4.90092	1
Potri.001G020200	TCONS_00000218	2.60232	1
Potri.001G020300	TCONS_00000223	6.54292	0.497
Potri.001G020300	TCONS_00000226	7.29862	0.555
Potri.001G020300	TCONS_00000230	13.154	1
Potri.001G020500	TCONS_00000238	0.724763	1
Potri.001G021100	TCONS_00000239	2.91743	1
Potri.001G021500	TCONS_00000242	1.58024	1
Potri.001G021600	TCONS_00000244	7.19113	1
Potri.001G023500	TCONS_00000253	1.2945	1
Potri.001G024000	TCONS_00000254	3.56955	1
Potri.001G025100	TCONS_00000266	4.76284	0.378
Potri.001G025100	TCONS_00000279	1.57874	0.125
Potri.001G025100	TCONS_00000285	12.5915	1
Potri.001G025600	TCONS_00000287	3.08385	1
Potri.001G026200	TCONS_00000289	8.33432	1
Potri.001G026400	TCONS_00000291	19.4326	1
Potri.001G026500	TCONS_00000293	90.9562	1
Potri.001G026800	TCONS_00000294	2.34279	0.352
Potri.001G026800	TCONS_00000295	6.65156	1
Potri.001G027200	TCONS_00000297	1.97124	1
Potri.001G027400	TCONS_00000299	7.15618	1
Potri.001G027600	TCONS_00000304	3.0573	1
Potri.001G027600	TCONS_00000305	1.74418	0.57
Potri.001G027700	TCONS_00000306	9.26686	1
Potri.001G028100	TCONS_00000309	8.19249	1
Potri.001G028100	TCONS_00000310	2.62568	0.32
Potri.001G028200	TCONS_00000311	237.657	1
Potri.001G028300	TCONS_00000314	12.0851	1
Potri.001G028400	TCONS_00000316	33.9211	1
Potri.001G028500	TCONS_00000317	6.2416	1
Potri.001G028700	TCONS_00000321	0.594638	1
Potri.001G029400	TCONS_00000326	0.671883	1
Potri.001G029500	TCONS_00000327	5.20512	1
Potri.001G029800	TCONS_00000330	1.73047	0.441
Potri.001G029800	TCONS_00000341	3.92367	1
Potri.001G030900	TCONS_00000348	8.3909	0.233
Potri.001G030900	TCONS_00000351	35.9909	1
Potri.001G031500	TCONS_00000353	7.71782	1
Potri.001G031700	TCONS_00000356	12.8479	1
Potri.001G031800	TCONS_00000363	2.47783	0.179
Potri.001G031800	TCONS_00000367	2.23336	0.161
Potri.001G031800	TCONS_00000369	13.8647	1
Potri.001G032000	TCONS_00000373	4.59427	1
Potri.001G032000	TCONS_00000375	0.953745	0.208
Potri.001G032500	TCONS_00000382	67.0741	1
Potri.001G032800	TCONS_00000384	17.1917	0.513
Potri.001G032800	TCONS_00000385	33.5206	1
Potri.001G032900	TCONS_00000386	50.6038	1
Potri.001G033600	TCONS_00000399	26.7754	1
Potri.001G034200	TCONS_00000400	24.9504	1
Potri.001G034300	TCONS_00000410	3.22754	1
Potri.001G034400	TCONS_00000411	160.625	1
Potri.001G035700	TCONS_00000415	6.69583	1
Potri.001G035800	TCONS_00000416	4.2168	1
Potri.001G036100	TCONS_00000419	10.8655	1
Potri.001G036800	TCONS_00000423	0.909066	0.158
Potri.001G036800	TCONS_00000424	5.76869	1
Potri.001G037200	TCONS_00000425	9.87317	1
Potri.001G037300	TCONS_00000426	3.77231	1
Potri.001G037400	TCONS_00000430	5.4486	0.186
Potri.001G037400	TCONS_00000431	29.238	1
Potri.001G037400	TCONS_00000432	3.77586	0.129
Potri.001G037600	TCONS_00000433	2.49211	1
Potri.001G038000	TCONS_00000434	15.8176	1
Potri.001G038200	TCONS_00000439	0.838547	1
Potri.001G038400	TCONS_00000440	9.61097	1
Potri.001G040300	TCONS_00000446	9.12599	1
Potri.001G041400	TCONS_00000449	2.66766	1
Potri.001G041600	TCONS_00000450	1.05714	1
Potri.001G041800	TCONS_00000457	2.12175	1
Potri.001G042700	TCONS_00000460	1.51004	1
Potri.001G043000	TCONS_00000463	0.948623	0.167
Potri.001G043000	TCONS_00000464	5.66554	1
Potri.001G043100	TCONS_00000467	2.56527	1
Potri.001G043100	TCONS_00000470	2.14874	0.838
Potri.001G043200	TCONS_00000473	10.065	1
Potri.001G043400	TCONS_00000476	24.8176	1
Potri.001G043400	TCONS_00000477	1.34611	0.054
Potri.001G043500	TCONS_00000479	0.644324	1
Potri.001G043600	TCONS_00000485	47.3985	1
Potri.001G043900	TCONS_00000486	0.245168	1
Potri.001G044200	TCONS_00000487	14.5497	1
Potri.001G044900	TCONS_00000491	21.8016	1
Potri.001G046800	TCONS_00000495	0.418326	0.11
Potri.001G046800	TCONS_00000496	3.81222	1
Potri.001G047400	TCONS_00000497	24.4262	1
Potri.001G047500	TCONS_00000499	2.77785	1
Potri.001G047800	TCONS_00000500	19.1116	1
Potri.001G048100	TCONS_00000504	13.0875	1
Potri.001G048200	TCONS_00000505	9.03636	1
Potri.001G048700	TCONS_00000509	0.616352	1
Potri.001G048800	TCONS_00000510	0.3466	1
Potri.001G049800	TCONS_00000518	32.5168	1
Potri.001G049800	TCONS_00000519	23.0888	0.71
Potri.001G049900	TCONS_00000523	1.93318	1
Potri.001G050100	TCONS_00000526	16.9235	0.155
Potri.001G050100	TCONS_00000528	109.279	1
Potri.001G050400	TCONS_00000534	118.451	1
Potri.001G050700	TCONS_00000538	3.59071	1
Potri.001G050900	TCONS_00000543	0.560586	1
Potri.001G051300	TCONS_00000548	0.867644	1
Potri.001G052300	TCONS_00000550	163.315	1
Potri.001G053000	TCONS_00000555	0.832228	1
Potri.001G053200	TCONS_00000557	9.0018	1
Potri.001G053600	TCONS_00000559	5.92331	1
Potri.001G053900	TCONS_00000571	0.872097	1
Potri.001G054500	TCONS_00000575	104.164	1
Potri.001G055200	TCONS_00000580	5.12552	1
Potri.001G055300	TCONS_00000582	178.017	1
Potri.001G055300	TCONS_00000583	71.1055	0.399
Potri.001G055900	TCONS_00000587	3.46025	1
Potri.001G056100	TCONS_00000593	9.58547	0.454
Potri.001G056100	TCONS_00000594	21.091	1
Potri.001G056300	TCONS_00000595	25.5231	1
Potri.001G056800	TCONS_00000598	11.2118	1
Potri.001G057100	TCONS_00000603	6.73226	1
Potri.001G057400	TCONS_00000605	5.31789	1
Potri.001G057400	TCONS_00000606	1.79881	0.338
Potri.001G057500	TCONS_00000609	218.437	1
Potri.001G057500	TCONS_00000612	13.0139	0.06
Potri.001G059000	TCONS_00000620	2.02298	1
Potri.001G059300	TCONS_00000621	12.1665	1
Potri.001G059700	TCONS_00000624	28.4405	1
Potri.001G059800	TCONS_00000626	4.38302	1
Potri.001G059900	TCONS_00000627	7.20427	0.815
Potri.001G059900	TCONS_00000629	8.84074	1
Potri.001G060000	TCONS_00000631	2.03414	1
Potri.001G060000	TCONS_00000633	2.01071	0.988
Potri.001G060800	TCONS_00000642	2.45827	0.239
Potri.001G060800	TCONS_00000643	10.3017	1
Potri.001G061000	TCONS_00000644	19.3352	1
Potri.001G061100	TCONS_00000645	2.2154	0.446
Potri.001G061100	TCONS_00000646	4.97231	1
Potri.001G061200	TCONS_00000651	15.0834	0.439
Potri.001G061200	TCONS_00000652	34.3426	1
Potri.001G061400	TCONS_00000654	5.62321	0.254
Potri.001G061400	TCONS_00000659	2.59042	0.117
Potri.001G061400	TCONS_00000661	22.1329	1
Potri.001G061500	TCONS_00000668	4.42279	1
Potri.001G062000	TCONS_00000669	17.8562	1
Potri.001G062100	TCONS_00000670	5.50626	0.524
Potri.001G062100	TCONS_00000671	10.5033	1
Potri.001G062500	TCONS_00000674	4.67072	1
Potri.001G062500	TCONS_00000675	3.99349	0.855
Potri.001G062500	TCONS_00000676	1.68709	0.361
Potri.001G062700	TCONS_00000679	16.5144	1
Potri.001G063100	TCONS_00000683	0.240765	1
Potri.001G063800	TCONS_00000687	4.15468	1
Potri.001G064300	TCONS_00000691	0.206272	1
Potri.001G065600	TCONS_00000698	0.994942	0.52
Potri.001G065600	TCONS_00000699	1.91503	1
Potri.001G065800	TCONS_00000706	8.33358	1
Potri.001G065900	TCONS_00000709	9.08071	1
Potri.001G067300	TCONS_00000713	1.19606	0.157
Potri.001G067300	TCONS_00000714	1.11497	0.146
Potri.001G067300	TCONS_00000715	7.62115	1
Potri.001G067800	TCONS_00000718	24.7041	1
Potri.001G067900	TCONS_00000720	128.256	1
Potri.001G068100	TCONS_00000724	26.7482	0.07
Potri.001G068100	TCONS_00000725	237.438	0.622
Potri.001G068100	TCONS_00000726	381.841	1
Potri.001G068200	TCONS_00000727	47.4512	1
Potri.001G068300	TCONS_00000728	8.43314	1
Potri.001G068300	TCONS_00000730	1.58606	0.188
Potri.001G069100	TCONS_00000734	238.851	1
Potri.001G069500	TCONS_00000739	0.295428	1
Potri.001G070200	TCONS_00000745	3.04448	1
Potri.001G070300	TCONS_00000746	5.36945	1
Potri.001G070400	TCONS_00000747	13.9834	1
Potri.001G070500	TCONS_00000748	0.974431	1
Potri.001G070600	TCONS_00000749	1.17856	1
Potri.001G070800	TCONS_00000750	8.08455	1
Potri.001G071000	TCONS_00000751	21.9519	1
Potri.001G071100	TCONS_00000753	20.0333	0.074
Potri.001G071100	TCONS_00000754	271.178	1
Potri.001G072000	TCONS_00000761	1.08357	0.128
Potri.001G072000	TCONS_00000762	8.43835	1
Potri.001G072200	TCONS_00000767	10.7761	1
Potri.001G072200	TCONS_00000771	3.97587	0.369
Potri.001G072300	TCONS_00000773	98.6974	1
Potri.001G072500	TCONS_00000774	0.877439	1
Potri.001G072700	TCONS_00000776	3.75478	1
Potri.001G073300	TCONS_00000785	10.3969	1
Potri.001G073600	TCONS_00000787	1.03216	1
Potri.001G073700	TCONS_00000788	2.64295	0.538
Potri.001G073700	TCONS_00000789	2.62609	0.535
Potri.001G073700	TCONS_00000790	1.04273	0.212
Potri.001G073700	TCONS_00000793	4.90848	1
Potri.001G074100	TCONS_00000794	3.77024	1
Potri.001G074200	TCONS_00000796	9.38004	1
Potri.001G074300	TCONS_00000797	3.05674	1
Potri.001G074900	TCONS_00000800	67.9788	1
Potri.001G075200	TCONS_00000802	1.41678	1
Potri.001G075500	TCONS_00000803	3.94968	1
Potri.001G075500	TCONS_00000804	1.07148	0.271
Potri.001G075600	TCONS_00000806	46.8858	0.564
Potri.001G075600	TCONS_00000809	83.1651	1
Potri.001G075700	TCONS_00000814	2.56669	0.14
Potri.001G075700	TCONS_00000815	18.3448	1
Potri.001G075700	TCONS_00000817	5.18849	0.283
Potri.001G077100	TCONS_00000822	6.14583	1
Potri.001G077800	TCONS_00000828	1.14783	1
Potri.001G078500	TCONS_00000829	4.54716	1
Potri.001G078600	TCONS_00000830	4.42636	1
Potri.001G078700	TCONS_00000833	5.24524	1
Potri.001G079100	TCONS_00000834	3.008	1
Potri.001G079200	TCONS_00000835	1.42518	1
Potri.001G079300	TCONS_00000836	1.78846	1
Potri.001G079400	TCONS_00000838	1.02439	0.249
Potri.001G079400	TCONS_00000840	4.11931	1
Potri.001G079400	TCONS_00000841	1.95815	0.475
Potri.001G079500	TCONS_00000842	5.179	0.169
Potri.001G079500	TCONS_00000844	3.0625	0.1
Potri.001G079500	TCONS_00000846	6.22738	0.203
Potri.001G079500	TCONS_00000847	8.64117	0.281
Potri.001G079500	TCONS_00000849	30.7292	1
Potri.001G079500	TCONS_00000850	19.0694	0.621
Potri.001G079900	TCONS_00000852	1.66393	1
Potri.001G081100	TCONS_00000858	1.36907	1
Potri.001G081200	TCONS_00000859	0.168577	1
Potri.001G081300	TCONS_00000860	14.5752	1
Potri.001G081400	TCONS_00000861	8.25272	1
Potri.001G082000	TCONS_00000866	18.4796	0.953
Potri.001G082000	TCONS_00000868	19.3923	1
Potri.001G082000	TCONS_00000869	7.69963	0.397
Potri.001G082100	TCONS_00000870	14.5548	1
Potri.001G082500	TCONS_00000873	4.0689	1
Potri.001G082600	TCONS_00000874	1.38861	1
Potri.001G082700	TCONS_00000875	0.531349	1
Potri.001G082900	TCONS_00000881	0.632848	0.11
Potri.001G082900	TCONS_00000883	5.73853	1
Potri.001G083900	TCONS_00000888	0.294563	1
Potri.001G084300	TCONS_00000889	2.56144	0.429
Potri.001G084300	TCONS_00000890	5.96534	1
Potri.001G084500	TCONS_00000892	4.6786	1
Potri.001G084500	TCONS_00000893	1.76728	0.378
Potri.001G084900	TCONS_00000894	10.5912	1
Potri.001G085000	TCONS_00000895	7.39436	1
Potri.001G085100	TCONS_00000898	4.68091	1
Potri.001G085400	TCONS_00000902	2.14868	0.093
Potri.001G085400	TCONS_00000903	23.1374	1
Potri.001G085400	TCONS_00000904	10.1805	0.44
Potri.001G086100	TCONS_00000909	4.15893	1
Potri.001G086300	TCONS_00000910	33.4642	1
Potri.001G086600	TCONS_00000912	9.4709	1
Potri.001G087400	TCONS_00000916	2.322	1
Potri.001G087600	TCONS_00000917	13.5149	1
Potri.001G087700	TCONS_00000918	102.415	1
Potri.001G087800	TCONS_00000920	96.7893	1
Potri.001G088300	TCONS_00000922	6.84635	1
Potri.001G088400	TCONS_00000923	11.7233	1
Potri.001G088800	TCONS_00000926	188.983	1
Potri.001G088800	TCONS_00000927	16.4654	0.087
Potri.001G089000	TCONS_00000928	2.4347	1
Potri.001G090000	TCONS_00000930	4.40301	1
Potri.001G090100	TCONS_00000932	3.47596	1
Potri.001G090300	TCONS_00000934	9.68449	1
Potri.001G090400	TCONS_00000935	19.81	1
Potri.001G091200	TCONS_00000936	8.43182	1
Potri.001G091300	TCONS_00000937	11.3266	1
Potri.001G091700	TCONS_00000940	1.16069	1
Potri.001G091800	TCONS_00000942	13.7227	1
Potri.001G091900	TCONS_00000944	42.9384	1
Potri.001G092400	TCONS_00000950	5.99228	1
Potri.001G092500	TCONS_00000952	28.1508	1
Potri.001G092700	TCONS_00000953	1.79548	1
Potri.001G092900	TCONS_00000957	5.48713	1
Potri.001G093100	TCONS_00000959	1.29555	1
Potri.001G094100	TCONS_00000961	7.59302	1
Potri.001G094100	TCONS_00000963	5.90446	0.778
Potri.001G094500	TCONS_00000972	1.67015	1
Potri.001G094600	TCONS_00000973	1.90891	0.085
Potri.001G094600	TCONS_00000974	22.5393	1
Potri.001G094700	TCONS_00000975	89.8554	1
Potri.001G095500	TCONS_00000977	2.93642	1
Potri.001G095600	TCONS_00000981	3.31258	1
Potri.001G095800	TCONS_00000983	14.3625	1
Potri.001G096400	TCONS_00000986	1.38642	1
Potri.001G096600	TCONS_00000988	9.18012	1
Potri.001G096800	TCONS_00000990	19.6408	1
Potri.001G096900	TCONS_00000991	344.646	1
Potri.001G097100	TCONS_00000993	1.61765	1
Potri.001G097200	TCONS_00000996	4.3893	0.618
Potri.001G097200	TCONS_00000997	7.10466	1
Potri.001G097400	TCONS_00000999	13.5515	0.499
Potri.001G097400	TCONS_00001000	4.47748	0.165
Potri.001G097400	TCONS_00001001	27.1736	1
Potri.001G097500	TCONS_00001003	8.1822	1
Potri.001G097800	TCONS_00001006	1.33874	1
Potri.001G098000	TCONS_00001010	0.400753	1
Potri.001G098400	TCONS_00001012	1.63013	1
Potri.001G098600	TCONS_00001016	7.04594	0.209
Potri.001G098600	TCONS_00001017	33.7898	1
Potri.001G099100	TCONS_00001024	1.34213	1
Potri.001G099200	TCONS_00001025	22.1478	1
Potri.001G099800	TCONS_00001032	86.0379	1
Potri.001G099900	TCONS_00001033	3.56618	1
Potri.001G100700	TCONS_00001038	12.3772	1
Potri.001G101000	TCONS_00001039	6.63894	1
Potri.001G101400	TCONS_00001041	54.4761	1
Potri.001G101600	TCONS_00001044	21.4001	1
Potri.001G101700	TCONS_00001047	2.04076	0.119
Potri.001G101700	TCONS_00001049	0.931035	0.054
Potri.001G101700	TCONS_00001050	17.1703	1
Potri.001G101700	TCONS_00001052	2.60778	0.152
Potri.001G101800	TCONS_00001054	2.74246	1
Potri.001G101900	TCONS_00001055	3.63156	0.16
Potri.001G101900	TCONS_00001056	22.6734	1
Potri.001G102000	TCONS_00001062	12.5799	1
Potri.001G102100	TCONS_00001066	49.9092	1
Potri.001G102300	TCONS_00001073	10.9409	1
Potri.001G102500	TCONS_00001074	0.440095	1
Potri.001G102900	TCONS_00001081	30.5972	1
Potri.001G104000	TCONS_00001091	1.51855	0.539
Potri.001G104000	TCONS_00001093	2.81793	1
Potri.001G104400	TCONS_00001099	1.30984	1
Potri.001G104500	TCONS_00001101	4.70936	0.667
Potri.001G104500	TCONS_00001102	7.05755	1
Potri.001G104600	TCONS_00001103	98.4056	1
Potri.001G104800	TCONS_00001104	2.30674	0.482
Potri.001G104800	TCONS_00001110	4.78531	1
Potri.001G104900	TCONS_00001119	1.63549	1
Potri.001G105600	TCONS_00001122	23.8291	1
Potri.001G105900	TCONS_00001124	1.30309	0.073
Potri.001G105900	TCONS_00001125	4.52017	0.254
Potri.001G105900	TCONS_00001126	17.8123	1
Potri.001G106000	TCONS_00001127	11.8938	1
Potri.001G106600	TCONS_00001135	5.038	1
Potri.001G107000	TCONS_00001137	202.45	1
Potri.001G107000	TCONS_00001139	33.0609	0.163
Potri.001G107200	TCONS_00001143	13.2875	0.387
Potri.001G107200	TCONS_00001144	34.3025	1
Potri.001G107300	TCONS_00001145	3.35848	1
Potri.001G108100	TCONS_00001151	7.93766	0.711
Potri.001G108100	TCONS_00001152	11.1649	1
Potri.001G108200	TCONS_00001154	32.5158	1
Potri.001G108300	TCONS_00001155	19.9829	1
Potri.001G108700	TCONS_00001156	78.6569	1
Potri.001G109000	TCONS_00001159	0.93307	1
Potri.001G109300	TCONS_00001160	20.1962	1
Potri.001G109600	TCONS_00001161	4.00538	0.399
Potri.001G109600	TCONS_00001162	10.034	1
Potri.001G109700	TCONS_00001163	1.08261	1
Potri.001G109800	TCONS_00001164	7.9929	1
Potri.001G110100	TCONS_00001166	36.0359	1
Potri.001G110200	TCONS_00001167	7.58406	1
Potri.001G110300	TCONS_00001168	14.3548	1
Potri.001G110300	TCONS_00001170	2.11376	0.147
Potri.001G110500	TCONS_00001172	6.57583	1
Potri.001G110700	TCONS_00001173	7.26068	1
Potri.001G111000	TCONS_00001179	0.843087	1
Potri.001G111100	TCONS_00001183	5.93238	1
Potri.001G111100	TCONS_00001185	5.80674	0.979
Potri.001G111300	TCONS_00001186	2.75316	1
Potri.001G111400	TCONS_00001187	9.29795	1
Potri.001G111600	TCONS_00001199	1.98446	1
Potri.001G111700	TCONS_00001200	30.6109	1
Potri.001G111800	TCONS_00001203	0.654627	1
Potri.001G112400	TCONS_00001205	8.68653	1
Potri.001G112400	TCONS_00001206	5.65872	0.651
Potri.001G112600	TCONS_00001209	10.9282	1
Potri.001G113100	TCONS_00001211	0.995529	1
Potri.001G113500	TCONS_00001215	4.18228	1
Potri.001G113800	TCONS_00001217	11.1204	1
Potri.001G114000	TCONS_00001220	0.348067	1
Potri.001G114100	TCONS_00001221	14.1933	1
Potri.001G114800	TCONS_00001225	8.7613	1
Potri.001G115000	TCONS_00001232	31.3636	1
Potri.001G115000	TCONS_00001233	10.3537	0.33
Potri.001G115100	TCONS_00001234	5.14029	1
Potri.001G115600	TCONS_00001237	30.8781	1
Potri.001G115700	TCONS_00001238	29.7735	1
Potri.001G115700	TCONS_00001239	9.41916	0.316
Potri.001G115800	TCONS_00001240	5.26068	0.686
Potri.001G115800	TCONS_00001241	7.67185	1
Potri.001G116500	TCONS_00001242	21.8468	1
Potri.001G116500	TCONS_00001244	5.38805	0.247
Potri.001G116600	TCONS_00001245	2.751	1
Potri.001G116600	TCONS_00001246	0.751316	0.273
Potri.001G116800	TCONS_00001249	4.72591	1
Potri.001G116800	TCONS_00001251	1.06658	0.226
Potri.001G117100	TCONS_00001255	8.06931	1
Potri.001G117400	TCONS_00001257	29.0074	1
Potri.001G117500	TCONS_00001260	7.56769	1
Potri.001G117700	TCONS_00001262	3.73135	1
Potri.001G117900	TCONS_00001265	142.381	1
Potri.001G118000	TCONS_00001267	8.90049	0.373
Potri.001G118000	TCONS_00001269	23.8651	1
Potri.001G118200	TCONS_00001271	2.28888	1
Potri.001G118300	TCONS_00001276	29.5045	1
Potri.001G118300	TCONS_00001278	7.18393	0.243
Potri.001G118600	TCONS_00001279	0.447364	1
Potri.001G119100	TCONS_00001287	1.37117	1
Potri.001G119700	TCONS_00001297	5.59572	1
Potri.001G119800	TCONS_00001298	91.3581	1
Potri.001G120000	TCONS_00001300	2.12692	1
Potri.001G120800	TCONS_00001305	7.00232	1
Potri.001G121200	TCONS_00001306	8.52117	1
Potri.001G121300	TCONS_00001307	1.16458	1
Potri.001G121400	TCONS_00001310	188.096	1
Potri.001G121400	TCONS_00001311	10.2819	0.055
Potri.001G121400	TCONS_00001312	35.7672	0.19
Potri.001G121400	TCONS_00001313	10.2736	0.055
Potri.001G121700	TCONS_00001315	0.80315	0.118
Potri.001G121700	TCONS_00001320	6.83174	1
Potri.001G121700	TCONS_00001322	6.66685	0.976
Potri.001G121700	TCONS_00001323	0.544091	0.08
Potri.001G121900	TCONS_00001324	2.70906	1
Potri.001G122300	TCONS_00001326	0.671461	1
Potri.001G122800	TCONS_00001329	0.336678	0.205
Potri.001G122800	TCONS_00001330	1.64258	1
Potri.001G122800	TCONS_00001331	0.783919	0.477
Potri.001G123000	TCONS_00001333	22.4235	1
Potri.001G123200	TCONS_00001334	2.57373	0.389
Potri.001G123200	TCONS_00001336	5.76731	0.872
Potri.001G123200	TCONS_00001337	6.61029	1
Potri.001G123500	TCONS_00001341	20.7742	1
Potri.001G123600	TCONS_00001344	7.05172	1
Potri.001G124100	TCONS_00001346	6.41213	1
Potri.001G124300	TCONS_00001347	2.70743	0.298
Potri.001G124300	TCONS_00001348	9.08477	1
Potri.001G124500	TCONS_00001350	35.4363	0.474
Potri.001G124500	TCONS_00001353	74.7824	1
Potri.001G124500	TCONS_00001354	6.70256	0.09
Potri.001G124500	TCONS_00001355	19.9919	0.267
Potri.001G124900	TCONS_00001359	2.34794	1
Potri.001G126700	TCONS_00001370	2.66716	1
Potri.001G127000	TCONS_00001371	1.05101	1
Potri.001G127100	TCONS_00001372	8.41689	0.243
Potri.001G127100	TCONS_00001373	3.50032	0.101
Potri.001G127100	TCONS_00001374	10.4447	0.302
Potri.001G127100	TCONS_00001375	34.5778	1
Potri.001G127300	TCONS_00001377	1.99391	1
Potri.001G127900	TCONS_00001381	0.207149	1
Potri.001G128100	TCONS_00001382	50.0651	1
Potri.001G128200	TCONS_00001383	4.80464	1
Potri.001G128600	TCONS_00001385	9.40561	1
Potri.001G128800	TCONS_00001388	5.68663	1
Potri.001G129500	TCONS_00001391	10.7067	0.136
Potri.001G129500	TCONS_00001392	78.9312	1
Potri.001G130500	TCONS_00001405	17.0737	1
Potri.001G130600	TCONS_00001406	2.27438	1
Potri.001G131000	TCONS_00001412	102.771	0.247
Potri.001G131000	TCONS_00001414	82.066	0.197
Potri.001G131000	TCONS_00001415	415.934	1
Potri.001G131400	TCONS_00001419	64.4383	1
Potri.001G131400	TCONS_00001421	4.56353	0.071
Potri.001G131500	TCONS_00001423	12.6118	1
Potri.001G132400	TCONS_00001429	14.6492	1
Potri.001G132500	TCONS_00001432	0.507177	1
Potri.001G132700	TCONS_00001433	29.3556	0.419
Potri.001G132700	TCONS_00001435	70.1178	1
Potri.001G132900	TCONS_00001437	14.3069	1
Potri.001G133300	TCONS_00001438	1.48335	1
Potri.001G133800	TCONS_00001440	39.0543	1
Potri.001G133900	TCONS_00001442	1.24035	1
Potri.001G133900	TCONS_00001443	0.433609	0.35
Potri.001G135000	TCONS_00001445	58.5099	1
Potri.001G135200	TCONS_00001447	44.9177	1
Potri.001G135400	TCONS_00001448	1.70589	1
Potri.001G135700	TCONS_00001450	5.69674	0.413
Potri.001G135700	TCONS_00001454	8.69769	0.63
Potri.001G135700	TCONS_00001455	13.7984	1
Potri.001G136000	TCONS_00001457	0.562562	1
Potri.001G136100	TCONS_00001458	5.52738	1
Potri.001G136300	TCONS_00001459	21.7365	1
Potri.001G136900	TCONS_00001462	14.3399	1
Potri.001G137500	TCONS_00001469	2.71534	1
Potri.001G137900	TCONS_00001470	7.50245	1
Potri.001G138000	TCONS_00001472	21.9845	1
Potri.001G138300	TCONS_00001473	1.50215	1
Potri.001G138500	TCONS_00001476	119.293	1
Potri.001G138700	TCONS_00001478	5.17301	0.363
Potri.001G138700	TCONS_00001479	14.2575	1
Potri.001G139000	TCONS_00001482	0.662691	1
Potri.001G139100	TCONS_00001484	3.06811	1
Potri.001G139500	TCONS_00001487	2.39572	0.164
Potri.001G139500	TCONS_00001488	14.6517	1
Potri.001G139600	TCONS_00001490	0.482116	1
Potri.001G139800	TCONS_00001496	8.06528	1
Potri.001G139900	TCONS_00001497	1.19582	1
Potri.001G140200	TCONS_00001498	3.0224	0.27
Potri.001G140200	TCONS_00001502	11.1857	1
Potri.001G140700	TCONS_00001504	0.255897	1
Potri.001G140800	TCONS_00001505	6.27321	1
Potri.001G140900	TCONS_00001506	6.37352	1
Potri.001G141000	TCONS_00001508	9.65065	1
Potri.001G141100	TCONS_00001509	0.427023	1
Potri.001G141400	TCONS_00001510	2.80492	0.241
Potri.001G141400	TCONS_00001511	11.6436	1
Potri.001G141600	TCONS_00001512	0.788619	1
Potri.001G141700	TCONS_00001514	139.364	1
Potri.001G141800	TCONS_00001516	7.85678	1
Potri.001G142200	TCONS_00001518	19.799	1
Potri.001G142400	TCONS_00001519	4.6383	1
Potri.001G142700	TCONS_00001520	1.47252	1
Potri.001G143200	TCONS_00001523	14.0388	1
Potri.001G143600	TCONS_00001527	11.7522	0.925
Potri.001G143600	TCONS_00001528	12.7104	1
Potri.001G143800	TCONS_00001529	2.28755	0.842
Potri.001G143800	TCONS_00001530	2.71525	1
Potri.001G144200	TCONS_00001532	4.51171	1
Potri.001G144200	TCONS_00001533	1.30326	0.289
Potri.001G144500	TCONS_00001535	2.74586	1
Potri.001G145400	TCONS_00001541	8.85056	1
Potri.001G145500	TCONS_00001544	8.9775	1
Potri.001G145700	TCONS_00001551	0.968522	1
Potri.001G146600	TCONS_00001555	2.29564	1
Potri.001G146900	TCONS_00001557	2.16441	0.622
Potri.001G146900	TCONS_00001559	3.48225	1
Potri.001G147100	TCONS_00001560	0.56737	1
Potri.001G147300	TCONS_00001562	3.5242	1
Potri.001G147400	TCONS_00001563	0.473299	1
Potri.001G147900	TCONS_00001565	40.021	1
Potri.001G147900	TCONS_00001567	6.79094	0.17
Potri.001G148000	TCONS_00001570	2.00893	0.066
Potri.001G148000	TCONS_00001573	30.6036	1
Potri.001G148100	TCONS_00001576	8.72266	1
Potri.001G148300	TCONS_00001579	3.52714	1
Potri.001G148500	TCONS_00001580	3.54304	1
Potri.001G148600	TCONS_00001581	9.97098	1
Potri.001G148600	TCONS_00001583	9.13856	0.917
Potri.001G148700	TCONS_00001586	56.8623	1
Potri.001G148800	TCONS_00001591	9.34893	1
Potri.001G149000	TCONS_00001595	5.12715	1
Potri.001G149300	TCONS_00001596	37.8169	1
Potri.001G150300	TCONS_00001601	10.4008	1
Potri.001G150500	TCONS_00001611	21.1526	1
Potri.001G150500	TCONS_00001612	1.6461	0.078
Potri.001G150600	TCONS_00001613	6.36781	1
Potri.001G150900	TCONS_00001619	3.718	1
Potri.001G152300	TCONS_00001627	0.897148	1
Potri.001G152600	TCONS_00001629	0.635104	1
Potri.001G152800	TCONS_00001632	55.5129	0.414
Potri.001G152800	TCONS_00001633	133.988	1
Potri.001G153300	TCONS_00001641	2.10445	1
Potri.001G154000	TCONS_00001646	3.06886	1
Potri.001G154200	TCONS_00001647	81.2571	1
Potri.001G154200	TCONS_00001648	7.56745	0.093
Potri.001G154300	TCONS_00001649	3.30443	1
Potri.001G154300	TCONS_00001651	0.914781	0.277
Potri.001G154400	TCONS_00001660	2.53705	0.363
Potri.001G154400	TCONS_00001661	4.1266	0.59
Potri.001G154400	TCONS_00001662	6.99087	1
Potri.001G154500	TCONS_00001663	21.9352	1
Potri.001G154600	TCONS_00001665	39.1296	1
Potri.001G155200	TCONS_00001670	6.24169	1
Potri.001G155300	TCONS_00001671	3.31583	0.99
Potri.001G155300	TCONS_00001672	3.34907	1
Potri.001G155800	TCONS_00001684	10.816	1
Potri.001G155900	TCONS_00001687	23.0692	1
Potri.001G156000	TCONS_00001690	15.7396	1
Potri.001G156000	TCONS_00001692	6.11806	0.389
Potri.001G156100	TCONS_00001694	44.3707	1
Potri.001G156600	TCONS_00001702	0.688107	1
Potri.001G157200	TCONS_00001709	0.324595	0.314
Potri.001G157200	TCONS_00001710	1.03509	1
Potri.001G157300	TCONS_00001711	0.812102	0.113
Potri.001G157300	TCONS_00001714	5.47706	0.763
Potri.001G157300	TCONS_00001718	1.82481	0.254
Potri.001G157300	TCONS_00001722	7.17919	1
Potri.001G157700	TCONS_00001726	15.7881	1
Potri.001G157800	TCONS_00001727	1.66017	0.103
Potri.001G157800	TCONS_00001729	2.19304	0.136
Potri.001G157800	TCONS_00001730	16.1589	1
Potri.001G157900	TCONS_00001731	10.7016	1
Potri.001G158200	TCONS_00001736	2.28853	1
Potri.001G159000	TCONS_00001740	6.34627	0.13
Potri.001G159000	TCONS_00001742	48.7867	1
Potri.001G159300	TCONS_00001745	1.45584	1
Potri.001G159600	TCONS_00001746	2.60212	0.263
Potri.001G159600	TCONS_00001747	9.90211	1
Potri.001G160100	TCONS_00001752	1.13835	0.117
Potri.001G160100	TCONS_00001757	9.74502	1
Potri.001G160400	TCONS_00001760	0.324508	1
Potri.001G160500	TCONS_00001768	18.0859	1
Potri.001G160700	TCONS_00001772	6.58416	0.353
Potri.001G160700	TCONS_00001778	18.6718	1
Potri.001G160800	TCONS_00001779	3.01992	1
Potri.001G161000	TCONS_00001781	3.71572	1
Potri.001G161100	TCONS_00001783	16.6864	1
Potri.001G161600	TCONS_00001793	101.827	1
Potri.001G162000	TCONS_00001794	7.46535	1
Potri.001G162400	TCONS_00001796	89.7754	1
Potri.001G162700	TCONS_00001799	7.08453	1
Potri.001G162800	TCONS_00001800	3.80618	0.288
Potri.001G162800	TCONS_00001801	13.1938	1
Potri.001G163100	TCONS_00001802	78.0162	1
Potri.001G163300	TCONS_00001803	13.8381	1
Potri.001G163400	TCONS_00001805	4.08524	1
Potri.001G163600	TCONS_00001807	23.5013	1
Potri.001G163700	TCONS_00001809	49.8413	0.734
Potri.001G163700	TCONS_00001810	6.18417	0.091
Potri.001G163700	TCONS_00001812	67.8764	1
Potri.001G163900	TCONS_00001819	1.76012	1
Potri.001G163900	TCONS_00001821	1.68891	0.96
Potri.001G163900	TCONS_00001822	1.64647	0.935
Potri.001G164100	TCONS_00001824	6.13678	1
Potri.001G164300	TCONS_00001826	32.599	1
Potri.001G164700	TCONS_00001829	1.35369	0.092
Potri.001G164700	TCONS_00001830	14.7635	1
Potri.001G164700	TCONS_00001831	4.41384	0.299
Potri.001G164700	TCONS_00001833	1.77991	0.121
Potri.001G164700	TCONS_00001834	6.29714	0.427
Potri.001G164800	TCONS_00001837	0.627443	1
Potri.001G164900	TCONS_00001842	2.84547	0.469
Potri.001G164900	TCONS_00001843	6.07062	1
Potri.001G165000	TCONS_00001846	0.400853	1
Potri.001G165100	TCONS_00001847	0.696223	1
Potri.001G165600	TCONS_00001852	26.2081	1
Potri.001G165700	TCONS_00001853	2.36815	1
Potri.001G166000	TCONS_00001856	22.7657	1
Potri.001G166400	TCONS_00001859	1.2393	0.626
Potri.001G166400	TCONS_00001860	1.76666	0.893
Potri.001G166400	TCONS_00001861	1.97925	1
Potri.001G166900	TCONS_00001862	1.48103	1
Potri.001G167200	TCONS_00001864	4.83316	1
Potri.001G167300	TCONS_00001865	41.9222	1
Potri.001G167600	TCONS_00001866	4.31338	1
Potri.001G167700	TCONS_00001867	2.00169	0.09
Potri.001G167700	TCONS_00001870	22.1351	1
Potri.001G167800	TCONS_00001871	2.36708	1
Potri.001G167900	TCONS_00001872	0.81277	1
Potri.001G168200	TCONS_00001873	13.2909	1
Potri.001G168600	TCONS_00001877	8.24466	1
Potri.001G168700	TCONS_00001878	1.89741	1
Potri.001G169300	TCONS_00001880	7.59426	1
Potri.001G169600	TCONS_00001882	0.295261	1
Potri.001G170100	TCONS_00001888	12.7337	1
Potri.001G170200	TCONS_00001895	3.09096	0.357
Potri.001G170200	TCONS_00001899	8.66745	1
Potri.001G170300	TCONS_00001900	2.87249	1
Potri.001G171000	TCONS_00001909	8.45266	0.617
Potri.001G171000	TCONS_00001910	13.7015	1
Potri.001G171000	TCONS_00001912	12.4712	0.91
Potri.001G171100	TCONS_00001913	6.09682	0.813
Potri.001G171100	TCONS_00001915	7.50162	1
Potri.001G171200	TCONS_00001917	54.1167	1
Potri.001G171600	TCONS_00001921	0.404189	1
Potri.001G171800	TCONS_00001922	2.60839	0.285
Potri.001G171800	TCONS_00001923	9.15653	1
Potri.001G172500	TCONS_00001927	3.4588	1
Potri.001G173900	TCONS_00001932	3.21371	0.596
Potri.001G173900	TCONS_00001933	5.39012	1
Potri.001G173900	TCONS_00001935	2.34845	0.436
Potri.001G174000	TCONS_00001936	19.0867	1
Potri.001G174100	TCONS_00001940	1.65958	1
Potri.001G174300	TCONS_00001941	67.4377	1
Potri.001G174600	TCONS_00001943	47.0667	1
Potri.001G175000	TCONS_00001944	26.2127	1
Potri.001G175200	TCONS_00001946	6.20456	1
Potri.001G175400	TCONS_00001950	8.13728	1
Potri.001G175600	TCONS_00001951	24.3126	1
Potri.001G175600	TCONS_00001952	4.52165	0.186
Potri.001G177100	TCONS_00001965	0.751259	0.297
Potri.001G177100	TCONS_00001966	2.53233	1
Potri.001G178200	TCONS_00001972	1.0844	1
Potri.001G178400	TCONS_00001973	18.3003	1
Potri.001G178500	TCONS_00001974	0.701475	1
Potri.001G178900	TCONS_00001976	2.09253	0.274
Potri.001G178900	TCONS_00001977	1.85829	0.243
Potri.001G178900	TCONS_00001978	0.679485	0.089
Potri.001G178900	TCONS_00001979	1.64589	0.215
Potri.001G178900	TCONS_00001980	7.64192	1
Potri.001G179000	TCONS_00001983	18.7133	1
Potri.001G179000	TCONS_00001984	3.13092	0.167
Potri.001G179000	TCONS_00001987	1.62699	0.087
Potri.001G179400	TCONS_00001989	3.07199	1
Potri.001G179800	TCONS_00001990	13.6477	1
Potri.001G180200	TCONS_00001994	0.359602	1
Potri.001G181800	TCONS_00001997	499.063	1
Potri.001G182000	TCONS_00002000	1.83821	1
Potri.001G182300	TCONS_00002003	3.66983	0.111
Potri.001G182300	TCONS_00002005	33.1349	1
Potri.001G182400	TCONS_00002006	0.50973	1
Potri.001G183100	TCONS_00002007	4.0655	1
Potri.001G183800	TCONS_00002010	1.08807	1
Potri.001G184000	TCONS_00002011	1.44355	0.097
Potri.001G184000	TCONS_00002012	6.75099	0.452
Potri.001G184000	TCONS_00002014	14.9316	1
Potri.001G184300	TCONS_00002015	58.5059	1
Potri.001G184700	TCONS_00002017	12.509	1
Potri.001G185100	TCONS_00002020	1.75434	0.242
Potri.001G185100	TCONS_00002021	7.25277	1
Potri.001G185300	TCONS_00002023	17.7569	1
Potri.001G185500	TCONS_00002024	14.4748	1
Potri.001G185600	TCONS_00002026	28.8641	1
Potri.001G185600	TCONS_00002027	3.04093	0.105
Potri.001G186100	TCONS_00002030	1.83214	0.067
Potri.001G186100	TCONS_00002031	3.47322	0.127
Potri.001G186100	TCONS_00002032	27.3786	1
Potri.001G186600	TCONS_00002043	2.17781	0.23
Potri.001G186600	TCONS_00002046	0.866295	0.092
Potri.001G186600	TCONS_00002048	9.45284	1
Potri.001G186700	TCONS_00002049	306.826	1
Potri.001G186700	TCONS_00002050	66.4719	0.217
Potri.001G186900	TCONS_00002052	3.53402	1
Potri.001G187000	TCONS_00002055	1.01664	0.064
Potri.001G187000	TCONS_00002056	15.8094	1
Potri.001G187000	TCONS_00002058	7.46438	0.472
Potri.001G187400	TCONS_00002059	2.17395	1
Potri.001G187500	TCONS_00002060	1.07257	1
Potri.001G188900	TCONS_00002064	4.05039	1
Potri.001G189100	TCONS_00002067	14.5534	1
Potri.001G189300	TCONS_00002068	3.90266	1
Potri.001G189500	TCONS_00002069	2.62809	0.145
Potri.001G189500	TCONS_00002070	18.0825	1
Potri.001G189700	TCONS_00002073	5.04282	0.142
Potri.001G189700	TCONS_00002076	4.61699	0.13
Potri.001G189700	TCONS_00002078	35.4654	1
Potri.001G189800	TCONS_00002082	2.82943	0.787
Potri.001G189800	TCONS_00002083	3.59313	1
Potri.001G190000	TCONS_00002088	9.19699	1
Potri.001G190100	TCONS_00002089	3.67658	1
Potri.001G190300	TCONS_00002090	6.10355	0.726
Potri.001G190300	TCONS_00002093	8.4107	1
Potri.001G192000	TCONS_00002105	4.57005	1
Potri.001G193100	TCONS_00002107	74.582	1
Potri.001G193500	TCONS_00002111	30.7821	1
Potri.001G193900	TCONS_00002114	1.79347	0.862
Potri.001G193900	TCONS_00002116	2.08047	1
Potri.001G194000	TCONS_00002117	132.565	1
Potri.001G195900	TCONS_00002125	5.86893	1
Potri.001G196100	TCONS_00002126	108.664	1
Potri.001G196800	TCONS_00002131	1.62244	0.113
Potri.001G196800	TCONS_00002132	14.3422	1
Potri.001G197200	TCONS_00002133	166.063	1
Potri.001G197200	TCONS_00002134	8.53215	0.051
Potri.001G197500	TCONS_00002137	5.92238	1
Potri.001G197600	TCONS_00002138	5.64103	0.137
Potri.001G197600	TCONS_00002139	41.108	1
Potri.001G197600	TCONS_00002140	2.68761	0.065
Potri.001G198000	TCONS_00002142	2.56338	0.561
Potri.001G198000	TCONS_00002145	4.57238	1
Potri.001G198700	TCONS_00002150	9.31815	0.586
Potri.001G198700	TCONS_00002152	15.9053	1
Potri.001G198900	TCONS_00002154	25.5303	1
Potri.001G199200	TCONS_00002157	3.55624	1
Potri.001G199500	TCONS_00002158	15.9712	0.672
Potri.001G199500	TCONS_00002160	23.754	1
Potri.001G200300	TCONS_00002166	9.43653	1
Potri.001G200400	TCONS_00002170	4.53176	0.231
Potri.001G200400	TCONS_00002173	7.85553	0.401
Potri.001G200400	TCONS_00002174	19.6061	1
Potri.001G200600	TCONS_00002176	3.66118	1
Potri.001G200600	TCONS_00002177	1.97829	0.54
Potri.001G201100	TCONS_00002178	3.59569	1
Potri.001G201600	TCONS_00002181	4.2047	1
Potri.001G201700	TCONS_00002182	3.56956	1
Potri.001G201700	TCONS_00002183	2.95619	0.828
Potri.001G201900	TCONS_00002190	6.48147	1
Potri.001G201900	TCONS_00002193	2.65191	0.409
Potri.001G202000	TCONS_00002194	8.66391	1
Potri.001G204100	TCONS_00002208	5.2176	1
Potri.001G204200	TCONS_00002209	2.50882	0.292
Potri.001G204200	TCONS_00002212	8.58234	1
Potri.001G204600	TCONS_00002214	12.7517	1
Potri.001G205000	TCONS_00002217	7.55199	1
Potri.001G205400	TCONS_00002220	4.72954	1
Potri.001G205800	TCONS_00002223	1.42786	0.094
Potri.001G205800	TCONS_00002225	5.76942	0.38
Potri.001G205800	TCONS_00002231	14.8719	0.979
Potri.001G205800	TCONS_00002234	15.1851	1
Potri.001G206100	TCONS_00002236	2.28643	0.085
Potri.001G206100	TCONS_00002237	26.9198	1
Potri.001G206400	TCONS_00002239	5.60516	1
Potri.001G207100	TCONS_00002245	20.8385	0.547
Potri.001G207100	TCONS_00002246	38.1305	1
Potri.001G207200	TCONS_00002247	17.7593	1
Potri.001G207300	TCONS_00002249	2.0284	1
Potri.001G207500	TCONS_00002251	4.06278	1
Potri.001G208300	TCONS_00002257	0.304989	1
Potri.001G208800	TCONS_00002260	10.6098	1
Potri.001G209100	TCONS_00002262	0.736025	0.087
Potri.001G209100	TCONS_00002269	8.22243	0.972
Potri.001G209100	TCONS_00002270	8.45709	1
Potri.001G209100	TCONS_00002272	0.689256	0.082
Potri.001G209600	TCONS_00002274	4.19526	1
Potri.001G209600	TCONS_00002277	0.804821	0.192
Potri.001G210100	TCONS_00002281	76.9055	1
Potri.001G210100	TCONS_00002282	4.36435	0.057
Potri.001G210200	TCONS_00002285	1.9123	1
Potri.001G210700	TCONS_00002287	0.754548	1
Potri.001G210800	TCONS_00002288	1.89482	1
Potri.001G211000	TCONS_00002289	5.12632	0.397
Potri.001G211000	TCONS_00002290	4.50537	0.349
Potri.001G211000	TCONS_00002295	3.69968	0.286
Potri.001G211000	TCONS_00002300	12.9185	1
Potri.001G211500	TCONS_00002308	10.2979	1
Potri.001G211900	TCONS_00002309	0.591082	1
Potri.001G212700	TCONS_00002310	19.3986	1
Potri.001G212800	TCONS_00002311	2.15302	1
Potri.001G213100	TCONS_00002314	21.2737	1
Potri.001G213200	TCONS_00002316	4.50047	1
Potri.001G213300	TCONS_00002319	4.75491	1
Potri.001G213400	TCONS_00002323	1.81982	1
Potri.001G213500	TCONS_00002327	5.16692	1
Potri.001G213600	TCONS_00002329	11.1802	0.514
Potri.001G213600	TCONS_00002330	21.7495	1
Potri.001G213800	TCONS_00002331	6.02612	1
Potri.001G213800	TCONS_00002334	4.26959	0.709
Potri.001G214700	TCONS_00002344	0.386916	1
Potri.001G215000	TCONS_00002347	5.3146	1
Potri.001G215000	TCONS_00002348	2.42372	0.456
Potri.001G215000	TCONS_00002350	0.878644	0.165
Potri.001G215200	TCONS_00002354	8.50018	1
Potri.001G215400	TCONS_00002356	29.1526	1
Potri.001G215700	TCONS_00002358	5.79533	1
Potri.001G216400	TCONS_00002361	2.05145	1
Potri.001G216900	TCONS_00002362	2.47233	0.116
Potri.001G216900	TCONS_00002365	15.7487	0.736
Potri.001G216900	TCONS_00002366	21.3881	1
Potri.001G218100	TCONS_00002372	21.0262	1
Potri.001G218300	TCONS_00002375	21.0829	1
Potri.001G218800	TCONS_00002378	9.42685	1
Potri.001G219100	TCONS_00002380	1.97459	1
Potri.001G219200	TCONS_00002381	81.7688	1
Potri.001G219400	TCONS_00002385	10.2594	1
Potri.001G219700	TCONS_00002391	15.7398	1
Potri.001G220600	TCONS_00002403	5.3224	1
Potri.001G220700	TCONS_00002405	1.00193	0.153
Potri.001G220700	TCONS_00002406	6.53557	1
Potri.001G220800	TCONS_00002408	6.13635	1
Potri.001G220800	TCONS_00002410	0.558681	0.091
Potri.001G222300	TCONS_00002412	15.3263	0.542
Potri.001G222300	TCONS_00002413	14.789	0.523
Potri.001G222300	TCONS_00002414	28.2811	1
Potri.001G224400	TCONS_00002421	0.869746	1
Potri.001G224400	TCONS_00002422	0.507137	0.583
Potri.001G224500	TCONS_00002426	0.799219	1
Potri.001G225100	TCONS_00002431	8.32223	1
Potri.001G225300	TCONS_00002432	6.03636	1
Potri.001G225500	TCONS_00002435	14.9464	1
Potri.001G226400	TCONS_00002456	0.978376	1
Potri.001G226500	TCONS_00002457	1.74999	1
Potri.001G226900	TCONS_00002460	3.97557	1
Potri.001G228100	TCONS_00002469	45.24	1
Potri.001G228100	TCONS_00002471	2.59183	0.057
Potri.001G228100	TCONS_00002473	6.27776	0.139
Potri.001G228100	TCONS_00002474	15.8931	0.351
Potri.001G229000	TCONS_00002480	4.53925	1
Potri.001G229100	TCONS_00002481	1.63475	1
Potri.001G229500	TCONS_00002482	3.9899	1
Potri.001G229600	TCONS_00002486	2.68724	1
Potri.001G229700	TCONS_00002487	12.4413	1
Potri.001G230100	TCONS_00002490	9.87965	0.302
Potri.001G230100	TCONS_00002491	32.7084	1
Potri.001G230100	TCONS_00002493	17.4064	0.532
Potri.001G230600	TCONS_00002496	0.61624	1
Potri.001G231400	TCONS_00002498	45.0089	1
Potri.001G231500	TCONS_00002500	1.28326	1
Potri.001G232100	TCONS_00002503	1.67358	1
Potri.001G232600	TCONS_00002504	2.28109	1
Potri.001G232700	TCONS_00002505	0.278059	0.185
Potri.001G232700	TCONS_00002507	1.50005	1
Potri.001G232800	TCONS_00002508	1.90329	1
Potri.001G232900	TCONS_00002509	4.53737	1
Potri.001G233300	TCONS_00002511	8.52853	1
Potri.001G233300	TCONS_00002512	4.22728	0.496
Potri.001G233400	TCONS_00002517	1.62759	0.099
Potri.001G233400	TCONS_00002518	16.4523	1
Potri.001G233700	TCONS_00002522	2.76613	0.198
Potri.001G233700	TCONS_00002523	13.9813	1
Potri.001G234700	TCONS_00002525	3.04592	1
Potri.001G235000	TCONS_00002533	5.14389	1
Potri.001G235300	TCONS_00002534	7.67414	1
Potri.001G235700	TCONS_00002535	1.07225	1
Potri.001G235800	TCONS_00002536	64.9091	1
Potri.001G236000	TCONS_00002537	5.88926	1
Potri.001G236000	TCONS_00002543	0.781127	0.133
Potri.001G236400	TCONS_00002546	9.96663	0.068
Potri.001G236400	TCONS_00002548	147.046	1
Potri.001G236400	TCONS_00002549	23.8481	0.162
Potri.001G236700	TCONS_00002552	2.00979	1
Potri.001G236900	TCONS_00002553	80.8792	1
Potri.001G236900	TCONS_00002554	6.97009	0.086
Potri.001G237700	TCONS_00002556	25.9503	1
Potri.001G238300	TCONS_00002559	16.6879	1
Potri.001G238800	TCONS_00002563	42.0206	1
Potri.001G239100	TCONS_00002564	5.00234	1
Potri.001G239500	TCONS_00002567	1.02742	1
Potri.001G239600	TCONS_00002568	0.301457	1
Potri.001G239700	TCONS_00002569	134.02	1
Potri.001G239700	TCONS_00002571	61.4251	0.458
Potri.001G240100	TCONS_00002573	2.2128	0.303
Potri.001G240100	TCONS_00002574	0.969316	0.133
Potri.001G240100	TCONS_00002575	7.30257	1
Potri.001G240400	TCONS_00002584	3.77979	1
Potri.001G241400	TCONS_00002587	2.83751	1
Potri.001G241600	TCONS_00002589	13.6662	0.515
Potri.001G241600	TCONS_00002590	26.5586	1
Potri.001G241700	TCONS_00002591	2.0355	1
Potri.001G241800	TCONS_00002592	4.26297	0.803
Potri.001G241800	TCONS_00002593	5.31005	1
Potri.001G242000	TCONS_00002595	0.264761	1
Potri.001G242400	TCONS_00002604	2.0252	1
Potri.001G242800	TCONS_00002607	1.56394	1
Potri.001G243400	TCONS_00002608	3.27754	1
Potri.001G243600	TCONS_00002609	2.73735	0.757
Potri.001G243600	TCONS_00002610	3.61572	1
Potri.001G244600	TCONS_00002622	4.59521	1
Potri.001G244800	TCONS_00002623	0.912547	1
Potri.001G244900	TCONS_00002625	1.46535	1
Potri.001G245000	TCONS_00002627	37.6043	1
Potri.001G245000	TCONS_00002629	2.74093	0.073
Potri.001G245200	TCONS_00002633	1.16017	1
Potri.001G245500	TCONS_00002638	18.4259	1
Potri.001G245500	TCONS_00002639	1.61314	0.088
Potri.001G245500	TCONS_00002643	2.87355	0.156
Potri.001G245800	TCONS_00002644	2.72795	1
Potri.001G246100	TCONS_00002646	4.36749	1
Potri.001G246200	TCONS_00002647	10.4301	1
Potri.001G246400	TCONS_00002653	3.34072	0.196
Potri.001G246400	TCONS_00002654	9.64089	0.566
Potri.001G246400	TCONS_00002655	17.0233	1
Potri.001G246600	TCONS_00002656	8.02247	1
Potri.001G247400	TCONS_00002661	6.9309	1
Potri.001G247400	TCONS_00002663	1.95947	0.283
Potri.001G247600	TCONS_00002666	14.5937	1
Potri.001G247800	TCONS_00002668	16.5021	1
Potri.001G247800	TCONS_00002669	2.16219	0.131
Potri.001G247900	TCONS_00002670	114.666	1
Potri.001G248100	TCONS_00002672	75.5251	1
Potri.001G248100	TCONS_00002673	4.42093	0.059
Potri.001G248100	TCONS_00002674	23.9707	0.317
Potri.001G248700	TCONS_00002677	2.63051	1
Potri.001G248800	TCONS_00002678	5.30857	0.71
Potri.001G248800	TCONS_00002679	7.47537	1
Potri.001G249100	TCONS_00002680	3.03421	1
Potri.001G249300	TCONS_00002694	8.64945	1
Potri.001G249400	TCONS_00002696	2.97187	1
Potri.001G249900	TCONS_00002699	18.2677	0.815
Potri.001G249900	TCONS_00002700	22.4172	1
Potri.001G250300	TCONS_00002703	1.41151	1
Potri.001G250500	TCONS_00002705	3.78587	1
Potri.001G251000	TCONS_00002707	2.4276	0.636
Potri.001G251000	TCONS_00002708	3.81751	1
Potri.001G251300	TCONS_00002712	73.2327	1
Potri.001G251500	TCONS_00002714	2.9654	1
Potri.001G251600	TCONS_00002717	10.6562	1
Potri.001G252000	TCONS_00002724	4.97129	1
Potri.001G252100	TCONS_00002726	1.0366	0.281
Potri.001G252100	TCONS_00002728	3.69187	1
Potri.001G252500	TCONS_00002732	5.24321	1
Potri.001G252600	TCONS_00002734	7.74894	1
Potri.001G253000	TCONS_00002736	24.6963	1
Potri.001G253500	TCONS_00002738	3.65073	1
Potri.001G253600	TCONS_00002739	2.76337	1
Potri.001G254000	TCONS_00002741	5.06973	1
Potri.001G254300	TCONS_00002745	3.2467	1
Potri.001G254400	TCONS_00002746	0.983126	1
Potri.001G254500	TCONS_00002747	12.3452	1
Potri.001G255600	TCONS_00002752	25.1675	1
Potri.001G255900	TCONS_00002756	0.721266	1
Potri.001G256100	TCONS_00002758	5.74108	1
Potri.001G256100	TCONS_00002759	0.779724	0.136
Potri.001G256400	TCONS_00002762	11.4593	1
Potri.001G256800	TCONS_00002764	1.86597	1
Potri.001G256800	TCONS_00002765	0.17493	0.094
Potri.001G256800	TCONS_00002767	1.59204	0.853
Potri.001G256900	TCONS_00002768	42.3451	1
Potri.001G257500	TCONS_00002775	5.84189	0.194
Potri.001G257500	TCONS_00002778	30.0739	1
Potri.001G258400	TCONS_00002786	3.79947	1
Potri.001G259000	TCONS_00002787	9.47691	1
Potri.001G259200	TCONS_00002797	17.8259	1
Potri.001G259200	TCONS_00002799	4.52977	0.254
Potri.001G259900	TCONS_00002802	0.822795	1
Potri.001G260600	TCONS_00002807	1.95522	1
Potri.001G260800	TCONS_00002808	4.61036	1
Potri.001G261000	TCONS_00002810	37.3632	1
Potri.001G261000	TCONS_00002815	5.19974	0.139
Potri.001G261100	TCONS_00002817	5.06806	1
Potri.001G261800	TCONS_00002820	65.5675	1
Potri.001G262300	TCONS_00002822	0.288714	1
Potri.001G262400	TCONS_00002826	6.85532	1
Potri.001G262500	TCONS_00002832	1.03599	1
Potri.001G262900	TCONS_00002834	0.493985	1
Potri.001G263800	TCONS_00002841	1.56126	0.148
Potri.001G263800	TCONS_00002842	10.5732	1
Potri.001G264000	TCONS_00002845	2.83487	1
Potri.001G264500	TCONS_00002849	12.5144	1
Potri.001G264800	TCONS_00002852	2.31747	1
Potri.001G264900	TCONS_00002856	1.34338	1
Potri.001G265100	TCONS_00002860	11.6195	1
Potri.001G265200	TCONS_00002863	7.0813	1
Potri.001G265400	TCONS_00002865	0.773229	1
Potri.001G266400	TCONS_00002874	2.31941	0.082
Potri.001G266400	TCONS_00002875	2.60149	0.092
Potri.001G266400	TCONS_00002877	28.3651	1
Potri.001G266700	TCONS_00002881	5.30813	0.422
Potri.001G266700	TCONS_00002882	12.5818	1
Potri.001G267500	TCONS_00002886	2.61848	1
Potri.001G268000	TCONS_00002888	1.02652	1
Potri.001G268200	TCONS_00002893	3.86068	1
Potri.001G269000	TCONS_00002897	1.4611	1
Potri.001G269400	TCONS_00002900	85.7643	1
Potri.001G269600	TCONS_00002901	147.262	1
Potri.001G269900	TCONS_00002905	8.4368	0.358
Potri.001G269900	TCONS_00002906	6.29298	0.267
Potri.001G269900	TCONS_00002909	23.5621	1
Potri.001G269900	TCONS_00002912	13.1985	0.56
Potri.001G269900	TCONS_00002913	7.82578	0.332
Potri.001G270000	TCONS_00002915	1.11635	0.413
Potri.001G270000	TCONS_00002916	2.70579	1
Potri.001G270100	TCONS_00002917	8.50174	1
Potri.001G270100	TCONS_00002918	4.01589	0.472
Potri.001G270200	TCONS_00002919	25.2347	1
Potri.001G270200	TCONS_00002920	5.06529	0.201
Potri.001G271200	TCONS_00002925	5.84682	1
Potri.001G272000	TCONS_00002935	4.93855	1
Potri.001G272400	TCONS_00002938	3.68318	1
Potri.001G272700	TCONS_00002941	620.003	1
Potri.001G272800	TCONS_00002943	640.651	1
Potri.001G272800	TCONS_00002944	217.559	0.34
Potri.001G272900	TCONS_00002945	1.81882	1
Potri.001G273000	TCONS_00002946	20.7598	1
Potri.001G273600	TCONS_00002952	1.89806	0.767
Potri.001G273600	TCONS_00002957	2.47413	1
Potri.001G273700	TCONS_00002958	7.68717	1
Potri.001G273900	TCONS_00002960	17.8027	0.616
Potri.001G273900	TCONS_00002961	28.9079	1
Potri.001G274200	TCONS_00002963	4.46385	1
Potri.001G274900	TCONS_00002969	0.734409	0.101
Potri.001G274900	TCONS_00002970	7.2907	1
Potri.001G275200	TCONS_00002972	12.6091	1
Potri.001G275200	TCONS_00002975	3.62881	0.288
Potri.001G275300	TCONS_00002979	5.42834	1
Potri.001G275400	TCONS_00002987	5.28382	0.951
Potri.001G275400	TCONS_00002988	5.55316	1
Potri.001G275500	TCONS_00002992	2.21358	1
Potri.001G276000	TCONS_00002994	1.20105	1
Potri.001G276100	TCONS_00002995	1.72955	0.219
Potri.001G276100	TCONS_00002996	3.54595	0.449
Potri.001G276100	TCONS_00002997	5.66508	0.717
Potri.001G276100	TCONS_00002998	7.89567	1
Potri.001G276300	TCONS_00002999	1.23404	1
Potri.001G276700	TCONS_00003002	45.106	1
Potri.001G276800	TCONS_00003006	1.36733	0.076
Potri.001G276800	TCONS_00003008	5.4817	0.304
Potri.001G276800	TCONS_00003009	18.0293	1
Potri.001G276900	TCONS_00003012	0.981417	0.201
Potri.001G276900	TCONS_00003014	4.87234	1
Potri.001G277100	TCONS_00003015	23.2392	1
Potri.001G277200	TCONS_00003016	0.394336	1
Potri.001G277300	TCONS_00003017	4.00891	1
Potri.001G278300	TCONS_00003022	3.59952	1
Potri.001G278500	TCONS_00003024	43.6951	1
Potri.001G278500	TCONS_00003025	3.93761	0.09
Potri.001G278600	TCONS_00003027	0.358731	1
Potri.001G278800	TCONS_00003031	25.7433	1
Potri.001G278900	TCONS_00003032	254.289	1
Potri.001G279000	TCONS_00003035	58.6877	1
Potri.001G279000	TCONS_00003037	3.03428	0.052
Potri.001G279000	TCONS_00003039	6.72426	0.115
Potri.001G279100	TCONS_00003045	2.12023	1
Potri.001G279200	TCONS_00003047	0.798663	1
Potri.001G279500	TCONS_00003049	109.369	1
Potri.001G279500	TCONS_00003050	40.8049	0.373
Potri.001G280100	TCONS_00003053	3.23973	1
Potri.001G280400	TCONS_00003054	38.7496	1
Potri.001G280400	TCONS_00003055	11.9791	0.309
Potri.001G280400	TCONS_00003056	11.3284	0.292
Potri.001G280500	TCONS_00003058	12.8033	1
Potri.001G281300	TCONS_00003064	3.06989	0.326
Potri.001G281300	TCONS_00003065	4.56518	0.486
Potri.001G281300	TCONS_00003069	1.29503	0.138
Potri.001G281300	TCONS_00003070	9.40295	1
Potri.001G281500	TCONS_00003071	2.65832	1
Potri.001G281800	TCONS_00003077	0.709882	1
Potri.001G281900	TCONS_00003078	1.28649	1
Potri.001G282100	TCONS_00003080	1.55309	1
Potri.001G282900	TCONS_00003086	116.274	1
Potri.001G283000	TCONS_00003089	9.69675	1
Potri.001G283000	TCONS_00003090	5.69954	0.588
Potri.001G285000	TCONS_00003099	2.30626	1
Potri.001G285100	TCONS_00003100	25.8227	1
Potri.001G285300	TCONS_00003102	3.75823	0.333
Potri.001G285300	TCONS_00003103	2.60892	0.231
Potri.001G285300	TCONS_00003105	5.68499	0.504
Potri.001G285300	TCONS_00003106	11.274	1
Potri.001G285500	TCONS_00003108	17.5703	1
Potri.001G285600	TCONS_00003109	2.67538	1
Potri.001G285900	TCONS_00003110	11.9096	0.803
Potri.001G285900	TCONS_00003112	14.8354	1
Potri.001G286100	TCONS_00003114	5.09136	1
Potri.001G286200	TCONS_00003115	2.30217	1
Potri.001G286500	TCONS_00003117	75.8036	1
Potri.001G286600	TCONS_00003126	7.54827	0.575
Potri.001G286600	TCONS_00003128	13.1293	1
Potri.001G286700	TCONS_00003129	61.9318	1
Potri.001G287000	TCONS_00003133	24.9251	1
Potri.001G287200	TCONS_00003136	2.76986	1
Potri.001G287700	TCONS_00003139	21.4185	1
Potri.001G287900	TCONS_00003144	2.14194	0.26
Potri.001G287900	TCONS_00003150	8.23129	1
Potri.001G288200	TCONS_00003156	19.8926	0.476
Potri.001G288200	TCONS_00003157	41.8158	1
Potri.001G288200	TCONS_00003158	3.21116	0.077
Potri.001G288600	TCONS_00003162	0.76049	1
Potri.001G289100	TCONS_00003164	3.26728	1
Potri.001G289200	TCONS_00003171	8.54006	1
Potri.001G289300	TCONS_00003172	4.0487	1
Potri.001G289400	TCONS_00003177	0.74099	1
Potri.001G289800	TCONS_00003184	5.30664	0.777
Potri.001G289800	TCONS_00003187	6.82672	1
Potri.001G290100	TCONS_00003191	1.00612	1
Potri.001G290200	TCONS_00003192	5.41275	1
Potri.001G291900	TCONS_00003205	0.707276	1
Potri.001G292700	TCONS_00003210	2.13771	0.236
Potri.001G292700	TCONS_00003211	9.06663	1
Potri.001G292700	TCONS_00003214	1.25772	0.139
Potri.001G292800	TCONS_00003216	0.983434	0.195
Potri.001G292800	TCONS_00003217	5.03465	1
Potri.001G293600	TCONS_00003224	0.612452	1
Potri.001G293900	TCONS_00003226	10.172	1
Potri.001G294200	TCONS_00003228	26.5779	1
Potri.001G294200	TCONS_00003229	6.44668	0.243
Potri.001G294200	TCONS_00003231	6.03849	0.227
Potri.001G294700	TCONS_00003234	6.1799	1
Potri.001G294700	TCONS_00003235	2.1694	0.351
Potri.001G294900	TCONS_00003240	10.9314	1
Potri.001G295100	TCONS_00003241	18.213	1
Potri.001G295100	TCONS_00003242	0.946275	0.052
Potri.001G295200	TCONS_00003243	8.79623	1
Potri.001G295500	TCONS_00003244	9.58445	1
Potri.001G295600	TCONS_00003245	7.63119	1
Potri.001G295700	TCONS_00003247	4.61754	1
Potri.001G296100	TCONS_00003249	6.70546	1
Potri.001G296200	TCONS_00003251	3.85682	1
Potri.001G296300	TCONS_00003252	1.70886	1
Potri.001G297000	TCONS_00003254	5.48451	0.404
Potri.001G297000	TCONS_00003255	13.5738	1
Potri.001G297200	TCONS_00003257	2.73726	0.059
Potri.001G297200	TCONS_00003258	46.006	1
Potri.001G297200	TCONS_00003260	14.401	0.313
Potri.001G297600	TCONS_00003265	1.27602	1
Potri.001G297900	TCONS_00003268	5.18771	1
Potri.001G298400	TCONS_00003270	2.68303	1
Potri.001G298400	TCONS_00003271	0.515024	0.192
Potri.001G298500	TCONS_00003274	8.6891	1
Potri.001G299200	TCONS_00003279	1.17586	1
Potri.001G299400	TCONS_00003282	12.4249	1
Potri.001G299500	TCONS_00003283	5.33561	1
Potri.001G299600	TCONS_00003284	0.623225	1
Potri.001G300300	TCONS_00003287	19.3373	1
Potri.001G300400	TCONS_00003289	26.0633	0.94
Potri.001G300400	TCONS_00003290	27.7295	1
Potri.001G300700	TCONS_00003292	15.4656	1
Potri.001G300800	TCONS_00003294	10.5166	1
Potri.001G300800	TCONS_00003295	3.569	0.339
Potri.001G300900	TCONS_00003296	104.481	0.583
Potri.001G300900	TCONS_00003297	179.139	1
Potri.001G301100	TCONS_00003299	1.99233	0.177
Potri.001G301100	TCONS_00003300	11.2579	1
Potri.001G301200	TCONS_00003302	1.97626	1
Potri.001G301500	TCONS_00003305	27.4514	1
Potri.001G301600	TCONS_00003306	3.95661	1
Potri.001G301600	TCONS_00003311	1.73592	0.439
Potri.001G302500	TCONS_00003314	1.48455	1
Potri.001G304000	TCONS_00003320	26.2565	1
Potri.001G304200	TCONS_00003321	18.9388	1
Potri.001G304700	TCONS_00003326	94.9471	1
Potri.001G304900	TCONS_00003327	16.2775	1
Potri.001G305000	TCONS_00003329	1.60173	1
Potri.001G305300	TCONS_00003333	2.68016	1
Potri.001G305500	TCONS_00003338	1.86132	1
Potri.001G305600	TCONS_00003340	0.889091	1
Potri.001G305800	TCONS_00003341	0.408181	1
Potri.001G306000	TCONS_00003342	1.68519	1
Potri.001G306100	TCONS_00003347	12.2451	0.982
Potri.001G306100	TCONS_00003348	12.4712	1
Potri.001G306200	TCONS_00003351	26.4761	1
Potri.001G306300	TCONS_00003352	14.2068	1
Potri.001G307200	TCONS_00003356	3.51761	0.345
Potri.001G307200	TCONS_00003357	10.2094	1
Potri.001G307400	TCONS_00003363	38.5762	1
Potri.001G307600	TCONS_00003364	1.82334	0.122
Potri.001G307600	TCONS_00003366	14.8928	1
Potri.001G308600	TCONS_00003373	0.294596	1
Potri.001G308900	TCONS_00003374	8.54142	1
Potri.001G309200	TCONS_00003376	59.1138	1
Potri.001G309300	TCONS_00003377	1.65422	1
Potri.001G309800	TCONS_00003378	1.87999	0.19
Potri.001G309800	TCONS_00003379	9.91579	1
Potri.001G310100	TCONS_00003382	10.9239	0.701
Potri.001G310100	TCONS_00003383	15.5739	1
Potri.001G310600	TCONS_00003385	0.222625	1
Potri.001G310700	TCONS_00003386	2.38404	1
Potri.001G311000	TCONS_00003387	46.6251	1
Potri.001G311000	TCONS_00003389	38.3549	0.823
Potri.001G311600	TCONS_00003398	10.3588	1
Potri.001G312700	TCONS_00003407	0.387038	1
Potri.001G312900	TCONS_00003418	1.04104	0.306
Potri.001G312900	TCONS_00003419	3.39683	1
Potri.001G314000	TCONS_00003426	4.06198	1
Potri.001G314000	TCONS_00003429	3.13768	0.772
Potri.001G314100	TCONS_00003430	11.399	0.16
Potri.001G314100	TCONS_00003431	71.1102	1
Potri.001G314200	TCONS_00003432	246.663	1
Potri.001G314300	TCONS_00003433	14.5541	1
Potri.001G314500	TCONS_00003435	192.858	1
Potri.001G314800	TCONS_00003437	8.16586	0.787
Potri.001G314800	TCONS_00003439	10.3741	1
Potri.001G314900	TCONS_00003440	3.64413	1
Potri.001G315800	TCONS_00003448	26.926	0.378
Potri.001G315800	TCONS_00003449	71.2163	1
Potri.001G316400	TCONS_00003452	2.09727	0.119
Potri.001G316400	TCONS_00003453	4.38523	0.249
Potri.001G316400	TCONS_00003456	17.64	1
Potri.001G316500	TCONS_00003458	1.67341	1
Potri.001G316700	TCONS_00003459	11.6861	1
Potri.001G316700	TCONS_00003460	9.4039	0.805
Potri.001G317100	TCONS_00003463	0.144488	1
Potri.001G317200	TCONS_00003465	2.21468	1
Potri.001G317300	TCONS_00003466	45.8488	1
Potri.001G317700	TCONS_00003468	2.28125	1
Potri.001G317900	TCONS_00003470	7.38204	1
Potri.001G318000	TCONS_00003471	120.478	1
Potri.001G318100	TCONS_00003472	3.53582	1
Potri.001G318100	TCONS_00003473	0.446058	0.126
Potri.001G318200	TCONS_00003474	23.205	1
Potri.001G319000	TCONS_00003478	6.8151	1
Potri.001G319000	TCONS_00003480	0.886826	0.13
Potri.001G319000	TCONS_00003481	1.74639	0.256
Potri.001G319000	TCONS_00003482	2.14831	0.315
Potri.001G319100	TCONS_00003483	24.6158	1
Potri.001G319800	TCONS_00003489	6.89818	1
Potri.001G319900	TCONS_00003490	40.194	1
Potri.001G320300	TCONS_00003494	2.04699	1
Potri.001G320300	TCONS_00003495	0.578582	0.283
Potri.001G320500	TCONS_00003498	1190.89	1
Potri.001G320500	TCONS_00003500	563.007	0.473
Potri.001G321000	TCONS_00003504	0.941585	1
Potri.001G321100	TCONS_00003505	1.19135	0.158
Potri.001G321100	TCONS_00003507	7.54249	1
Potri.001G322100	TCONS_00003509	0.617423	1
Potri.001G322300	TCONS_00003510	196.321	1
Potri.001G322900	TCONS_00003516	2.09353	1
Potri.001G323000	TCONS_00003517	2.18584	0.334
Potri.001G323000	TCONS_00003518	6.53574	1
Potri.001G323100	TCONS_00003519	1.8803	0.077
Potri.001G323100	TCONS_00003522	1.96213	0.081
Potri.001G323100	TCONS_00003523	24.3379	1
Potri.001G323500	TCONS_00003526	0.96175	1
Potri.001G324200	TCONS_00003530	0.839908	1
Potri.001G324400	TCONS_00003531	1.12122	0.957
Potri.001G324400	TCONS_00003533	1.17159	1
Potri.001G325000	TCONS_00003534	21.6181	1
Potri.001G325000	TCONS_00003535	13.1985	0.611
Potri.001G325700	TCONS_00003538	12.7007	1
Potri.001G325800	TCONS_00003539	3.31501	1
Potri.001G325900	TCONS_00003540	4.70446	0.205
Potri.001G325900	TCONS_00003541	3.28604	0.143
Potri.001G325900	TCONS_00003542	22.9888	1
Potri.001G325900	TCONS_00003544	5.40789	0.235
Potri.001G325900	TCONS_00003545	10.7503	0.468
Potri.001G326200	TCONS_00003546	14.9606	0.483
Potri.001G326200	TCONS_00003547	30.9655	1
Potri.001G326400	TCONS_00003550	21.9669	1
Potri.001G326500	TCONS_00003552	4.35973	1
Potri.001G326700	TCONS_00003555	1.16536	0.174
Potri.001G326700	TCONS_00003559	6.70038	1
Potri.001G327800	TCONS_00003565	1.54208	1
Potri.001G329100	TCONS_00003576	6.33805	0.424
Potri.001G329100	TCONS_00003577	14.948	1
Potri.001G329300	TCONS_00003578	3.28601	0.708
Potri.001G329300	TCONS_00003579	4.63827	1
Potri.001G329400	TCONS_00003581	1366.58	1
Potri.001G329400	TCONS_00003582	271.624	0.199
Potri.001G329900	TCONS_00003584	3.23079	1
Potri.001G330300	TCONS_00003588	39.9468	1
Potri.001G330300	TCONS_00003590	31.4328	0.787
Potri.001G330500	TCONS_00003594	1.74993	1
Potri.001G330800	TCONS_00003597	3.88517	1
Potri.001G330900	TCONS_00003600	16.4641	1
Potri.001G331600	TCONS_00003605	37.399	1
Potri.001G331700	TCONS_00003607	3.11015	1
Potri.001G331800	TCONS_00003608	28.3125	1
Potri.001G332700	TCONS_00003613	0.326656	1
Potri.001G333100	TCONS_00003615	45.3541	1
Potri.001G333600	TCONS_00003618	16.2257	1
Potri.001G333800	TCONS_00003619	3.57944	1
Potri.001G334000	TCONS_00003626	6.67448	1
Potri.001G334200	TCONS_00003630	6.07977	0.39
Potri.001G334200	TCONS_00003631	15.5891	1
Potri.001G334800	TCONS_00003635	1.26102	1
Potri.001G335000	TCONS_00003638	2.39325	0.519
Potri.001G335000	TCONS_00003639	1.29708	0.281
Potri.001G335000	TCONS_00003640	4.60801	1
Potri.001G335100	TCONS_00003643	20.5583	1
Potri.001G335700	TCONS_00003647	10.1025	1
Potri.001G335700	TCONS_00003648	3.10258	0.307
Potri.001G336200	TCONS_00003650	3.51234	1
Potri.001G336500	TCONS_00003651	3.38674	1
Potri.001G336500	TCONS_00003653	1.5875	0.469
Potri.001G336800	TCONS_00003654	28.6149	1
Potri.001G337100	TCONS_00003657	1.07201	1
Potri.001G337200	TCONS_00003658	1.85922	1
Potri.001G337600	TCONS_00003659	3.47981	0.107
Potri.001G337600	TCONS_00003660	32.6455	1
Potri.001G337700	TCONS_00003662	5.84978	0.409
Potri.001G337700	TCONS_00003666	14.2917	1
Potri.001G338000	TCONS_00003669	1.7893	0.057
Potri.001G338000	TCONS_00003671	5.84198	0.186
Potri.001G338000	TCONS_00003673	31.3336	1
Potri.001G338200	TCONS_00003674	9.43723	1
Potri.001G338200	TCONS_00003675	1.11665	0.118
Potri.001G338700	TCONS_00003679	9.41506	1
Potri.001G338700	TCONS_00003683	6.42687	0.683
Potri.001G339000	TCONS_00003684	5.53039	1
Potri.001G339500	TCONS_00003686	32.008	1
Potri.001G339900	TCONS_00003688	5.20519	1
Potri.001G340300	TCONS_00003690	0.618982	1
Potri.001G341000	TCONS_00003691	0.29965	1
Potri.001G341600	TCONS_00003695	0.418845	1
Potri.001G341900	TCONS_00003699	1.45218	1
Potri.001G342300	TCONS_00003701	3.59864	0.434
Potri.001G342300	TCONS_00003702	8.28387	1
Potri.001G342500	TCONS_00003705	35.6676	1
Potri.001G342600	TCONS_00003706	11.3171	1
Potri.001G342800	TCONS_00003710	7.39138	1
Potri.001G342900	TCONS_00003712	2.09045	1
Potri.001G343000	TCONS_00003713	1.31345	0.173
Potri.001G343000	TCONS_00003714	7.60234	1
Potri.001G343200	TCONS_00003715	10.3705	1
Potri.001G343600	TCONS_00003717	2.61889	0.563
Potri.001G343600	TCONS_00003719	4.64762	1
Potri.001G344800	TCONS_00003722	0.373526	1
Potri.001G345200	TCONS_00003723	12.5179	1
Potri.001G345300	TCONS_00003738	1.73002	0.054
Potri.001G345300	TCONS_00003744	1.72735	0.054
Potri.001G345300	TCONS_00003749	5.27786	0.164
Potri.001G345300	TCONS_00003751	32.2587	1
Potri.001G345400	TCONS_00003752	0.724341	1
Potri.001G345700	TCONS_00003754	0.502392	1
Potri.001G346000	TCONS_00003756	0.92276	0.186
Potri.001G346000	TCONS_00003760	4.97272	1
Potri.001G346400	TCONS_00003762	0.467208	1
Potri.001G346700	TCONS_00003766	2.36041	0.787
Potri.001G346700	TCONS_00003767	2.3162	0.772
Potri.001G346700	TCONS_00003768	2.99944	1
Potri.001G347000	TCONS_00003770	2.66019	1
Potri.001G347000	TCONS_00003773	2.65266	0.997
Potri.001G347100	TCONS_00003774	9.71644	0.412
Potri.001G347100	TCONS_00003776	23.5636	1
Potri.001G347400	TCONS_00003781	1.64943	1
Potri.001G347400	TCONS_00003783	1.52522	0.925
Potri.001G347900	TCONS_00003787	1.84769	1
Potri.001G348000	TCONS_00003788	2.27209	1
Potri.001G348300	TCONS_00003792	4.70855	1
Potri.001G348400	TCONS_00003794	68.8404	1
Potri.001G348500	TCONS_00003795	42.6877	1
Potri.001G348700	TCONS_00003798	1.76891	0.239
Potri.001G348700	TCONS_00003800	7.40799	1
Potri.001G348800	TCONS_00003803	8.10342	1
Potri.001G349300	TCONS_00003808	16.4622	1
Potri.001G349300	TCONS_00003809	7.64616	0.464
Potri.001G349400	TCONS_00003820	3.03463	0.159
Potri.001G349400	TCONS_00003821	19.0959	1
Potri.001G349600	TCONS_00003822	5.23466	1
Potri.001G349700	TCONS_00003823	2.36997	1
Potri.001G350100	TCONS_00003832	5.69681	1
Potri.001G350200	TCONS_00003836	4.10914	0.534
Potri.001G350200	TCONS_00003840	7.69447	1
Potri.001G350500	TCONS_00003843	5.99763	1
Potri.001G350700	TCONS_00003848	4.73076	1
Potri.001G350800	TCONS_00003850	3.19171	1
Potri.001G350900	TCONS_00003852	15.3277	1
Potri.001G351500	TCONS_00003857	26.0271	1
Potri.001G352000	TCONS_00003861	27.0653	1
Potri.001G352000	TCONS_00003862	9.9801	0.369
Potri.001G352700	TCONS_00003863	17.5715	1
Potri.001G352700	TCONS_00003866	13.0131	0.741
Potri.001G352900	TCONS_00003869	11.1131	0.544
Potri.001G352900	TCONS_00003870	20.4276	1
Potri.001G352900	TCONS_00003872	16.5557	0.81
Potri.001G353400	TCONS_00003875	0.301414	1
Potri.001G353800	TCONS_00003877	5.22389	1
Potri.001G353900	TCONS_00003878	25.7967	0.22
Potri.001G353900	TCONS_00003879	117.428	1
Potri.001G354000	TCONS_00003880	69.4198	1
Potri.001G354500	TCONS_00003881	5.38859	1
Potri.001G354700	TCONS_00003882	27.9587	1
Potri.001G355600	TCONS_00003887	71.6975	1
Potri.001G355600	TCONS_00003888	6.80396	0.095
Potri.001G356100	TCONS_00003891	90.0281	1
Potri.001G356200	TCONS_00003892	1.1347	1
Potri.001G356300	TCONS_00003893	11.5532	1
Potri.001G356300	TCONS_00003894	1.15338	0.1
Potri.001G356500	TCONS_00003895	29.1063	1
Potri.001G356700	TCONS_00003897	6.47857	1
Potri.001G356800	TCONS_00003900	15.8963	1
Potri.001G356800	TCONS_00003902	4.29074	0.27
Potri.001G356800	TCONS_00003903	2.58159	0.162
Potri.001G356900	TCONS_00003904	81.2528	0.801
Potri.001G356900	TCONS_00003907	101.44	1
Potri.001G357100	TCONS_00003913	7.82907	0.739
Potri.001G357100	TCONS_00003914	10.5887	1
Potri.001G357300	TCONS_00003915	3.58326	1
Potri.001G357600	TCONS_00003916	3.74924	0.367
Potri.001G357600	TCONS_00003917	10.2267	1
Potri.001G357700	TCONS_00003918	1.16684	0.072
Potri.001G357700	TCONS_00003919	16.2191	1
Potri.001G358400	TCONS_00003932	3.83081	1
Potri.001G358500	TCONS_00003935	13.7502	1
Potri.001G358700	TCONS_00003936	11.8783	1
Potri.001G358800	TCONS_00003938	2.27114	1
Potri.001G358900	TCONS_00003941	3.74283	1
Potri.001G359000	TCONS_00003944	1.06863	1
Potri.001G359300	TCONS_00003946	5.87826	0.19
Potri.001G359300	TCONS_00003949	30.939	1
Potri.001G359300	TCONS_00003950	2.80973	0.091
Potri.001G359400	TCONS_00003953	9.57414	1
Potri.001G360200	TCONS_00003959	5.85012	1
Potri.001G360300	TCONS_00003961	26.8682	1
Potri.001G360500	TCONS_00003965	7.60891	1
Potri.001G361100	TCONS_00003966	5.04665	0.294
Potri.001G361100	TCONS_00003967	17.1695	1
Potri.001G361600	TCONS_00003972	22.0119	1
Potri.001G361600	TCONS_00003973	4.71317	0.214
Potri.001G361800	TCONS_00003977	1.37817	1
Potri.001G361800	TCONS_00003981	0.969712	0.704
Potri.001G366000	TCONS_00003994	4.72225	0.244
Potri.001G366000	TCONS_00003995	19.359	1
Potri.001G366300	TCONS_00003997	0.772906	1
Potri.001G366500	TCONS_00003999	115.371	1
Potri.001G366800	TCONS_00004001	13.9322	1
Potri.001G367000	TCONS_00004003	0.833569	0.124
Potri.001G367000	TCONS_00004004	6.73013	1
Potri.001G367200	TCONS_00004006	56.6091	1
Potri.001G367400	TCONS_00004011	8.11996	0.169
Potri.001G367400	TCONS_00004013	3.53364	0.073
Potri.001G367400	TCONS_00004014	48.1632	1
Potri.001G367400	TCONS_00004017	5.09098	0.106
Potri.001G367500	TCONS_00004019	11.5663	1
Potri.001G367600	TCONS_00004021	8.13124	1
Potri.001G367900	TCONS_00004022	90.1793	1
Potri.001G368100	TCONS_00004023	5.86623	1
Potri.001G368200	TCONS_00004024	0.875281	1
Potri.001G368300	TCONS_00004025	0.220251	1
Potri.001G368600	TCONS_00004030	4.27121	1
Potri.001G368700	TCONS_00004032	0.590896	1
Potri.001G368800	TCONS_00004033	3.29908	1
Potri.001G368900	TCONS_00004034	152.583	1
Potri.001G369200	TCONS_00004036	5.91702	1
Potri.001G369300	TCONS_00004037	10.6938	1
Potri.001G370400	TCONS_00004047	9.37787	1
Potri.001G370700	TCONS_00004049	12.5019	1
Potri.001G370800	TCONS_00004051	177.411	1
Potri.001G371200	TCONS_00004054	50.2721	0.262
Potri.001G371200	TCONS_00004055	18.6398	0.097
Potri.001G371200	TCONS_00004056	191.655	1
Potri.001G371200	TCONS_00004057	74.1578	0.387
Potri.001G371500	TCONS_00004059	8.85107	1
Potri.001G371700	TCONS_00004062	18.8499	1
Potri.001G371700	TCONS_00004065	17.1351	0.909
Potri.001G371700	TCONS_00004066	6.78953	0.36
Potri.001G371800	TCONS_00004067	6.51843	1
Potri.001G371900	TCONS_00004068	54.4038	1
Potri.001G371900	TCONS_00004069	6.33114	0.116
Potri.001G372000	TCONS_00004070	18.48	0.941
Potri.001G372000	TCONS_00004071	19.638	1
Potri.001G372000	TCONS_00004072	13.594	0.692
Potri.001G372100	TCONS_00004073	4.57064	0.246
Potri.001G372100	TCONS_00004076	18.5779	1
Potri.001G372100	TCONS_00004080	4.70124	0.253
Potri.001G372300	TCONS_00004090	50.1649	1
Potri.001G372300	TCONS_00004091	12.2153	0.244
Potri.001G372500	TCONS_00004092	3.46837	1
Potri.001G372800	TCONS_00004095	1.43078	0.669
Potri.001G372800	TCONS_00004097	2.13948	1
Potri.001G373700	TCONS_00004099	12.8244	1
Potri.001G373700	TCONS_00004100	4.26868	0.333
Potri.001G373700	TCONS_00004104	1.87013	0.146
Potri.001G374100	TCONS_00004112	3.64646	0.248
Potri.001G374100	TCONS_00004113	14.6944	1
Potri.001G375500	TCONS_00004122	244.988	1
Potri.001G375700	TCONS_00004124	95.7874	0.384
Potri.001G375700	TCONS_00004125	249.151	1
Potri.001G375700	TCONS_00004127	21.2458	0.085
Potri.001G375900	TCONS_00004129	2.60267	0.659
Potri.001G375900	TCONS_00004130	3.94765	1
Potri.001G376400	TCONS_00004133	0.989703	0.318
Potri.001G376400	TCONS_00004138	3.11639	1
Potri.001G376700	TCONS_00004141	49.4024	1
Potri.001G376900	TCONS_00004143	4.34021	1
Potri.001G377200	TCONS_00004146	23.1946	1
Potri.001G377300	TCONS_00004148	5.56605	1
Potri.001G377500	TCONS_00004149	22.6375	1
Potri.001G377800	TCONS_00004152	12.8376	1
Potri.001G377800	TCONS_00004153	1.18626	0.092
Potri.001G378900	TCONS_00004157	2.11347	1
Potri.001G379100	TCONS_00004160	5.42417	1
Potri.001G379300	TCONS_00004162	10.4287	1
Potri.001G379400	TCONS_00004163	11.4015	1
Potri.001G379500	TCONS_00004164	0.341342	1
Potri.001G380100	TCONS_00004167	3.79386	0.403
Potri.001G380100	TCONS_00004169	9.40725	1
Potri.001G380200	TCONS_00004171	80.3688	1
Potri.001G381300	TCONS_00004176	26.307	1
Potri.001G383100	TCONS_00004181	0.406525	1
Potri.001G383500	TCONS_00004187	51.9477	1
Potri.001G384000	TCONS_00004189	9.36909	1
Potri.001G384600	TCONS_00004195	2.29072	1
Potri.001G384800	TCONS_00004197	18.9443	1
Potri.001G385100	TCONS_00004199	2.2815	1
Potri.001G385300	TCONS_00004201	3.67417	1
Potri.001G387100	TCONS_00004218	10.5714	1
Potri.001G387100	TCONS_00004219	9.98338	0.944
Potri.001G387100	TCONS_00004220	6.69474	0.633
Potri.001G387300	TCONS_00004224	0.750521	0.055
Potri.001G387300	TCONS_00004225	13.6982	1
Potri.001G387600	TCONS_00004226	75.6381	1
Potri.001G387600	TCONS_00004230	26.2484	0.347
Potri.001G387600	TCONS_00004231	23.5974	0.312
Potri.001G387600	TCONS_00004232	50.3431	0.666
Potri.001G387700	TCONS_00004233	3.54043	1
Potri.001G387900	TCONS_00004234	1.06179	1
Potri.001G388900	TCONS_00004245	1.48504	1
Potri.001G389300	TCONS_00004248	0.954237	1
Potri.001G390200	TCONS_00004254	10.0994	0.916
Potri.001G390200	TCONS_00004256	11.0249	1
Potri.001G390500	TCONS_00004259	9.88941	1
Potri.001G390700	TCONS_00004260	7.12918	1
Potri.001G390800	TCONS_00004263	2.24721	1
Potri.001G391900	TCONS_00004268	27.3082	1
Potri.001G392200	TCONS_00004273	167.884	1
Potri.001G392200	TCONS_00004276	49.9598	0.298
Potri.001G392200	TCONS_00004277	19.192	0.114
Potri.001G392500	TCONS_00004279	196.819	1
Potri.001G392500	TCONS_00004280	12.6372	0.064
Potri.001G392500	TCONS_00004282	36.7835	0.187
Potri.001G393000	TCONS_00004283	1.71006	1
Potri.001G393400	TCONS_00004287	19.9193	1
Potri.001G393800	TCONS_00004292	7.8556	1
Potri.001G394500	TCONS_00004296	5.70395	1
Potri.001G394600	TCONS_00004298	7.58683	1
Potri.001G396500	TCONS_00004313	13.2889	1
Potri.001G396600	TCONS_00004317	26.1902	1
Potri.001G396700	TCONS_00004318	4.72157	1
Potri.001G396800	TCONS_00004319	0.382404	1
Potri.001G397800	TCONS_00004324	0.511115	1
Potri.001G397800	TCONS_00004326	0.465084	0.91
Potri.001G398100	TCONS_00004328	23.725	1
Potri.001G398600	TCONS_00004332	21.3091	1
Potri.001G398600	TCONS_00004334	3.80217	0.178
Potri.001G398700	TCONS_00004335	240.025	1
Potri.001G398800	TCONS_00004336	54.5297	1
Potri.001G399000	TCONS_00004338	25.071	1
Potri.001G399500	TCONS_00004340	8.02035	1
Potri.001G399800	TCONS_00004342	1.34741	0.514
Potri.001G399800	TCONS_00004343	2.62248	1
Potri.001G399900	TCONS_00004344	41.3967	1
Potri.001G400000	TCONS_00004346	12.6345	1
Potri.001G400300	TCONS_00004353	6.09944	1
Potri.001G400400	TCONS_00004354	106.622	1
Potri.001G400900	TCONS_00004359	11.9283	0.444
Potri.001G400900	TCONS_00004361	26.8652	1
Potri.001G401500	TCONS_00004364	50.6756	1
Potri.001G401600	TCONS_00004365	16.0943	1
Potri.001G401800	TCONS_00004367	1.24008	1
Potri.001G402000	TCONS_00004368	22.0607	0.944
Potri.001G402000	TCONS_00004369	23.3669	1
Potri.001G402000	TCONS_00004370	2.61287	0.112
Potri.001G402000	TCONS_00004371	9.46073	0.405
Potri.001G402600	TCONS_00004396	1.41417	1
Potri.001G402800	TCONS_00004398	1.35488	0.081
Potri.001G402800	TCONS_00004399	6.73083	0.404
Potri.001G402800	TCONS_00004401	16.6721	1
Potri.001G403000	TCONS_00004402	4.40841	0.771
Potri.001G403000	TCONS_00004403	5.71554	1
Potri.001G403200	TCONS_00004404	1.1468	1
Potri.001G404400	TCONS_00004409	3.58684	1
Potri.001G404500	TCONS_00004410	3.83114	1
Potri.001G405500	TCONS_00004412	13.6558	1
Potri.001G405700	TCONS_00004414	20.4836	1
Potri.001G405800	TCONS_00004417	10.8152	1
Potri.001G406300	TCONS_00004420	82.3345	1
Potri.001G406600	TCONS_00004423	5.62448	1
Potri.001G407000	TCONS_00004426	23.2184	1
Potri.001G407200	TCONS_00004428	0.835197	1
Potri.001G408900	TCONS_00004441	1.61288	1
Potri.001G409500	TCONS_00004448	4.49183	1
Potri.001G409900	TCONS_00004451	10.2273	1
Potri.001G410600	TCONS_00004455	12.1747	1
Potri.001G412100	TCONS_00004468	1.52919	1
Potri.001G412200	TCONS_00004470	0.580106	1
Potri.001G413500	TCONS_00004494	20.1887	1
Potri.001G413700	TCONS_00004495	1.31101	1
Potri.001G414600	TCONS_00004499	0.4674	1
Potri.001G414700	TCONS_00004500	3.69448	1
Potri.001G415300	TCONS_00004503	18.9751	1
Potri.001G415300	TCONS_00004505	4.86357	0.256
Potri.001G415400	TCONS_00004508	13.0189	1
Potri.001G415700	TCONS_00004510	83.1736	1
Potri.001G416000	TCONS_00004511	10.1823	1
Potri.001G416200	TCONS_00004512	1.21679	1
Potri.001G416300	TCONS_00004513	34.1834	0.591
Potri.001G416300	TCONS_00004515	57.8818	1
Potri.001G416500	TCONS_00004517	16.2102	1
Potri.001G416600	TCONS_00004519	47.2062	1
Potri.001G417200	TCONS_00004524	1.38945	0.67
Potri.001G417200	TCONS_00004526	2.07403	1
Potri.001G418500	TCONS_00004539	494.88	1
Potri.001G418500	TCONS_00004541	405.278	0.819
Potri.001G418500	TCONS_00004542	273.159	0.552
Potri.001G418500	TCONS_00004543	216.306	0.437
Potri.001G418600	TCONS_00004552	242.82	1
Potri.001G418900	TCONS_00004554	11.0677	1
Potri.001G419200	TCONS_00004556	0.73835	1
Potri.001G420200	TCONS_00004560	111.728	1
Potri.001G420400	TCONS_00004561	8.6217	1
Potri.001G420800	TCONS_00004564	10.2265	1
Potri.001G421100	TCONS_00004565	3.22313	1
Potri.001G421200	TCONS_00004566	4.46131	1
Potri.001G422000	TCONS_00004572	2.19307	0.349
Potri.001G422000	TCONS_00004574	6.27973	1
Potri.001G422300	TCONS_00004579	15.2547	1
Potri.001G422800	TCONS_00004599	0.879336	1
Potri.001G423100	TCONS_00004612	13.6837	1
Potri.001G423300	TCONS_00004613	0.499546	1
Potri.001G423500	TCONS_00004616	8.45956	1
Potri.001G423600	TCONS_00004617	0.339371	1
Potri.001G423700	TCONS_00004618	6.23275	1
Potri.001G424000	TCONS_00004620	142.233	1
Potri.001G424600	TCONS_00004625	4.91392	1
Potri.001G424900	TCONS_00004627	84.0588	1
Potri.001G424900	TCONS_00004628	10.7128	0.127
Potri.001G426700	TCONS_00004636	1.60259	1
Potri.001G430000	TCONS_00004647	1.63591	1
Potri.001G430700	TCONS_00004652	2.5557	1
Potri.001G431400	TCONS_00004653	4.19056	1
Potri.001G435300	TCONS_00004666	1.35117	1
Potri.001G435400	TCONS_00004667	17.7943	1
Potri.001G436100	TCONS_00004670	1.27443	1
Potri.001G436700	TCONS_00004671	0.716163	1
Potri.001G437100	TCONS_00004675	0.871046	1
Potri.001G438300	TCONS_00004678	7.29105	1
Potri.001G438500	TCONS_00004683	6.25796	1
Potri.001G438600	TCONS_00004685	1.03666	1
Potri.001G438800	TCONS_00004687	1.56243	1
Potri.001G439000	TCONS_00004688	6.34019	0.53
Potri.001G439000	TCONS_00004691	11.9682	1
Potri.001G439100	TCONS_00004692	0.749655	1
Potri.001G440100	TCONS_00004701	14.3164	1
Potri.001G440100	TCONS_00004703	2.39321	0.167
Potri.001G440300	TCONS_00004704	4.74036	1
Potri.001G440600	TCONS_00004706	37.4387	1
Potri.001G442600	TCONS_00004740	6.1172	1
Potri.001G442600	TCONS_00004741	3.94977	0.646
Potri.001G442800	TCONS_00004743	10.6473	1
Potri.001G444100	TCONS_00004758	0.376094	1
Potri.001G444200	TCONS_00004759	3.81109	1
Potri.001G444500	TCONS_00004763	0.873754	1
Potri.001G445200	TCONS_00004768	1.16368	1
Potri.001G445300	TCONS_00004769	0.648632	1
Potri.001G446400	TCONS_00004772	1.84143	1
Potri.001G446900	TCONS_00004780	0.37313	1
Potri.001G447200	TCONS_00004782	0.582031	1
Potri.001G448000	TCONS_00004790	30.4056	1
Potri.001G448300	TCONS_00004791	1.73898	1
Potri.001G448900	TCONS_00004793	3.38238	1
Potri.001G449000	TCONS_00004798	3.34195	0.08
Potri.001G449000	TCONS_00004799	41.7185	1
Potri.001G449800	TCONS_00004803	3.25445	1
Potri.001G450000	TCONS_00004806	27.7611	1
Potri.001G450400	TCONS_00004808	13.8286	1
Potri.001G450600	TCONS_00004811	9.06994	1
Potri.001G450800	TCONS_00004812	3.79494	1
Potri.001G450900	TCONS_00004815	26.7882	1
Potri.001G452000	TCONS_00004818	1.4609	1
Potri.001G453200	TCONS_00004825	8.41187	1
Potri.001G453200	TCONS_00004831	3.89494	0.463
Potri.001G453600	TCONS_00004834	8.21961	0.502
Potri.001G453600	TCONS_00004836	16.38	1
Potri.001G454200	TCONS_00004840	4.78108	0.747
Potri.001G454200	TCONS_00004842	6.40064	1
Potri.001G454300	TCONS_00004843	13.1933	1
Potri.001G454400	TCONS_00004844	6.04037	0.146
Potri.001G454400	TCONS_00004846	41.3603	1
Potri.001G454800	TCONS_00004847	10.3034	1
Potri.001G454900	TCONS_00004848	11.9007	1
Potri.001G455000	TCONS_00004852	252.058	1
Potri.001G455300	TCONS_00004859	1.78507	0.191
Potri.001G455300	TCONS_00004861	9.35028	1
Potri.001G455400	TCONS_00004862	4.1222	1
Potri.001G455900	TCONS_00004864	12.0864	1
Potri.001G455900	TCONS_00004866	2.32197	0.192
Potri.001G456000	TCONS_00004867	1.23865	1
Potri.001G456500	TCONS_00004871	15.5401	1
Potri.001G456700	TCONS_00004873	8.64242	1
Potri.001G456800	TCONS_00004874	28.4284	1
Potri.001G456900	TCONS_00004875	31.3818	1
Potri.001G457600	TCONS_00004881	1.05383	0.307
Potri.001G457600	TCONS_00004886	3.42968	1
Potri.001G457700	TCONS_00004887	0.17381	1
Potri.001G458000	TCONS_00004891	135.98	1
Potri.001G459000	TCONS_00004899	5.30001	0.592
Potri.001G459000	TCONS_00004900	8.95139	1
Potri.001G459000	TCONS_00004901	8.87924	0.992
Potri.001G459400	TCONS_00004904	2.68695	1
Potri.001G460100	TCONS_00004907	12.0129	1
Potri.001G460100	TCONS_00004911	4.21544	0.351
Potri.001G460100	TCONS_00004914	7.37277	0.614
Potri.001G460200	TCONS_00004918	353.918	1
Potri.001G460200	TCONS_00004919	109.494	0.309
Potri.001G460300	TCONS_00004921	0.412814	1
Potri.001G460400	TCONS_00004922	26.7037	1
Potri.001G461200	TCONS_00004926	1.22038	0.264
Potri.001G461200	TCONS_00004927	4.61404	1
Potri.001G461300	TCONS_00004928	2.57136	1
Potri.001G461400	TCONS_00004930	24.9449	1
Potri.001G462600	TCONS_00004941	3.33802	1
Potri.001G462800	TCONS_00004944	79.8131	1
Potri.001G463000	TCONS_00004946	45.432	1
Potri.001G464200	TCONS_00004960	0.602074	1
Potri.001G464400	TCONS_00004961	52.7191	1
Potri.001G465700	TCONS_00004969	1.2164	1
Potri.001G466000	TCONS_00004971	50.8912	0.282
Potri.001G466000	TCONS_00004972	180.726	1
Potri.001G466500	TCONS_00004976	31.5657	1
Potri.001G466500	TCONS_00004977	4.12344	0.131
Potri.001G466800	TCONS_00004979	3.99516	1
Potri.001G467000	TCONS_00004980	8.82569	1
Potri.001G467200	TCONS_00004982	5.28547	1
Potri.001G467800	TCONS_00004985	5.25037	1
Potri.001G468100	TCONS_00004989	0.486158	1
Potri.001G468300	TCONS_00004991	4.36062	1
Potri.001G468700	TCONS_00004995	11.2348	0.268
Potri.001G468700	TCONS_00004997	41.9406	1
Potri.001G469200	TCONS_00005002	10.1296	1
Potri.001G469500	TCONS_00005003	7.65448	0.903
Potri.001G469500	TCONS_00005004	8.48139	1
Potri.001G469700	TCONS_00005005	1.16199	1
Potri.001G469800	TCONS_00005006	6.52717	0.654
Potri.001G469800	TCONS_00005007	9.9816	1
Potri.001G469800	TCONS_00005008	2.56187	0.257
Potri.001G469800	TCONS_00005009	4.29622	0.43
Potri.001G469800	TCONS_00005011	4.49953	0.451
Potri.001G470000	TCONS_00005013	0.307702	1
Potri.001G470300	TCONS_00005018	24.6336	1
Potri.001G470300	TCONS_00005019	2.11141	0.086
Potri.001G470500	TCONS_00005021	0.70294	1
Potri.001G470800	TCONS_00005022	13.4414	1
Potri.001G471000	TCONS_00005024	11.9504	1
Potri.001G471000	TCONS_00005027	2.32511	0.195
Potri.001G471000	TCONS_00005028	6.04109	0.506
Potri.001G471000	TCONS_00005029	8.23244	0.689
Potri.001G471200	TCONS_00005034	1.14657	0.237
Potri.001G471200	TCONS_00005036	4.83242	1
Potri.001G471200	TCONS_00005037	4.28963	0.888
Potri.001G471300	TCONS_00005040	6.51457	1
Potri.001G471300	TCONS_00005043	4.1234	0.633
Potri.001G471400	TCONS_00005049	5.7665	1
Potri.001G471500	TCONS_00005050	36.3779	1
Potri.001G471800	TCONS_00005053	10.5921	1
Potri.001G471800	TCONS_00005054	3.84287	0.363
Potri.001G471800	TCONS_00005056	9.17164	0.866
Potri.001G471900	TCONS_00005058	12.8628	1
Potri.001G473100	TCONS_00005063	13.048	1
Potri.001G000400	TCONS_00005067	3.38028	0.075
Potri.001G000400	TCONS_00005070	5.45827	0.122
Potri.001G000400	TCONS_00005071	44.8719	1
Potri.001G000700	TCONS_00005075	54.0135	1
Potri.001G000800	TCONS_00005076	1.24495	1
Potri.001G000900	TCONS_00005078	9.62882	0.067
Potri.001G000900	TCONS_00005080	20.42	0.141
Potri.001G000900	TCONS_00005081	144.549	1
Potri.001G000900	TCONS_00005082	26.7816	0.185
Potri.001G000900	TCONS_00005083	7.85492	0.054
Potri.001G001300	TCONS_00005084	12.6812	1
Potri.001G001600	TCONS_00005088	35.8759	1
Potri.001G001700	TCONS_00005089	8.86845	1
Potri.001G001700	TCONS_00005090	1.28125	0.144
Potri.001G001700	TCONS_00005091	2.3061	0.26
Potri.001G001700	TCONS_00005092	2.27601	0.257
Potri.001G002000	TCONS_00005095	5.69043	0.118
Potri.001G002000	TCONS_00005097	48.0347	1
Potri.001G002200	TCONS_00005098	0.739895	1
Potri.001G003000	TCONS_00005100	0.173743	1
Potri.001G003100	TCONS_00005103	10.6148	1
Potri.001G003300	TCONS_00005105	6.96684	1
Potri.001G003400	TCONS_00005107	7.06161	1
Potri.001G004000	TCONS_00005109	6.98867	0.651
Potri.001G004000	TCONS_00005110	10.7422	1
Potri.001G004200	TCONS_00005111	2.51729	1
Potri.001G004500	TCONS_00005114	63.1076	1
Potri.001G004800	TCONS_00005119	10.1201	1
Potri.001G005500	TCONS_00005123	46.6292	1
Potri.001G005500	TCONS_00005124	12.1799	0.261
Potri.001G005700	TCONS_00005126	0.399679	1
Potri.001G005900	TCONS_00005128	4.69991	1
Potri.001G006000	TCONS_00005137	0.650225	1
Potri.001G006200	TCONS_00005139	1.71819	1
Potri.001G006300	TCONS_00005141	9.90014	1
Potri.001G007200	TCONS_00005145	2.07414	1
Potri.001G007300	TCONS_00005146	2.92177	1
Potri.001G007500	TCONS_00005148	14.0793	1
Potri.001G007800	TCONS_00005151	24.5054	1
Potri.001G008300	TCONS_00005154	1.64523	1
Potri.001G008400	TCONS_00005156	54.6453	1
Potri.001G008500	TCONS_00005158	20.5863	0.086
Potri.001G008500	TCONS_00005159	240.487	1
Potri.001G008800	TCONS_00005161	4.27761	1
Potri.001G008900	TCONS_00005166	2.79582	1
Potri.001G009600	TCONS_00005170	3.34875	1
Potri.001G010400	TCONS_00005178	1.43621	1
Potri.001G010500	TCONS_00005179	1.0995	1
Potri.001G011000	TCONS_00005188	0.732128	1
Potri.001G011800	TCONS_00005195	1.29402	0.462
Potri.001G011800	TCONS_00005196	2.80025	1
Potri.001G011800	TCONS_00005197	1.36881	0.489
Potri.001G011800	TCONS_00005198	2.27693	0.813
Potri.001G011900	TCONS_00005200	16.57	1
Potri.001G012000	TCONS_00005201	1.97274	1
Potri.001G012200	TCONS_00005203	3.68178	0.153
Potri.001G012200	TCONS_00005205	24.0597	1
Potri.001G013000	TCONS_00005211	0.68607	1
Potri.001G013200	TCONS_00005213	8.63862	1
Potri.001G013300	TCONS_00005215	12.8875	1
Potri.001G013400	TCONS_00005216	3.54487	1
Potri.001G013800	TCONS_00005218	4.21494	1
Potri.001G013800	TCONS_00005222	1.78373	0.423
Potri.001G015700	TCONS_00005232	1.94993	1
Potri.001G016600	TCONS_00005235	1.48695	1
Potri.001G016800	TCONS_00005236	0.793521	1
Potri.001G016900	TCONS_00005241	19.9396	1
Potri.001G017000	TCONS_00005242	6.30875	1
Potri.001G017100	TCONS_00005244	2.13085	1
Potri.001G017300	TCONS_00005246	3.40199	0.172
Potri.001G017300	TCONS_00005247	19.7531	1
Potri.001G017300	TCONS_00005249	1.05265	0.053
Potri.001G018200	TCONS_00005263	33.929	1
Potri.001G018300	TCONS_00005264	8.71568	1
Potri.001G018600	TCONS_00005266	71.2784	1
Potri.001G019000	TCONS_00005269	6.21727	1
Potri.001G020600	TCONS_00005272	0.462217	1
Potri.001G020700	TCONS_00005273	8.34963	1
Potri.001G020800	TCONS_00005275	5.06715	1
Potri.001G020900	TCONS_00005276	1.06926	1
Potri.001G021000	TCONS_00005277	0.392885	0.269
Potri.001G021000	TCONS_00005278	1.45909	1
Potri.001G022400	TCONS_00005282	1.41455	1
Potri.001G022500	TCONS_00005283	6.72991	0.526
Potri.001G022500	TCONS_00005284	12.7834	1
Potri.001G022600	TCONS_00005285	7.09544	1
Potri.001G022700	TCONS_00005286	54.6291	1
Potri.001G022900	TCONS_00005288	0.719603	1
Potri.001G023000	TCONS_00005289	12.0826	1
Potri.001G023100	TCONS_00005291	103.238	1
Potri.001G023100	TCONS_00005292	11.4118	0.111
Potri.001G023600	TCONS_00005296	7.86004	1
Potri.001G023800	TCONS_00005298	46.3903	1
Potri.001G023900	TCONS_00005299	0.37652	1
Potri.001G024100	TCONS_00005300	19.7476	1
Potri.001G024200	TCONS_00005302	7.94185	1
Potri.001G024300	TCONS_00005303	6.47813	1
Potri.001G024500	TCONS_00005304	4.78456	1
Potri.001G024800	TCONS_00005309	0.846913	1
Potri.001G025200	TCONS_00005311	0.156417	1
Potri.001G025300	TCONS_00005312	25.2177	1
Potri.001G025400	TCONS_00005313	2.02446	1
Potri.001G026000	TCONS_00005317	8.87045	1
Potri.001G026100	TCONS_00005318	20.5794	1
Potri.001G026100	TCONS_00005322	16.7905	0.816
Potri.001G026300	TCONS_00005324	1.64283	0.143
Potri.001G026300	TCONS_00005328	11.5224	1
Potri.001G026600	TCONS_00005329	60	1
Potri.001G026700	TCONS_00005330	9.63296	1
Potri.001G026900	TCONS_00005333	2.36673	1
Potri.001G027000	TCONS_00005334	92.7088	1
Potri.001G027100	TCONS_00005335	18.2559	1
Potri.001G028000	TCONS_00005339	152.148	1
Potri.001G029600	TCONS_00005344	6.32526	1
Potri.001G029900	TCONS_00005347	68.728	1
Potri.001G029900	TCONS_00005348	19.9855	0.291
Potri.001G030000	TCONS_00005349	23.9962	1
Potri.001G030000	TCONS_00005351	3.31678	0.138
Potri.001G030100	TCONS_00005353	2.22345	0.132
Potri.001G030100	TCONS_00005354	1.11859	0.066
Potri.001G030100	TCONS_00005355	16.873	1
Potri.001G030100	TCONS_00005356	0.983234	0.058
Potri.001G030700	TCONS_00005360	4.61181	1
Potri.001G031400	TCONS_00005369	4.18589	1
Potri.001G032600	TCONS_00005374	0.299405	1
Potri.001G033200	TCONS_00005379	4.44272	1
Potri.001G033800	TCONS_00005381	0.632647	1
Potri.001G033900	TCONS_00005382	6.25382	1
Potri.001G033900	TCONS_00005383	1.51138	0.242
Potri.001G034500	TCONS_00005390	2.46195	1
Potri.001G034600	TCONS_00005391	1.72447	1
Potri.001G034700	TCONS_00005392	3.71902	1
Potri.001G034900	TCONS_00005393	0.632914	1
Potri.001G035000	TCONS_00005396	2.45143	1
Potri.001G035200	TCONS_00005397	1.16361	1
Potri.001G035300	TCONS_00005398	2.86918	1
Potri.001G035500	TCONS_00005401	0.754814	1
Potri.001G035600	TCONS_00005403	1.10465	1
Potri.001G036000	TCONS_00005405	1.14668	1
Potri.001G036400	TCONS_00005406	14.7185	1
Potri.001G036300	TCONS_00005407	109.846	1
Potri.001G036500	TCONS_00005409	0.748421	1
Potri.001G036900	TCONS_00005412	781.459	1
Potri.001G037000	TCONS_00005418	2.37016	1
Potri.001G037500	TCONS_00005421	1.17997	1
Potri.001G037700	TCONS_00005422	12.3256	1
Potri.001G037900	TCONS_00005427	0.59287	1
Potri.001G038100	TCONS_00005429	47.8839	1
Potri.001G040000	TCONS_00005447	0.240251	1
Potri.001G040100	TCONS_00005449	1.4406	1
Potri.001G041200	TCONS_00005458	1.50727	1
Potri.001G041300	TCONS_00005462	1.0986	1
Potri.001G041700	TCONS_00005464	4.04842	1
Potri.001G041900	TCONS_00005465	3.32246	0.468
Potri.001G041900	TCONS_00005470	7.10368	1
Potri.001G042000	TCONS_00005471	0.877223	1
Potri.001G042400	TCONS_00005474	1.78792	1
Potri.001G042600	TCONS_00005475	18.0497	1
Potri.001G042900	TCONS_00005476	22.3335	0.528
Potri.001G042900	TCONS_00005478	42.2649	1
Potri.001G042900	TCONS_00005479	3.1431	0.074
Potri.001G042900	TCONS_00005480	2.57286	0.061
Potri.001G043300	TCONS_00005481	1.65448	0.706
Potri.001G043300	TCONS_00005483	2.3432	1
Potri.001G043700	TCONS_00005484	2.95196	1
Potri.001G044000	TCONS_00005486	3.63158	1
Potri.001G044000	TCONS_00005490	0.477632	0.132
[truncated: 29,986 more rows]

## Sheet: Eucalyptus
Assembled transcripts in Eucalyptus
Reference_gene	Cufflinks_transcript	FPKM	Fraction_to_the_main_transcript
Eucgr.A00001	TCONS_00000001	4.17915	0.103
Eucgr.A00001	TCONS_00000002	40.6322	1
Eucgr.A00003	TCONS_00000003	2.88566	1
Eucgr.A00006	TCONS_00000004	7.15039	1
Eucgr.A00006	TCONS_00000005	2.45479	0.343
Eucgr.A00011	TCONS_00000006	1.65646	1
Eucgr.A00012	TCONS_00000007	3.9763	1
Eucgr.A00014	TCONS_00000009	0.823983	1
Eucgr.A00015	TCONS_00000010	1.27562	1
Eucgr.A00017	TCONS_00000011	97.7124	1
Eucgr.A00019	TCONS_00000013	4.4231	0.197
Eucgr.A00019	TCONS_00000014	22.4808	1
Eucgr.A00019	TCONS_00000015	12.9993	0.578
Eucgr.A00024	TCONS_00000018	2.97552	1
Eucgr.A00034	TCONS_00000021	2.65351	1
Eucgr.A00036	TCONS_00000022	1.30874	0.252
Eucgr.A00036	TCONS_00000025	5.19488	1
Eucgr.A00037	TCONS_00000039	53.7833	1
Eucgr.A00037	TCONS_00000040	6.50496	0.121
Eucgr.A00037	TCONS_00000044	17.5008	0.325
Eucgr.A00038	TCONS_00000045	3.93751	1
Eucgr.A00051	TCONS_00000049	2.55212	1
Eucgr.A00052	TCONS_00000050	4.61907	1
Eucgr.A00053	TCONS_00000051	14.7274	1
Eucgr.A00054	TCONS_00000052	8.62485	1
Eucgr.A00054	TCONS_00000053	0.679312	0.079
Eucgr.A00054	TCONS_00000054	1.32278	0.153
Eucgr.A00055	TCONS_00000055	46.7987	1
Eucgr.A00056	TCONS_00000056	3.5316	1
Eucgr.A00057	TCONS_00000059	13.7603	1
Eucgr.A00076	TCONS_00000074	36.0217	1
Eucgr.A00077	TCONS_00000075	28.4018	1
Eucgr.A00079	TCONS_00000076	2.24707	1
Eucgr.A00081	TCONS_00000078	8.7732	1
Eucgr.A00087	TCONS_00000081	7.1762	1
Eucgr.A00093	TCONS_00000085	4.01544	1
Eucgr.A00095	TCONS_00000086	647.218	1
Eucgr.A00099	TCONS_00000088	2.61839	1
Eucgr.A00107	TCONS_00000091	9.21245	1
Eucgr.A00111	TCONS_00000093	2.49622	1
Eucgr.A00112	TCONS_00000094	0.719768	1
Eucgr.A00113	TCONS_00000095	1.59744	1
Eucgr.A00117	TCONS_00000096	19.0639	1
Eucgr.A00119	TCONS_00000098	5.93668	1
Eucgr.A00153	TCONS_00000102	237.971	1
Eucgr.A00189	TCONS_00000108	26.7579	1
Eucgr.A00192	TCONS_00000114	5.63277	1
Eucgr.A00198	TCONS_00000119	24.0798	1
Eucgr.A00199	TCONS_00000120	6.27789	1
Eucgr.A00211	TCONS_00000122	2.3554	0.532
Eucgr.A00211	TCONS_00000123	2.11689	0.478
Eucgr.A00211	TCONS_00000126	4.42988	1
Eucgr.A00213	TCONS_00000127	6.20759	0.529
Eucgr.A00213	TCONS_00000128	11.7362	1
Eucgr.A00215	TCONS_00000132	46.0855	1
Eucgr.A00238	TCONS_00000144	14.7321	1
Eucgr.A00239	TCONS_00000145	4.05546	1
Eucgr.A00245	TCONS_00000146	13.3372	1
Eucgr.A00249	TCONS_00000149	5.05089	1
Eucgr.A00250	TCONS_00000151	35.3849	1
Eucgr.A00251	TCONS_00000152	4.99263	1
Eucgr.A00256	TCONS_00000155	2.77369	0.821
Eucgr.A00256	TCONS_00000157	3.37811	1
Eucgr.A00257	TCONS_00000158	1.94181	1
Eucgr.A00261	TCONS_00000163	8.5036	1
Eucgr.A00269	TCONS_00000165	3.86048	1
Eucgr.A00272	TCONS_00000167	60.6121	1
Eucgr.A00275	TCONS_00000168	1.66027	1
Eucgr.A00281	TCONS_00000173	3.47452	1
Eucgr.A00286	TCONS_00000175	11.4215	1
Eucgr.A00288	TCONS_00000177	2.55101	1
Eucgr.A00294	TCONS_00000180	2.11043	1
Eucgr.A00349	TCONS_00000202	15.4558	1
Eucgr.A00350	TCONS_00000203	21.8466	1
Eucgr.A00351	TCONS_00000204	30.6139	1
Eucgr.A00356	TCONS_00000208	140.455	1
Eucgr.A00358	TCONS_00000209	3.47011	1
Eucgr.A00379	TCONS_00000210	0.330512	1
Eucgr.A00380	TCONS_00000211	4.68461	1
Eucgr.A00382	TCONS_00000213	46.0685	1
Eucgr.A00383	TCONS_00000214	21.9994	1
Eucgr.A00409	TCONS_00000224	24.2115	1
Eucgr.A00412	TCONS_00000226	62.8591	1
Eucgr.A00416	TCONS_00000234	3.69847	1
Eucgr.A00417	TCONS_00000236	3.11272	1
Eucgr.A00423	TCONS_00000237	22.278	1
Eucgr.A00424	TCONS_00000244	1.06606	1
Eucgr.A00430	TCONS_00000247	5.63914	1
Eucgr.A00439	TCONS_00000251	2.22227	1
Eucgr.A00483	TCONS_00000256	2.02793	1
Eucgr.A00483	TCONS_00000258	1.19102	0.587
Eucgr.A00484	TCONS_00000259	1.26507	1
Eucgr.A00496	TCONS_00000264	5.93779	0.542
Eucgr.A00496	TCONS_00000266	10.9517	1
Eucgr.A00503	TCONS_00000274	2.44741	1
Eucgr.A00504	TCONS_00000275	0.964222	1
Eucgr.A00505	TCONS_00000277	75.0031	1
Eucgr.A00507	TCONS_00000278	10.8534	1
Eucgr.A00512	TCONS_00000288	138.495	1
Eucgr.A00516	TCONS_00000291	80.8435	1
Eucgr.A00529	TCONS_00000297	25.2021	1
Eucgr.A00530	TCONS_00000299	142.453	1
Eucgr.A00530	TCONS_00000302	13.1417	0.092
Eucgr.A00530	TCONS_00000303	19.3492	0.136
Eucgr.A00531	TCONS_00000304	2.40496	1
Eucgr.A00532	TCONS_00000305	10.5525	1
Eucgr.A00535	TCONS_00000311	13.9923	1
Eucgr.A00544	TCONS_00000313	1.90976	1
Eucgr.A00545	TCONS_00000314	0.214237	1
Eucgr.A00546	TCONS_00000315	15.7345	1
Eucgr.A00547	TCONS_00000316	29.13	1
Eucgr.A00548	TCONS_00000317	4.71952	1
Eucgr.A00549	TCONS_00000318	229.79	1
Eucgr.A00549	TCONS_00000319	24.0354	0.105
Eucgr.A00553	TCONS_00000321	6.6631	0.596
Eucgr.A00553	TCONS_00000322	11.1887	1
Eucgr.A00560	TCONS_00000327	0.207763	1
Eucgr.A00583	TCONS_00000339	0.380721	1
Eucgr.A00588	TCONS_00000347	2.56641	1
Eucgr.A00592	TCONS_00000349	0.485034	1
Eucgr.A00595	TCONS_00000351	3.50124	1
Eucgr.A00598	TCONS_00000353	1.04177	1
Eucgr.A00600	TCONS_00000355	8.22444	1
Eucgr.A00607	TCONS_00000357	21.3618	1
Eucgr.A00608	TCONS_00000358	161.212	1
Eucgr.A00613	TCONS_00000360	0.767558	1
Eucgr.A00614	TCONS_00000362	2.86451	1
Eucgr.A00628	TCONS_00000364	8.12465	1
Eucgr.A00647	TCONS_00000370	7.66977	1
Eucgr.A00650	TCONS_00000374	67.339	1
Eucgr.A00654	TCONS_00000376	89.3043	1
Eucgr.A00656	TCONS_00000378	7.11414	0.665
Eucgr.A00656	TCONS_00000379	10.6942	1
Eucgr.A00671	TCONS_00000381	0.766675	1
Eucgr.A00686	TCONS_00000386	35.3865	1
Eucgr.A00687	TCONS_00000387	189.203	1
Eucgr.A00690	TCONS_00000388	23.476	1
Eucgr.A00691	TCONS_00000392	7.84199	1
Eucgr.A00692	TCONS_00000393	33.2487	1
Eucgr.A00697	TCONS_00000399	2.23825	1
Eucgr.A00699	TCONS_00000403	2.51419	1
Eucgr.A00705	TCONS_00000407	2.08552	1
Eucgr.A00708	TCONS_00000410	26.7121	1
Eucgr.A00713	TCONS_00000413	35.0342	1
Eucgr.A00720	TCONS_00000416	13.1026	1
Eucgr.A00725	TCONS_00000421	15.1835	1
Eucgr.A00726	TCONS_00000422	24.7516	1
Eucgr.A00728	TCONS_00000423	0.388194	1
Eucgr.A00738	TCONS_00000427	0.738442	1
Eucgr.A00742	TCONS_00000430	7.42561	1
Eucgr.A00774	TCONS_00000441	23.1038	1
Eucgr.A00780	TCONS_00000446	37.395	1
Eucgr.A00782	TCONS_00000447	37.2382	1
Eucgr.A00784	TCONS_00000448	7.01731	1
Eucgr.A00784	TCONS_00000450	6.33727	0.903
Eucgr.A00794	TCONS_00000459	1.90392	1
Eucgr.A00795	TCONS_00000461	6.9599	1
Eucgr.A00796	TCONS_00000462	4.07773	1
Eucgr.A00799	TCONS_00000463	1.56884	1
Eucgr.A00803	TCONS_00000466	1.40156	1
Eucgr.A00805	TCONS_00000467	1.33874	1
Eucgr.A00817	TCONS_00000477	1.40349	1
Eucgr.A00817	TCONS_00000478	1.30994	0.933
Eucgr.A00819	TCONS_00000480	1.86777	1
Eucgr.A00827	TCONS_00000484	1.54349	1
Eucgr.A00831	TCONS_00000487	5.527	1
Eucgr.A00835	TCONS_00000489	4.17591	1
Eucgr.A00851	TCONS_00000499	6.44499	1
Eucgr.A00853	TCONS_00000501	5.85527	1
Eucgr.A00860	TCONS_00000505	44.2544	1
Eucgr.A00876	TCONS_00000509	2.32348	1
Eucgr.A00879	TCONS_00000510	9.54032	1
Eucgr.A00879	TCONS_00000511	3.91448	0.41
Eucgr.A00879	TCONS_00000512	7.75751	0.813
Eucgr.A00879	TCONS_00000514	8.11856	0.851
Eucgr.A00879	TCONS_00000515	2.71949	0.285
Eucgr.A00889	TCONS_00000517	4.67026	1
Eucgr.A00891	TCONS_00000518	0.744862	1
Eucgr.A00900	TCONS_00000525	156.268	1
Eucgr.A00903	TCONS_00000526	1.30574	1
Eucgr.A00908	TCONS_00000530	19.0115	1
Eucgr.A00909	TCONS_00000531	608.163	1
Eucgr.A00910	TCONS_00000532	2.42685	1
Eucgr.A00912	TCONS_00000534	2.17014	1
Eucgr.A00913	TCONS_00000537	13.6419	1
Eucgr.A00914	TCONS_00000538	126.799	1
Eucgr.A00935	TCONS_00000544	1.20845	1
Eucgr.A00951	TCONS_00000546	4.24944	1
Eucgr.A00954	TCONS_00000547	1.35607	1
Eucgr.A00971	TCONS_00000551	113.041	1
Eucgr.A00972	TCONS_00000553	15.7778	1
Eucgr.A00976	TCONS_00000555	38.1974	1
Eucgr.A00978	TCONS_00000556	13.9784	1
Eucgr.A00979	TCONS_00000557	4.62985	1
Eucgr.A00981	TCONS_00000564	8.70847	1
Eucgr.A00982	TCONS_00000566	121.1	1
Eucgr.A00992	TCONS_00000574	27.1382	1
Eucgr.A00993	TCONS_00000579	8.70672	1
Eucgr.A00994	TCONS_00000580	6.80572	1
Eucgr.A00997	TCONS_00000582	6.65414	1
Eucgr.A01002	TCONS_00000584	6.23238	0.405
Eucgr.A01002	TCONS_00000585	15.3967	1
Eucgr.A01003	TCONS_00000586	4.008	1
Eucgr.A01013	TCONS_00000588	2.39849	0.4
Eucgr.A01013	TCONS_00000591	5.99168	1
Eucgr.A01019	TCONS_00000594	29.4505	1
Eucgr.A01040	TCONS_00000605	6.77634	0.06
Eucgr.A01040	TCONS_00000607	112.067	1
Eucgr.A01046	TCONS_00000609	0.599692	1
Eucgr.A01051	TCONS_00000610	2.70131	1
Eucgr.A01054	TCONS_00000613	0.86629	1
Eucgr.A01055	TCONS_00000615	3.21956	1
Eucgr.A01062	TCONS_00000618	0.496605	1
Eucgr.A01066	TCONS_00000622	0.484101	1
Eucgr.A01069	TCONS_00000625	35.8621	1
Eucgr.A01071	TCONS_00000627	2.78471	1
Eucgr.A01074	TCONS_00000628	61.5057	0.205
Eucgr.A01074	TCONS_00000630	299.772	1
Eucgr.A01079	TCONS_00000632	6.01013	1
Eucgr.A01088	TCONS_00000641	6.85224	1
Eucgr.A01088	TCONS_00000642	1.83607	0.268
Eucgr.A01094	TCONS_00000644	3.47028	1
Eucgr.A01097	TCONS_00000645	3.24915	0.843
Eucgr.A01097	TCONS_00000649	3.85516	1
Eucgr.A01098	TCONS_00000652	19.7481	1
Eucgr.A01099	TCONS_00000655	5.64546	0.688
Eucgr.A01099	TCONS_00000656	6.73315	0.821
Eucgr.A01099	TCONS_00000657	4.89681	0.597
Eucgr.A01099	TCONS_00000658	8.20591	1
Eucgr.A01100	TCONS_00000659	1.60184	1
Eucgr.A01100	TCONS_00000663	0.50412	0.315
Eucgr.A01102	TCONS_00000664	4.70014	1
Eucgr.A01103	TCONS_00000665	6.41674	1
Eucgr.A01104	TCONS_00000666	2.81219	1
Eucgr.A01105	TCONS_00000667	9.18354	1
Eucgr.A01106	TCONS_00000669	8.88363	1
Eucgr.A01107	TCONS_00000672	3.19839	1
Eucgr.A01109	TCONS_00000674	77.2699	1
Eucgr.A01110	TCONS_00000677	3.89447	1
Eucgr.A01121	TCONS_00000679	0.620073	1
Eucgr.A01124	TCONS_00000682	1.68638	0.39
Eucgr.A01124	TCONS_00000683	4.32663	1
Eucgr.A01126	TCONS_00000684	24.281	1
Eucgr.A01127	TCONS_00000686	2.81609	1
Eucgr.A01129	TCONS_00000687	41.7961	1
Eucgr.A01129	TCONS_00000691	3.04228	0.073
Eucgr.A01135	TCONS_00000695	60.2415	1
Eucgr.A01137	TCONS_00000698	12.076	1
Eucgr.A01142	TCONS_00000701	12.9408	0.848
Eucgr.A01142	TCONS_00000702	6.23344	0.409
Eucgr.A01142	TCONS_00000704	15.2586	1
Eucgr.A01146	TCONS_00000706	3.04784	1
Eucgr.A01147	TCONS_00000707	5.40648	1
Eucgr.A01152	TCONS_00000709	273.07	1
Eucgr.A01153	TCONS_00000711	40.1989	1
Eucgr.A01154	TCONS_00000713	0.997106	1
Eucgr.A01158	TCONS_00000714	506.791	1
Eucgr.A01166	TCONS_00000721	3.67177	1
Eucgr.A01167	TCONS_00000722	12.223	1
Eucgr.A01168	TCONS_00000723	375.945	1
Eucgr.A01173	TCONS_00000724	28.1074	1
Eucgr.A01177	TCONS_00000728	0.689901	0.171
Eucgr.A01177	TCONS_00000729	4.03745	1
Eucgr.A01195	TCONS_00000734	19.8149	1
Eucgr.A01195	TCONS_00000736	1.64313	0.083
Eucgr.A01204	TCONS_00000737	51.9471	1
Eucgr.A01209	TCONS_00000738	57.5361	1
Eucgr.A01210	TCONS_00000739	1.7414	1
Eucgr.A01213	TCONS_00000740	109.822	1
Eucgr.A01215	TCONS_00000746	2.6708	1
Eucgr.A01218	TCONS_00000748	25.1097	1
Eucgr.A01221	TCONS_00000751	36.1666	1
Eucgr.A01221	TCONS_00000752	28.4974	0.788
Eucgr.A01238	TCONS_00000765	281.055	1
Eucgr.A01242	TCONS_00000766	2.92528	0.937
Eucgr.A01242	TCONS_00000767	3.12201	1
Eucgr.A01245	TCONS_00000768	181.264	1
Eucgr.A01245	TCONS_00000773	62.584	0.345
Eucgr.A01246	TCONS_00000776	8.43134	1
Eucgr.A01250	TCONS_00000779	4.73763	1
Eucgr.A01255	TCONS_00000781	4.06243	1
Eucgr.A01262	TCONS_00000786	33.995	0.478
Eucgr.A01262	TCONS_00000788	71.0712	1
Eucgr.A01265	TCONS_00000790	3.98633	1
Eucgr.A01268	TCONS_00000796	12.9287	1
Eucgr.A01273	TCONS_00000797	41.4513	1
Eucgr.A01276	TCONS_00000798	3.11427	1
Eucgr.A01282	TCONS_00000801	293.861	1
Eucgr.A01287	TCONS_00000804	35.6456	1
Eucgr.A01291	TCONS_00000805	36.0502	1
Eucgr.A01300	TCONS_00000810	10.7935	1
Eucgr.A01318	TCONS_00000815	10.2579	1
Eucgr.A01320	TCONS_00000817	0.585003	1
Eucgr.A01321	TCONS_00000818	3.04961	1
Eucgr.A01323	TCONS_00000827	15.3027	1
Eucgr.A01324	TCONS_00000828	391.933	1
Eucgr.A01325	TCONS_00000829	26.2027	1
Eucgr.A01325	TCONS_00000830	4.40033	0.168
Eucgr.A01366	TCONS_00000844	5.34692	1
Eucgr.A01368	TCONS_00000845	19.1029	1
Eucgr.A01368	TCONS_00000847	7.49444	0.392
Eucgr.A01373	TCONS_00000852	5.26011	1
Eucgr.A01374	TCONS_00000855	25.6482	1
Eucgr.A01377	TCONS_00000856	2.59547	1
Eucgr.A01380	TCONS_00000857	0.839294	1
Eucgr.A01397	TCONS_00000865	145.4	0.145
Eucgr.A01397	TCONS_00000866	1005.11	1
Eucgr.A01400	TCONS_00000870	32.4243	1
Eucgr.A01401	TCONS_00000872	16.1474	1
Eucgr.A01406	TCONS_00000873	3.48029	1
Eucgr.A01414	TCONS_00000875	16.9983	1
Eucgr.A01414	TCONS_00000878	4.96345	0.292
Eucgr.A01421	TCONS_00000880	1.15021	1
Eucgr.A01423	TCONS_00000882	17.8619	1
Eucgr.A01425	TCONS_00000883	133.002	1
Eucgr.A01427	TCONS_00000884	43.032	1
Eucgr.A01431	TCONS_00000886	26.8529	1
Eucgr.A01432	TCONS_00000889	169.59	1
Eucgr.A01437	TCONS_00000894	5.43469	1
Eucgr.A01438	TCONS_00000896	6.39876	1
Eucgr.A01443	TCONS_00000902	0.838248	1
Eucgr.A01444	TCONS_00000903	6.88398	1
Eucgr.A01448	TCONS_00000907	3.83569	1
Eucgr.A01449	TCONS_00000909	6.53952	1
Eucgr.A01454	TCONS_00000912	25.6368	1
Eucgr.A01456	TCONS_00000914	55.745	1
Eucgr.A01456	TCONS_00000915	36.6074	0.657
Eucgr.A01457	TCONS_00000916	24.2613	1
Eucgr.A01457	TCONS_00000918	13.8332	0.57
Eucgr.A01457	TCONS_00000919	9.29581	0.383
Eucgr.A01460	TCONS_00000922	48.8775	1
Eucgr.A01461	TCONS_00000923	2.36396	1
Eucgr.A01463	TCONS_00000925	4.07521	1
Eucgr.A01466	TCONS_00000930	6.11264	1
Eucgr.A01469	TCONS_00000932	5.99029	0.165
Eucgr.A01469	TCONS_00000933	36.2081	1
Eucgr.A01471	TCONS_00000934	6.31072	0.204
Eucgr.A01471	TCONS_00000936	30.8656	1
Eucgr.A01472	TCONS_00000937	11.0316	1
Eucgr.A01487	TCONS_00000941	26.1525	1
Eucgr.A01489	TCONS_00000944	31.8421	1
Eucgr.A01489	TCONS_00000945	8.82519	0.277
Eucgr.A01489	TCONS_00000946	18.2238	0.572
Eucgr.A01493	TCONS_00000948	3.958	1
Eucgr.A01495	TCONS_00000950	30.3133	1
Eucgr.A01498	TCONS_00000953	1.69214	0.401
Eucgr.A01498	TCONS_00000954	4.22023	1
Eucgr.A01508	TCONS_00000957	16.6517	1
Eucgr.A01514	TCONS_00000959	0.447987	1
Eucgr.A01517	TCONS_00000964	1.85482	0.111
Eucgr.A01517	TCONS_00000969	16.6556	1
Eucgr.A01518	TCONS_00000970	41.4911	1
Eucgr.A01519	TCONS_00000971	0.657795	1
Eucgr.A01520	TCONS_00000972	42.1488	1
Eucgr.A01521	TCONS_00000973	3.80434	1
Eucgr.A01523	TCONS_00000974	3.51104	1
Eucgr.A01527	TCONS_00000977	5.59492	1
Eucgr.A01529	TCONS_00000979	38.5444	0.817
Eucgr.A01529	TCONS_00000981	47.1782	1
Eucgr.A01530	TCONS_00000983	1.59626	1
Eucgr.A01531	TCONS_00000986	12.0845	1
Eucgr.A01533	TCONS_00000987	7.03852	1
Eucgr.A01535	TCONS_00000990	93.1668	1
Eucgr.A01536	TCONS_00000991	8.37627	1
Eucgr.A01539	TCONS_00000992	11.1627	1
Eucgr.A01541	TCONS_00000993	9.69823	1
Eucgr.A01543	TCONS_00000995	16.4266	1
Eucgr.A01548	TCONS_00000999	1.34169	1
Eucgr.A01555	TCONS_00001004	138.619	1
Eucgr.A01564	TCONS_00001012	4.42996	1
Eucgr.A01574	TCONS_00001015	10.3242	1
Eucgr.A01576	TCONS_00001018	6.34466	1
Eucgr.A01576	TCONS_00001019	5.28113	0.832
Eucgr.A01586	TCONS_00001026	3.96162	1
Eucgr.A01594	TCONS_00001029	18.3017	1
Eucgr.A01597	TCONS_00001033	7.94501	1
Eucgr.A01599	TCONS_00001035	3.74667	1
Eucgr.A01600	TCONS_00001037	6.36434	1
Eucgr.A01601	TCONS_00001038	6.58812	1
Eucgr.A01601	TCONS_00001039	4.66976	0.709
Eucgr.A01602	TCONS_00001040	28.1618	1
Eucgr.A01603	TCONS_00001041	255.931	1
Eucgr.A01604	TCONS_00001042	3.77293	0.694
Eucgr.A01604	TCONS_00001047	5.43767	1
Eucgr.A01617	TCONS_00001048	2.98257	1
Eucgr.A01618	TCONS_00001049	1.97405	0.052
Eucgr.A01618	TCONS_00001050	38.1875	1
Eucgr.A01619	TCONS_00001055	139.035	1
Eucgr.A01623	TCONS_00001057	3.95695	1
Eucgr.A01658	TCONS_00001067	65.6095	1
Eucgr.A01659	TCONS_00001068	4.7779	1
Eucgr.A01665	TCONS_00001071	17.1893	1
Eucgr.A01667	TCONS_00001073	5.76342	1
Eucgr.A01671	TCONS_00001076	1.30398	1
Eucgr.A01680	TCONS_00001080	124.775	1
Eucgr.A01680	TCONS_00001081	28.3494	0.227
Eucgr.A01685	TCONS_00001086	4.72192	1
Eucgr.A01689	TCONS_00001087	1.51656	1
Eucgr.A01690	TCONS_00001088	23.5453	1
Eucgr.A01709	TCONS_00001095	1.25069	0.39
Eucgr.A01709	TCONS_00001096	3.21062	1
Eucgr.A01712	TCONS_00001098	41.6608	1
Eucgr.A01714	TCONS_00001100	7.75662	0.095
Eucgr.A01714	TCONS_00001101	81.3526	1
Eucgr.A01716	TCONS_00001102	24.1004	1
Eucgr.A01724	TCONS_00001105	2.37278	1
Eucgr.A01724	TCONS_00001106	1.66905	0.703
Eucgr.A01725	TCONS_00001107	1.54912	1
Eucgr.A01732	TCONS_00001114	0.866375	1
Eucgr.A01734	TCONS_00001116	0.179202	1
Eucgr.A01735	TCONS_00001117	1.35074	1
Eucgr.A01740	TCONS_00001118	38.0572	1
Eucgr.A01741	TCONS_00001119	1.7526	1
Eucgr.A01754	TCONS_00001124	0.562963	1
Eucgr.A01755	TCONS_00001125	0.288313	1
Eucgr.A01764	TCONS_00001131	0.42948	1
Eucgr.A01765	TCONS_00001132	0.362165	1
Eucgr.A01773	TCONS_00001138	5.35156	0.928
Eucgr.A01773	TCONS_00001139	5.76978	1
Eucgr.A01776	TCONS_00001141	9.26609	1
Eucgr.A01777	TCONS_00001143	1.70241	1
Eucgr.A01784	TCONS_00001144	3.53911	1
Eucgr.A01786	TCONS_00001148	1.01851	1
Eucgr.A01789	TCONS_00001149	2.29417	1
Eucgr.A01792	TCONS_00001152	3.39459	1
Eucgr.A01792	TCONS_00001153	1.11082	0.327
Eucgr.A01794	TCONS_00001154	2.04936	1
Eucgr.A01801	TCONS_00001159	2.50097	1
Eucgr.A01803	TCONS_00001164	7.79115	1
Eucgr.A01808	TCONS_00001166	0.945268	1
Eucgr.A01810	TCONS_00001167	3.30942	1
Eucgr.A01810	TCONS_00001168	1.13821	0.344
Eucgr.A01811	TCONS_00001170	12.9232	1
Eucgr.A01814	TCONS_00001173	3.93816	1
Eucgr.A01815	TCONS_00001174	91.5225	1
Eucgr.A01822	TCONS_00001177	24.5082	1
Eucgr.A01825	TCONS_00001178	0.257949	1
Eucgr.A01827	TCONS_00001179	0.290677	1
Eucgr.A01830	TCONS_00001182	2.72871	1
Eucgr.A01830	TCONS_00001183	1.37658	0.504
Eucgr.A01838	TCONS_00001187	3.71889	1
Eucgr.A01845	TCONS_00001194	1.93216	1
Eucgr.A01848	TCONS_00001196	3.21422	1
Eucgr.A01853	TCONS_00001200	4.81482	1
Eucgr.A01854	TCONS_00001201	16.121	1
Eucgr.A01855	TCONS_00001202	82.8144	1
Eucgr.A01855	TCONS_00001203	59.8459	0.723
Eucgr.A01858	TCONS_00001204	13.4295	1
Eucgr.A01862	TCONS_00001206	3.11105	1
Eucgr.A01872	TCONS_00001212	39.7129	1
Eucgr.A01885	TCONS_00001218	41.3993	1
Eucgr.A01889	TCONS_00001221	2.4814	1
Eucgr.A01894	TCONS_00001226	7.7809	1
Eucgr.A01914	TCONS_00001233	3.25338	0.486
Eucgr.A01914	TCONS_00001235	6.68772	1
Eucgr.A01916	TCONS_00001236	8.78814	1
Eucgr.A01924	TCONS_00001239	2.16893	1
Eucgr.A01926	TCONS_00001242	37.1843	1
Eucgr.A01929	TCONS_00001244	218.81	1
Eucgr.A01951	TCONS_00001254	0.290907	1
Eucgr.A01952	TCONS_00001256	36.8561	1
Eucgr.A01953	TCONS_00001258	4.67692	0.151
Eucgr.A01953	TCONS_00001260	30.9974	1
Eucgr.A01960	TCONS_00001263	2.662	1
Eucgr.A01968	TCONS_00001267	10.8662	1
Eucgr.A01975	TCONS_00001272	6.19346	1
Eucgr.A01980	TCONS_00001276	0.888893	1
Eucgr.A01981	TCONS_00001277	7.62861	1
Eucgr.A01982	TCONS_00001280	2.08542	1
Eucgr.A02003	TCONS_00001291	36.7889	1
Eucgr.A02012	TCONS_00001292	294.603	1
Eucgr.A02013	TCONS_00001294	24.4399	1
Eucgr.A02015	TCONS_00001295	6.52817	1
Eucgr.A02017	TCONS_00001296	29.3766	1
Eucgr.A02017	TCONS_00001297	1.78701	0.061
Eucgr.A02021	TCONS_00001299	11.777	1
Eucgr.A02027	TCONS_00001300	36.3817	1
Eucgr.A02030	TCONS_00001301	1.01351	1
Eucgr.A02037	TCONS_00001304	6.46285	1
Eucgr.A02037	TCONS_00001305	4.43836	0.687
Eucgr.A02037	TCONS_00001307	1.58015	0.244
Eucgr.A02037	TCONS_00001308	0.89639	0.139
Eucgr.A02040	TCONS_00001312	9.90502	0.203
Eucgr.A02040	TCONS_00001314	48.8931	1
Eucgr.A02042	TCONS_00001315	2.14265	1
Eucgr.A02044	TCONS_00001323	7.20257	1
Eucgr.A02044	TCONS_00001324	1.85303	0.257
Eucgr.A02046	TCONS_00001325	24.1154	1
Eucgr.A02066	TCONS_00001329	58.05	1
Eucgr.A02068	TCONS_00001330	79.6312	1
Eucgr.A02069	TCONS_00001331	0.727914	1
Eucgr.A02072	TCONS_00001334	187.504	1
Eucgr.A02074	TCONS_00001337	0.207777	1
Eucgr.A02076	TCONS_00001339	4.59966	0.949
Eucgr.A02076	TCONS_00001340	4.84781	1
Eucgr.A02077	TCONS_00001342	14.993	1
Eucgr.A02078	TCONS_00001344	1.62743	0.508
Eucgr.A02078	TCONS_00001345	3.20664	1
Eucgr.A02078	TCONS_00001350	2.13139	0.665
Eucgr.A02079	TCONS_00001352	1.70649	1
Eucgr.A02083	TCONS_00001358	2.16005	0.182
Eucgr.A02083	TCONS_00001359	5.35452	0.452
Eucgr.A02083	TCONS_00001361	11.8568	1
Eucgr.A02084	TCONS_00001362	34.4836	1
Eucgr.A02091	TCONS_00001364	7.1532	0.197
Eucgr.A02091	TCONS_00001365	36.3411	1
Eucgr.A02093	TCONS_00001368	2.56893	1
Eucgr.A02098	TCONS_00001369	69.9686	1
Eucgr.A02099	TCONS_00001370	10.8843	1
Eucgr.A02099	TCONS_00001372	2.39369	0.22
Eucgr.A02100	TCONS_00001373	26.9992	1
Eucgr.A02106	TCONS_00001375	69.2334	1
Eucgr.A02108	TCONS_00001377	133.084	1
Eucgr.A02110	TCONS_00001378	7.0425	1
Eucgr.A02125	TCONS_00001386	7.60644	1
Eucgr.A02131	TCONS_00001390	3.94958	0.374
Eucgr.A02131	TCONS_00001393	10.5502	1
Eucgr.A02132	TCONS_00001397	10.1819	1
Eucgr.A02134	TCONS_00001398	14.4936	1
Eucgr.A02135	TCONS_00001400	33.4901	1
Eucgr.A02137	TCONS_00001401	2.15537	0.273
Eucgr.A02137	TCONS_00001403	7.88589	1
Eucgr.A02139	TCONS_00001405	18.7796	1
Eucgr.A02143	TCONS_00001408	12.1554	1
Eucgr.A02144	TCONS_00001409	3.69341	1
Eucgr.A02145	TCONS_00001412	147.262	1
Eucgr.A02151	TCONS_00001417	1.98647	0.583
Eucgr.A02151	TCONS_00001418	3.4055	1
Eucgr.A02153	TCONS_00001420	4.20711	1
Eucgr.A02155	TCONS_00001421	6.25091	1
Eucgr.A02156	TCONS_00001428	0.720995	1
Eucgr.A02163	TCONS_00001436	4.54312	1
Eucgr.A02171	TCONS_00001440	13.0899	1
Eucgr.A02171	TCONS_00001441	3.72833	0.285
Eucgr.A02172	TCONS_00001444	19.4841	1
Eucgr.A02174	TCONS_00001445	1.11229	1
Eucgr.A02175	TCONS_00001448	57.2512	1
Eucgr.A02176	TCONS_00001451	10.5482	1
Eucgr.A02178	TCONS_00001453	35.7863	1
Eucgr.A02179	TCONS_00001455	18.5368	1
Eucgr.A02179	TCONS_00001456	15.4192	0.832
Eucgr.A02183	TCONS_00001458	7.63426	1
Eucgr.A02184	TCONS_00001459	2.11608	1
Eucgr.A02187	TCONS_00001464	38.065	1
Eucgr.A02187	TCONS_00001465	36.5126	0.959
Eucgr.A02189	TCONS_00001466	117.493	1
Eucgr.A02194	TCONS_00001467	0.427202	1
Eucgr.A02200	TCONS_00001469	98.5304	1
Eucgr.A02205	TCONS_00001472	2.44974	1
Eucgr.A02215	TCONS_00001475	1.86934	1
Eucgr.A02225	TCONS_00001477	1.95458	1
Eucgr.A02229	TCONS_00001479	104.463	1
Eucgr.A02230	TCONS_00001480	86.8084	1
Eucgr.A02231	TCONS_00001482	15.2705	1
Eucgr.A02234	TCONS_00001484	4.94732	1
Eucgr.A02235	TCONS_00001485	0.542635	1
Eucgr.A02248	TCONS_00001488	1.89003	1
Eucgr.A02249	TCONS_00001490	0.39507	0.176
Eucgr.A02249	TCONS_00001492	2.24584	1
Eucgr.A02260	TCONS_00001494	5.58228	0.383
Eucgr.A02260	TCONS_00001495	14.5784	1
Eucgr.A02260	TCONS_00001499	5.40109	0.37
Eucgr.A02264	TCONS_00001505	47.6673	1
Eucgr.A02265	TCONS_00001506	3.9624	1
Eucgr.A02266	TCONS_00001508	29.1069	1
Eucgr.A02267	TCONS_00001509	3.33723	0.124
Eucgr.A02267	TCONS_00001510	26.8141	1
Eucgr.A02283	TCONS_00001519	1.39697	1
Eucgr.A02288	TCONS_00001521	21.1246	1
Eucgr.A02291	TCONS_00001522	241.304	0.909
Eucgr.A02291	TCONS_00001523	265.457	1
Eucgr.A02293	TCONS_00001524	0.805345	1
Eucgr.A02294	TCONS_00001525	8.2722	1
Eucgr.A02296	TCONS_00001528	39.5984	1
Eucgr.A02298	TCONS_00001529	7.58948	1
Eucgr.A02299	TCONS_00001531	34.3802	1
Eucgr.A02304	TCONS_00001533	26.8333	1
Eucgr.A02308	TCONS_00001535	0.637081	1
Eucgr.A02310	TCONS_00001538	4.58888	1
Eucgr.A02310	TCONS_00001540	3.35977	0.732
Eucgr.A02319	TCONS_00001544	1.48877	1
Eucgr.A02340	TCONS_00001552	2.60648	1
Eucgr.A02343	TCONS_00001553	9.83796	1
Eucgr.A02346	TCONS_00001554	67.6389	1
Eucgr.A02348	TCONS_00001557	0.787956	1
Eucgr.A02353	TCONS_00001560	20.6898	1
Eucgr.A02361	TCONS_00001561	14.0777	0.463
Eucgr.A02361	TCONS_00001563	25.3602	0.835
Eucgr.A02361	TCONS_00001564	30.381	1
Eucgr.A02361	TCONS_00001565	8.07173	0.266
Eucgr.A02380	TCONS_00001573	53.5819	1
Eucgr.A02384	TCONS_00001574	20.2484	1
Eucgr.A02389	TCONS_00001579	31.5539	1
Eucgr.A02397	TCONS_00001587	28.1676	1
Eucgr.A02399	TCONS_00001592	4.58737	1
Eucgr.A02400	TCONS_00001593	3.39559	1
Eucgr.A02402	TCONS_00001594	0.446916	1
Eucgr.A02403	TCONS_00001597	3.41183	1
Eucgr.A02405	TCONS_00001598	0.182018	1
Eucgr.A02406	TCONS_00001599	0.855487	1
Eucgr.A02408	TCONS_00001601	5.45401	1
Eucgr.A02410	TCONS_00001602	27.997	1
Eucgr.A02410	TCONS_00001603	9.25869	0.331
Eucgr.A02415	TCONS_00001607	4.47753	1
Eucgr.A02415	TCONS_00001609	3.81411	0.852
Eucgr.A02416	TCONS_00001610	53.1675	1
Eucgr.A02416	TCONS_00001612	25.5904	0.481
Eucgr.A02417	TCONS_00001613	2.21136	1
Eucgr.A02419	TCONS_00001615	11.5425	1
Eucgr.A02449	TCONS_00001635	50.7504	1
Eucgr.A02453	TCONS_00001638	21.8032	1
Eucgr.A02454	TCONS_00001640	6.83823	1
Eucgr.A02454	TCONS_00001641	4.05623	0.593
Eucgr.A02461	TCONS_00001648	17.4316	1
Eucgr.A02462	TCONS_00001649	3.1527	1
Eucgr.A02467	TCONS_00001650	8.26563	0.46
Eucgr.A02467	TCONS_00001651	13.7401	0.765
Eucgr.A02467	TCONS_00001652	17.9557	1
Eucgr.A02496	TCONS_00001659	9.56879	1
Eucgr.A02496	TCONS_00001660	4.85446	0.507
Eucgr.A02496	TCONS_00001662	4.52104	0.472
Eucgr.A02505	TCONS_00001667	16.1734	1
Eucgr.A02507	TCONS_00001668	3.00989	1
Eucgr.A02509	TCONS_00001669	10.7104	1
Eucgr.A02516	TCONS_00001672	0.412058	1
Eucgr.A02519	TCONS_00001677	575.543	1
Eucgr.A02520	TCONS_00001679	1.77936	1
Eucgr.A02521	TCONS_00001680	10.2405	1
Eucgr.A02526	TCONS_00001681	17.5114	1
Eucgr.A02536	TCONS_00001683	3.45152	0.791
Eucgr.A02536	TCONS_00001685	4.36248	1
Eucgr.A02540	TCONS_00001688	7.7023	1
Eucgr.A02541	TCONS_00001692	11.4526	1
Eucgr.A02542	TCONS_00001693	0.895802	1
Eucgr.A02545	TCONS_00001694	12.0481	1
Eucgr.A02547	TCONS_00001695	80.4514	1
Eucgr.A02551	TCONS_00001699	92.4322	0.449
Eucgr.A02551	TCONS_00001700	205.891	1
Eucgr.A02555	TCONS_00001703	4.25308	1
Eucgr.A02562	TCONS_00001705	10.5637	1
Eucgr.A02565	TCONS_00001706	1.33856	1
Eucgr.A02567	TCONS_00001708	258.228	1
Eucgr.A02570	TCONS_00001709	5.40911	1
Eucgr.A02571	TCONS_00001712	7.8696	1
Eucgr.A02578	TCONS_00001715	3.958	1
Eucgr.A02587	TCONS_00001718	6.27264	1
Eucgr.A02591	TCONS_00001720	38.7923	1
Eucgr.A02593	TCONS_00001721	1.58372	1
Eucgr.A02594	TCONS_00001722	3.34461	1
Eucgr.A02596	TCONS_00001724	73.3367	0.117
Eucgr.A02596	TCONS_00001725	627.929	1
Eucgr.A02597	TCONS_00001726	716.637	1
Eucgr.A02602	TCONS_00001729	2.86931	1
Eucgr.A02603	TCONS_00001730	7.03289	1
Eucgr.A02606	TCONS_00001732	4.92877	0.469
Eucgr.A02606	TCONS_00001733	10.498	1
Eucgr.A02607	TCONS_00001734	1.91267	1
Eucgr.A02610	TCONS_00001736	17.5704	1
Eucgr.A02614	TCONS_00001738	30.1444	1
Eucgr.A02624	TCONS_00001741	16.2579	1
Eucgr.A02625	TCONS_00001743	10.4925	1
Eucgr.A02632	TCONS_00001750	25.7293	1
Eucgr.A02633	TCONS_00001752	6.11357	1
Eucgr.A02634	TCONS_00001754	42.1633	0.296
Eucgr.A02634	TCONS_00001755	11.8809	0.083
Eucgr.A02634	TCONS_00001756	142.301	1
Eucgr.A02640	TCONS_00001758	23.6663	1
Eucgr.A02641	TCONS_00001759	363.858	1
Eucgr.A02641	TCONS_00001760	139.714	0.384
Eucgr.A02648	TCONS_00001764	0.682363	1
Eucgr.A02649	TCONS_00001765	8.61318	1
Eucgr.A02650	TCONS_00001766	62.6377	1
Eucgr.A02653	TCONS_00001767	13.1525	0.42
Eucgr.A02653	TCONS_00001768	31.3026	1
Eucgr.A02654	TCONS_00001770	0.813518	0.331
Eucgr.A02654	TCONS_00001771	2.45614	1
Eucgr.A02656	TCONS_00001772	2.05118	1
Eucgr.A02657	TCONS_00001773	2.19577	1
Eucgr.A02660	TCONS_00001775	29.6569	1
Eucgr.A02670	TCONS_00001778	35.047	1
Eucgr.A02672	TCONS_00001780	76.4643	1
Eucgr.A02672	TCONS_00001781	16.2865	0.213
Eucgr.A02675	TCONS_00001783	2.50341	1
Eucgr.A02677	TCONS_00001785	2.73955	1
Eucgr.A02683	TCONS_00001788	3.30456	1
Eucgr.A02685	TCONS_00001789	2.05001	1
Eucgr.A02688	TCONS_00001791	6.83399	1
Eucgr.A02689	TCONS_00001792	2.82242	1
Eucgr.A02692	TCONS_00001794	0.74019	1
Eucgr.A02721	TCONS_00001801	2.67264	0.738
Eucgr.A02721	TCONS_00001802	3.61932	1
Eucgr.A02733	TCONS_00001808	7.76161	1
Eucgr.A02736	TCONS_00001811	28.5127	1
Eucgr.A02749	TCONS_00001818	0.328221	1
Eucgr.A02756	TCONS_00001828	119.861	1
Eucgr.A02758	TCONS_00001830	1.43413	0.315
Eucgr.A02758	TCONS_00001831	4.55225	1
Eucgr.A02759	TCONS_00001832	11.4414	1
Eucgr.A02762	TCONS_00001840	10.7089	1
Eucgr.A02767	TCONS_00001842	19.3367	1
Eucgr.A02769	TCONS_00001845	10.1024	1
Eucgr.A02774	TCONS_00001851	498.411	1
Eucgr.A02777	TCONS_00001852	14.0485	0.698
Eucgr.A02777	TCONS_00001854	11.2332	0.558
Eucgr.A02777	TCONS_00001855	13.5349	0.672
Eucgr.A02777	TCONS_00001856	19.6075	0.974
Eucgr.A02777	TCONS_00001858	20.1287	1
Eucgr.A02778	TCONS_00001861	33.7379	1
Eucgr.A02780	TCONS_00001863	3.98196	0.395
Eucgr.A02780	TCONS_00001864	10.0838	1
Eucgr.A02785	TCONS_00001866	32.0292	1
Eucgr.A02786	TCONS_00001867	41.6893	1
Eucgr.A02792	TCONS_00001868	49.8103	1
Eucgr.A02793	TCONS_00001874	305.635	1
Eucgr.A02798	TCONS_00001879	2.36358	1
Eucgr.A02798	TCONS_00001881	1.74453	0.738
Eucgr.A02799	TCONS_00001882	3.57402	0.527
Eucgr.A02799	TCONS_00001883	6.78453	1
Eucgr.A02804	TCONS_00001888	7.46122	1
Eucgr.A02806	TCONS_00001889	7.47146	1
Eucgr.A02810	TCONS_00001890	13.8906	1
Eucgr.A02811	TCONS_00001891	60.105	1
Eucgr.A02811	TCONS_00001892	11.9398	0.199
Eucgr.A02836	TCONS_00001907	1.83447	0.484
Eucgr.A02836	TCONS_00001908	3.79268	1
Eucgr.A02838	TCONS_00001915	12.5892	1
Eucgr.A02846	TCONS_00001921	6.63388	0.305
Eucgr.A02846	TCONS_00001923	21.7373	1
Eucgr.A02846	TCONS_00001924	7.78443	0.358
Eucgr.A02861	TCONS_00001929	8.97137	1
Eucgr.A02869	TCONS_00001931	24.9079	1
Eucgr.A02872	TCONS_00001933	63.8995	1
Eucgr.A02875	TCONS_00001937	15.9169	1
Eucgr.A02876	TCONS_00001938	6.29249	1
Eucgr.A02877	TCONS_00001940	204.565	1
Eucgr.A02879	TCONS_00001941	0.374252	1
Eucgr.A02880	TCONS_00001943	1.29722	0.189
Eucgr.A02880	TCONS_00001946	6.85837	1
Eucgr.A02883	TCONS_00001947	20.2369	1
Eucgr.A02887	TCONS_00001949	1.74066	0.391
Eucgr.A02887	TCONS_00001950	4.4518	1
Eucgr.A02887	TCONS_00001951	3.9695	0.892
Eucgr.A02893	TCONS_00001954	16.4809	1
Eucgr.A02894	TCONS_00001955	5.09689	1
Eucgr.A02895	TCONS_00001956	3.08967	1
Eucgr.A02896	TCONS_00001957	33.5484	1
Eucgr.A02904	TCONS_00001960	12.6783	1
Eucgr.A02912	TCONS_00001965	25.1078	1
Eucgr.A02912	TCONS_00001966	6.58732	0.262
Eucgr.A02913	TCONS_00001967	36.6136	1
Eucgr.A02919	TCONS_00001970	5.91641	1
Eucgr.A02920	TCONS_00001972	22.158	1
Eucgr.A02922	TCONS_00001974	3.1062	0.273
Eucgr.A02922	TCONS_00001976	11.3666	1
Eucgr.A02922	TCONS_00001977	6.78937	0.597
Eucgr.A02923	TCONS_00001983	5.60931	1
Eucgr.A02923	TCONS_00001986	1.21873	0.217
Eucgr.A02931	TCONS_00001989	9.67235	1
Eucgr.A02932	TCONS_00001993	4.18733	0.156
Eucgr.A02932	TCONS_00001994	26.8414	1
Eucgr.A02943	TCONS_00001998	0.452593	1
Eucgr.A02948	TCONS_00002002	1.12898	1
Eucgr.A02949	TCONS_00002003	0.45935	1
Eucgr.A02950	TCONS_00002005	1.26776	1
Eucgr.A02957	TCONS_00002009	7.60189	1
Eucgr.A02959	TCONS_00002011	8.11872	0.416
Eucgr.A02959	TCONS_00002012	19.5254	1
Eucgr.A02962	TCONS_00002014	23.2883	1
Eucgr.A02967	TCONS_00002019	15.2205	1
Eucgr.A02968	TCONS_00002021	30.592	1
Eucgr.A02969	TCONS_00002026	23.1484	1
Eucgr.A02972	TCONS_00002029	37.895	1
Eucgr.A02972	TCONS_00002030	29.9825	0.791
Eucgr.A02975	TCONS_00002034	3.9468	1
Eucgr.A02984	TCONS_00002036	18.7896	1
Eucgr.A02984	TCONS_00002038	1.70913	0.091
Eucgr.A02984	TCONS_00002042	7.81342	0.416
Eucgr.A02987	TCONS_00002043	10.6226	1
Eucgr.A02988	TCONS_00002044	1.40767	1
Eucgr.A02992	TCONS_00002046	2.71706	1
Eucgr.A02995	TCONS_00002048	17.0862	1
Eucgr.A00004	TCONS_00002049	7.10273	1
Eucgr.A00005	TCONS_00002051	4.70477	1
Eucgr.A00010	TCONS_00002054	1.5589	0.156
Eucgr.A00010	TCONS_00002055	10.0012	1
Eucgr.A00016	TCONS_00002057	22.449	1
Eucgr.A00018	TCONS_00002059	5.82482	1
Eucgr.A00023	TCONS_00002061	67.5441	1
Eucgr.A00025	TCONS_00002062	0.189547	1
Eucgr.A00028	TCONS_00002063	2.85933	1
Eucgr.A00035	TCONS_00002067	29.1801	1
Eucgr.A00039	TCONS_00002068	54.4474	1
Eucgr.A00040	TCONS_00002071	2.65746	1
Eucgr.A00046	TCONS_00002075	2.5027	1
Eucgr.A00059	TCONS_00002080	9.68952	1
Eucgr.A00069	TCONS_00002083	2.66003	1
Eucgr.A00074	TCONS_00002087	32.1921	1
Eucgr.A00078	TCONS_00002090	6.02785	1
Eucgr.A00078	TCONS_00002092	0.492212	0.082
Eucgr.A00080	TCONS_00002093	17.6739	1
Eucgr.A00084	TCONS_00002099	272.838	1
Eucgr.A00085	TCONS_00002100	0.461392	1
Eucgr.A00092	TCONS_00002102	3.66861	1
Eucgr.A00094	TCONS_00002104	8.7833	1
Eucgr.A00097	TCONS_00002106	1.51364	1
Eucgr.A00100	TCONS_00002108	2.51452	0.162
Eucgr.A00100	TCONS_00002109	15.5198	1
Eucgr.A00100	TCONS_00002112	1.50032	0.097
Eucgr.A00102	TCONS_00002113	7.29781	1
Eucgr.A00103	TCONS_00002114	7.68936	1
Eucgr.A00103	TCONS_00002115	5.16366	0.672
Eucgr.A00104	TCONS_00002116	54.8096	0.662
Eucgr.A00104	TCONS_00002117	10.6054	0.128
Eucgr.A00104	TCONS_00002118	12.2968	0.149
Eucgr.A00104	TCONS_00002119	82.738	1
Eucgr.A00105	TCONS_00002120	5.44027	0.102
Eucgr.A00105	TCONS_00002122	53.3731	1
Eucgr.A00105	TCONS_00002124	20.0954	0.377
Eucgr.A00106	TCONS_00002125	11.3688	1
Eucgr.A00108	TCONS_00002126	714.768	1
Eucgr.A00110	TCONS_00002128	37.4714	1
Eucgr.A00114	TCONS_00002129	2.21932	1
Eucgr.A00115	TCONS_00002130	1.08527	1
Eucgr.A00159	TCONS_00002158	32.6223	1
Eucgr.A00172	TCONS_00002161	43.014	1
Eucgr.A00188	TCONS_00002168	61.8901	1
Eucgr.A00190	TCONS_00002169	27.2999	1
Eucgr.A00193	TCONS_00002170	18.6338	1
Eucgr.A00195	TCONS_00002171	0.948187	1
Eucgr.A00197	TCONS_00002173	34.6393	1
Eucgr.A00201	TCONS_00002177	26.1334	1
Eucgr.A00201	TCONS_00002178	11.1281	0.426
Eucgr.A00201	TCONS_00002179	10.1626	0.389
Eucgr.A00202	TCONS_00002180	19.8837	1
Eucgr.A00203	TCONS_00002181	16.0117	1
Eucgr.A00214	TCONS_00002188	10.8563	1
Eucgr.A00214	TCONS_00002189	9.073	0.836
Eucgr.A00216	TCONS_00002191	11.6209	1
Eucgr.A00219	TCONS_00002193	4.36958	1
Eucgr.A00237	TCONS_00002194	6.9915	0.276
Eucgr.A00237	TCONS_00002195	3.1398	0.124
Eucgr.A00237	TCONS_00002196	25.302	1
Eucgr.A00240	TCONS_00002197	1.06571	1
Eucgr.A00252	TCONS_00002202	69.157	1
Eucgr.A00252	TCONS_00002203	24.3115	0.352
Eucgr.A00252	TCONS_00002204	7.50158	0.108
Eucgr.A00254	TCONS_00002208	3.0129	0.125
Eucgr.A00254	TCONS_00002209	24.1639	1
Eucgr.A00260	TCONS_00002211	8.65795	1
Eucgr.A00262	TCONS_00002212	0.604252	1
Eucgr.A00263	TCONS_00002213	2.02588	1
Eucgr.A00265	TCONS_00002214	2.19699	1
Eucgr.A00266	TCONS_00002215	1.93617	1
Eucgr.A00267	TCONS_00002216	0.759057	1
Eucgr.A00271	TCONS_00002219	46.2323	1
Eucgr.A00273	TCONS_00002220	17.1394	1
Eucgr.A00274	TCONS_00002221	4.2819	1
Eucgr.A00278	TCONS_00002223	0.187492	1
Eucgr.A00279	TCONS_00002224	8.75984	1
Eucgr.A00280	TCONS_00002225	0.479104	1
Eucgr.A00283	TCONS_00002226	2.14179	1
Eucgr.A00285	TCONS_00002229	16.8543	1
Eucgr.A00287	TCONS_00002231	17.1704	0.44
Eucgr.A00287	TCONS_00002232	39.0333	1
Eucgr.A00305	TCONS_00002235	22.6195	1
Eucgr.A00307	TCONS_00002237	5.14616	1
Eucgr.A00321	TCONS_00002243	51.4936	1
Eucgr.A00347	TCONS_00002254	80.6854	1
Eucgr.A00348	TCONS_00002255	13.9412	1
Eucgr.A00357	TCONS_00002260	5.49175	0.775
Eucgr.A00357	TCONS_00002261	5.08366	0.717
Eucgr.A00357	TCONS_00002262	7.08863	1
Eucgr.A00362	TCONS_00002265	5.84631	1
Eucgr.A00373	TCONS_00002272	855.58	1
Eucgr.A00375	TCONS_00002275	64.2381	1
Eucgr.A00378	TCONS_00002277	536.413	1
Eucgr.A00384	TCONS_00002279	6.6364	1
Eucgr.A00386	TCONS_00002283	9.01801	1
Eucgr.A00394	TCONS_00002289	177.385	1
Eucgr.A00394	TCONS_00002292	66.1161	0.373
Eucgr.A00394	TCONS_00002293	92.1645	0.52
Eucgr.A00406	TCONS_00002303	275.111	1
Eucgr.A00408	TCONS_00002305	49.0339	1
Eucgr.A00418	TCONS_00002308	0.613303	1
Eucgr.A00421	TCONS_00002309	1.77361	1
Eucgr.A00422	TCONS_00002310	1.13962	1
Eucgr.A00426	TCONS_00002311	7.08571	1
Eucgr.A00428	TCONS_00002312	3.636	0.437
Eucgr.A00428	TCONS_00002313	8.32288	1
Eucgr.A00429	TCONS_00002315	9.60395	1
Eucgr.A00457	TCONS_00002331	1.86431	1
Eucgr.A00473	TCONS_00002339	37.2373	1
Eucgr.A00473	TCONS_00002343	15.0797	0.405
Eucgr.A00474	TCONS_00002344	7.87958	1
Eucgr.A00475	TCONS_00002347	9.28269	1
Eucgr.A00479	TCONS_00002351	0.818878	1
Eucgr.A00481	TCONS_00002353	4.71222	1
Eucgr.A00485	TCONS_00002354	54.6668	1
Eucgr.A00486	TCONS_00002355	14.3128	1
Eucgr.A00488	TCONS_00002356	14.9151	1
Eucgr.A00488	TCONS_00002357	2.68459	0.18
Eucgr.A00492	TCONS_00002360	19.7892	1
Eucgr.A00494	TCONS_00002364	13.4156	1
Eucgr.A00495	TCONS_00002366	2.24096	1
Eucgr.A00497	TCONS_00002367	13.4127	1
Eucgr.A00497	TCONS_00002369	4.4975	0.335
Eucgr.A00498	TCONS_00002371	2.91691	1
Eucgr.A00499	TCONS_00002373	1.55922	1
Eucgr.A00501	TCONS_00002374	10.1533	1
Eucgr.A00506	TCONS_00002377	379.755	1
Eucgr.A00509	TCONS_00002379	31.5118	1
Eucgr.A00511	TCONS_00002380	144.826	1
Eucgr.A00514	TCONS_00002382	45.0667	1
Eucgr.A00514	TCONS_00002383	10.525	0.234
Eucgr.A00519	TCONS_00002387	39.778	1
Eucgr.A00522	TCONS_00002390	0.326072	1
Eucgr.A00523	TCONS_00002391	0.624818	1
Eucgr.A00527	TCONS_00002395	7.70393	1
Eucgr.A00534	TCONS_00002396	3.93331	1
Eucgr.A00534	TCONS_00002397	1.69028	0.43
Eucgr.A00536	TCONS_00002398	5.76466	1
Eucgr.A00543	TCONS_00002403	7.43372	1
Eucgr.A00550	TCONS_00002408	3.35816	1
Eucgr.A00552	TCONS_00002409	6.37442	1
Eucgr.A00552	TCONS_00002410	2.89447	0.454
Eucgr.A00557	TCONS_00002411	8.92815	1
Eucgr.A00606	TCONS_00002429	10.0489	1
Eucgr.A00611	TCONS_00002433	10.3406	1
Eucgr.A00612	TCONS_00002435	18.914	1
Eucgr.A00623	TCONS_00002446	0.779921	0.369
Eucgr.A00623	TCONS_00002447	2.1153	1
Eucgr.A00626	TCONS_00002452	9.59528	1
Eucgr.A00629	TCONS_00002455	2.23386	1
Eucgr.A00636	TCONS_00002466	75.0992	1
Eucgr.A00642	TCONS_00002472	11.4257	1
Eucgr.A00643	TCONS_00002474	3.37351	1
Eucgr.A00643	TCONS_00002477	0.30155	0.089
Eucgr.A00644	TCONS_00002480	0.650396	1
Eucgr.A00648	TCONS_00002481	9.02321	0.262
Eucgr.A00648	TCONS_00002482	3.42985	0.1
Eucgr.A00648	TCONS_00002483	34.4492	1
Eucgr.A00649	TCONS_00002485	3.60582	1
Eucgr.A00652	TCONS_00002489	0.973954	1
Eucgr.A00711	TCONS_00002510	10.9105	1
Eucgr.A00714	TCONS_00002512	1.34986	1
Eucgr.A00716	TCONS_00002514	1.83028	1
Eucgr.A00717	TCONS_00002516	8.11707	1
Eucgr.A00727	TCONS_00002519	38.0212	1
Eucgr.A00727	TCONS_00002520	3.87048	0.102
Eucgr.A00727	TCONS_00002521	15.106	0.397
Eucgr.A00733	TCONS_00002524	4.64887	1
Eucgr.A00739	TCONS_00002528	2.27662	1
Eucgr.A00739	TCONS_00002530	1.86356	0.819
Eucgr.A00740	TCONS_00002531	4.72612	1
Eucgr.A00750	TCONS_00002538	9.12233	0.864
Eucgr.A00750	TCONS_00002539	10.5554	1
Eucgr.A00755	TCONS_00002542	3.35342	0.192
Eucgr.A00755	TCONS_00002544	3.90633	0.223
Eucgr.A00755	TCONS_00002545	17.4858	1
Eucgr.A00769	TCONS_00002551	0.630208	1
Eucgr.A00776	TCONS_00002555	18.3388	1
Eucgr.A00781	TCONS_00002558	474.046	1
Eucgr.A00783	TCONS_00002563	2.63382	1
Eucgr.A00785	TCONS_00002565	22.3327	1
Eucgr.A00797	TCONS_00002567	1.99599	1
Eucgr.A00798	TCONS_00002568	1.57984	1
Eucgr.A00800	TCONS_00002569	1.74697	1
Eucgr.A00804	TCONS_00002570	1.71512	1
Eucgr.A00807	TCONS_00002572	33.005	1
Eucgr.A00808	TCONS_00002573	6.52357	1
Eucgr.A00820	TCONS_00002576	9.00276	1
Eucgr.A00822	TCONS_00002577	5.82159	1
Eucgr.A00823	TCONS_00002578	3.48651	1
Eucgr.A00824	TCONS_00002579	1.16507	1
Eucgr.A00828	TCONS_00002580	1.85424	1
Eucgr.A00829	TCONS_00002581	2.00323	1
Eucgr.A00830	TCONS_00002582	0.518635	1
Eucgr.A00832	TCONS_00002583	5.38212	1
Eucgr.A00833	TCONS_00002584	0.249233	1
Eucgr.A00838	TCONS_00002590	4.58688	1
Eucgr.A00839	TCONS_00002591	0.714691	1
Eucgr.A00840	TCONS_00002592	3.06947	1
Eucgr.A00844	TCONS_00002601	1.47432	1
Eucgr.A00850	TCONS_00002603	22.0895	1
Eucgr.A00861	TCONS_00002605	0.414394	1
Eucgr.A00866	TCONS_00002606	6.07295	0.295
Eucgr.A00866	TCONS_00002607	20.6095	1
Eucgr.A00867	TCONS_00002608	67.5919	1
Eucgr.A00868	TCONS_00002610	260.356	1
Eucgr.A00869	TCONS_00002612	19.4566	1
Eucgr.A00877	TCONS_00002615	5.86643	1
Eucgr.A00878	TCONS_00002617	13.0813	1
Eucgr.A00881	TCONS_00002618	26.6227	1
Eucgr.A00882	TCONS_00002620	72.6147	0.43
Eucgr.A00882	TCONS_00002622	168.974	1
Eucgr.A00887	TCONS_00002628	0.23764	1
Eucgr.A00888	TCONS_00002629	4.17394	0.374
Eucgr.A00888	TCONS_00002631	11.1738	1
Eucgr.A00890	TCONS_00002632	11.4834	0.171
Eucgr.A00890	TCONS_00002634	3.90325	0.058
Eucgr.A00890	TCONS_00002635	67.3152	1
Eucgr.A00904	TCONS_00002642	46.3954	1
Eucgr.A00904	TCONS_00002643	9.67165	0.208
Eucgr.A00906	TCONS_00002645	10.5315	1
Eucgr.A00907	TCONS_00002646	2.7712	1
Eucgr.A00911	TCONS_00002647	5.12562	1
Eucgr.A00911	TCONS_00002650	4.43138	0.865
Eucgr.A00949	TCONS_00002671	54.9205	1
Eucgr.A00953	TCONS_00002675	69.0983	1
Eucgr.A00956	TCONS_00002677	2.08019	0.1
Eucgr.A00956	TCONS_00002678	20.7197	1
Eucgr.A00959	TCONS_00002682	0.207202	1
Eucgr.A00964	TCONS_00002687	0.751057	1
Eucgr.A00967	TCONS_00002691	28.0726	1
Eucgr.A00969	TCONS_00002693	8.92782	1
Eucgr.A00973	TCONS_00002695	161.532	1
Eucgr.A00975	TCONS_00002696	4.85081	1
Eucgr.A00983	TCONS_00002698	1.70357	1
Eucgr.A00989	TCONS_00002699	2.49568	0.116
Eucgr.A00989	TCONS_00002701	21.509	1
Eucgr.A00990	TCONS_00002702	1382.12	1
Eucgr.A00991	TCONS_00002703	4.61227	1
Eucgr.A00995	TCONS_00002704	2.63088	1
Eucgr.A00996	TCONS_00002705	43.1707	1
Eucgr.A00998	TCONS_00002706	0.298727	1
Eucgr.A01004	TCONS_00002710	1.26638	1
Eucgr.A01005	TCONS_00002712	6.07266	1
Eucgr.A01011	TCONS_00002717	0.737665	1
Eucgr.A01014	TCONS_00002722	69.2494	1
Eucgr.A01014	TCONS_00002724	4.05115	0.059
Eucgr.A01014	TCONS_00002725	4.91797	0.071
Eucgr.A01018	TCONS_00002726	121.967	1
Eucgr.A01021	TCONS_00002728	1276.22	1
Eucgr.A01021	TCONS_00002736	322.03	0.252
Eucgr.A01021	TCONS_00002737	342.468	0.268
Eucgr.A01029	TCONS_00002746	3.95308	0.326
Eucgr.A01029	TCONS_00002749	12.1144	1
Eucgr.A01029	TCONS_00002750	9.08155	0.75
Eucgr.A01041	TCONS_00002752	2.42665	1
Eucgr.A01042	TCONS_00002756	3.5968	1
Eucgr.A01043	TCONS_00002759	3.93256	0.071
Eucgr.A01043	TCONS_00002760	55.7326	1
Eucgr.A01044	TCONS_00002761	15.6745	1
Eucgr.A01047	TCONS_00002764	17.2888	1
Eucgr.A01048	TCONS_00002765	5.43039	1
Eucgr.A01049	TCONS_00002768	28.3767	1
Eucgr.A01049	TCONS_00002771	23.8783	0.841
Eucgr.A01050	TCONS_00002772	11.7337	1
Eucgr.A01053	TCONS_00002777	10.3637	1
Eucgr.A01053	TCONS_00002778	5.99127	0.578
Eucgr.A01057	TCONS_00002779	11.6714	1
Eucgr.A01073	TCONS_00002781	264.32	1
Eucgr.A01077	TCONS_00002783	58.5226	1
Eucgr.A01082	TCONS_00002788	118.683	1
Eucgr.A01083	TCONS_00002789	22.4731	1
Eucgr.A01087	TCONS_00002790	1.33771	1
Eucgr.A01091	TCONS_00002793	74.4226	1
Eucgr.A01095	TCONS_00002794	38.754	0.374
Eucgr.A01095	TCONS_00002795	103.515	1
Eucgr.A01096	TCONS_00002796	46.3708	1
Eucgr.A01096	TCONS_00002797	3.5778	0.077
Eucgr.A01101	TCONS_00002798	8.78628	1
Eucgr.A01101	TCONS_00002799	6.46589	0.736
Eucgr.A01108	TCONS_00002801	63.6245	1
Eucgr.A01117	TCONS_00002805	101.898	1
Eucgr.A01117	TCONS_00002806	41.1543	0.404
Eucgr.A01123	TCONS_00002812	17.803	0.927
Eucgr.A01123	TCONS_00002814	19.1968	1
Eucgr.A01128	TCONS_00002820	7.24604	1
Eucgr.A01128	TCONS_00002824	1.51909	0.21
Eucgr.A01136	TCONS_00002827	14.1919	1
Eucgr.A01141	TCONS_00002829	22.7693	1
Eucgr.A01148	TCONS_00002833	30.9183	1
Eucgr.A01156	TCONS_00002836	27.9179	1
Eucgr.A01160	TCONS_00002839	157.305	1
Eucgr.A01169	TCONS_00002842	136.608	1
Eucgr.A01171	TCONS_00002846	15.5641	0.349
Eucgr.A01171	TCONS_00002847	18.8406	0.422
Eucgr.A01171	TCONS_00002848	44.6227	1
Eucgr.A01172	TCONS_00002849	243.628	1
Eucgr.A01174	TCONS_00002850	18.6579	1
Eucgr.A01178	TCONS_00002855	5.20814	1
Eucgr.A01178	TCONS_00002856	2.86498	0.55
Eucgr.A01180	TCONS_00002862	60.3382	1
Eucgr.A01184	TCONS_00002865	9.65269	1
Eucgr.A01194	TCONS_00002872	8.1889	1
Eucgr.A01196	TCONS_00002873	5.37953	1
Eucgr.A01196	TCONS_00002875	3.101	0.576
Eucgr.A01198	TCONS_00002879	39.856	1
Eucgr.A01200	TCONS_00002881	39.0062	1
Eucgr.A01201	TCONS_00002883	0.974735	1
Eucgr.A01205	TCONS_00002886	2.45667	1
Eucgr.A01206	TCONS_00002887	15.536	1
Eucgr.A01207	TCONS_00002888	1.14393	1
Eucgr.A01208	TCONS_00002890	87.9128	1
Eucgr.A01211	TCONS_00002892	5.29008	1
Eucgr.A01217	TCONS_00002894	8.92158	1
Eucgr.A01225	TCONS_00002895	9.67197	1
Eucgr.A01236	TCONS_00002897	126.987	1
Eucgr.A01241	TCONS_00002898	102.09	1
Eucgr.A01243	TCONS_00002899	59.1341	1
Eucgr.A01244	TCONS_00002901	7.49153	1
Eucgr.A01247	TCONS_00002903	1.8324	1
Eucgr.A01252	TCONS_00002905	4.18755	1
Eucgr.A01260	TCONS_00002907	16.7774	1
Eucgr.A01263	TCONS_00002908	4.68304	1
Eucgr.A01263	TCONS_00002909	1.93035	0.412
Eucgr.A01266	TCONS_00002910	4.51776	1
Eucgr.A01266	TCONS_00002911	3.68136	0.815
Eucgr.A01269	TCONS_00002913	20.8951	1
Eucgr.A01270	TCONS_00002915	2.11898	1
Eucgr.A01271	TCONS_00002916	28.9145	1
Eucgr.A01277	TCONS_00002919	1.43634	1
Eucgr.A01277	TCONS_00002920	0.163921	0.114
Eucgr.A01280	TCONS_00002924	22.355	1
Eucgr.A01283	TCONS_00002930	21.8533	1
Eucgr.A01284	TCONS_00002932	14.7276	0.566
Eucgr.A01284	TCONS_00002933	13.0678	0.503
Eucgr.A01284	TCONS_00002934	2.48658	0.096
Eucgr.A01284	TCONS_00002936	26.0025	1
Eucgr.A01284	TCONS_00002937	7.17662	0.276
Eucgr.A01292	TCONS_00002943	5.05213	1
Eucgr.A01301	TCONS_00002947	5.87727	1
Eucgr.A01315	TCONS_00002949	27.9217	1
Eucgr.A01315	TCONS_00002950	9.73339	0.349
Eucgr.A01315	TCONS_00002951	3.6391	0.13
Eucgr.A01316	TCONS_00002952	1.49932	1
Eucgr.A01317	TCONS_00002953	31.7731	1
Eucgr.A01322	TCONS_00002956	12.2218	1
Eucgr.A01332	TCONS_00002964	8.84811	1
Eucgr.A01351	TCONS_00002974	0.748741	1
Eucgr.A01357	TCONS_00002978	78.2268	1
Eucgr.A01357	TCONS_00002979	31.2059	0.399
Eucgr.A01369	TCONS_00002985	5.28505	1
Eucgr.A01370	TCONS_00002987	2.00695	1
Eucgr.A01370	TCONS_00002989	1.34002	0.668
Eucgr.A01371	TCONS_00002991	4.51093	1
Eucgr.A01375	TCONS_00002993	2.22706	1
Eucgr.A01375	TCONS_00002994	1.76492	0.792
Eucgr.A01383	TCONS_00002997	0.426011	1
Eucgr.A01386	TCONS_00002999	176.838	1
Eucgr.A01403	TCONS_00003001	7.95522	1
Eucgr.A01405	TCONS_00003003	1.92282	1
Eucgr.A01408	TCONS_00003005	57.9316	1
Eucgr.A01410	TCONS_00003006	94.1845	1
Eucgr.A01410	TCONS_00003007	87.1482	0.925
Eucgr.A01411	TCONS_00003008	4.26283	1
Eucgr.A01411	TCONS_00003009	4.08322	0.958
Eucgr.A01412	TCONS_00003010	36.3717	1
Eucgr.A01412	TCONS_00003011	3.07583	0.085
Eucgr.A01412	TCONS_00003012	12.8697	0.354
Eucgr.A01415	TCONS_00003014	14.67	1
Eucgr.A01419	TCONS_00003019	4.24161	1
Eucgr.A01419	TCONS_00003021	0.895655	0.211
Eucgr.A01420	TCONS_00003022	420.162	1
Eucgr.A01424	TCONS_00003024	2120.59	1
Eucgr.A01426	TCONS_00003025	9.07788	1
Eucgr.A01428	TCONS_00003026	47.0313	0.273
Eucgr.A01428	TCONS_00003027	172.518	1
Eucgr.A01428	TCONS_00003028	165.5	0.959
Eucgr.A01433	TCONS_00003032	78.3573	1
Eucgr.A01435	TCONS_00003034	9.15599	1
Eucgr.A01435	TCONS_00003035	4.46532	0.488
Eucgr.A01436	TCONS_00003036	3.65313	1
Eucgr.A01441	TCONS_00003038	1.65519	1
Eucgr.A01442	TCONS_00003039	6.09886	0.904
Eucgr.A01442	TCONS_00003040	2.4743	0.367
Eucgr.A01442	TCONS_00003041	6.74282	1
Eucgr.A01447	TCONS_00003043	2.87977	1
Eucgr.A01450	TCONS_00003045	0.780874	1
Eucgr.A01455	TCONS_00003047	139.996	1
Eucgr.A01465	TCONS_00003053	4.67643	1
Eucgr.A01467	TCONS_00003054	4.52416	0.236
Eucgr.A01467	TCONS_00003055	19.1607	1
Eucgr.A01474	TCONS_00003057	0.324402	1
Eucgr.A01488	TCONS_00003064	9.54766	1
Eucgr.A01491	TCONS_00003073	7.79134	1
Eucgr.A01496	TCONS_00003078	4.61031	1
Eucgr.A01500	TCONS_00003080	2.00963	1
Eucgr.A01502	TCONS_00003082	18.3444	1
Eucgr.A01503	TCONS_00003083	0.90181	1
Eucgr.A01507	TCONS_00003085	27.4175	1
Eucgr.A01509	TCONS_00003086	8.29895	1
Eucgr.A01510	TCONS_00003087	6.97344	0.647
Eucgr.A01510	TCONS_00003088	10.7765	1
Eucgr.A01525	TCONS_00003092	2.64027	1
Eucgr.A01538	TCONS_00003097	725.93	1
Eucgr.A01542	TCONS_00003100	2.70851	0.578
Eucgr.A01542	TCONS_00003101	4.68325	1
Eucgr.A01547	TCONS_00003104	9.59093	1
Eucgr.A01551	TCONS_00003109	17.4832	1
Eucgr.A01551	TCONS_00003110	2.88548	0.165
Eucgr.A01552	TCONS_00003115	1.70633	1
Eucgr.A01557	TCONS_00003126	2.85802	1
Eucgr.A01558	TCONS_00003127	120.594	1
Eucgr.A01558	TCONS_00003128	16.1041	0.134
Eucgr.A01561	TCONS_00003131	10.3132	1
Eucgr.A01565	TCONS_00003133	0.476626	0.081
Eucgr.A01565	TCONS_00003134	5.89102	1
Eucgr.A01571	TCONS_00003139	6.5026	1
Eucgr.A01571	TCONS_00003140	0.869642	0.134
Eucgr.A01572	TCONS_00003141	54.2796	1
Eucgr.A01573	TCONS_00003142	152.056	1
Eucgr.A01587	TCONS_00003151	1.09951	1
Eucgr.A01588	TCONS_00003152	10.0279	1
Eucgr.A01591	TCONS_00003154	1.00166	1
Eucgr.A01592	TCONS_00003155	3.60214	0.179
Eucgr.A01592	TCONS_00003156	20.1733	1
Eucgr.A01593	TCONS_00003157	57.7274	1
Eucgr.A01607	TCONS_00003161	5.34392	1
Eucgr.A01621	TCONS_00003168	67.7244	1
Eucgr.A01633	TCONS_00003177	10.1761	1
Eucgr.A01640	TCONS_00003183	28.1053	1
Eucgr.A01642	TCONS_00003185	74.4868	1
Eucgr.A01649	TCONS_00003187	4.43258	0.212
Eucgr.A01649	TCONS_00003188	20.9534	1
Eucgr.A01649	TCONS_00003189	7.93583	0.379
Eucgr.A01656	TCONS_00003194	17.8195	1
Eucgr.A01656	TCONS_00003195	11.1048	0.623
Eucgr.A01661	TCONS_00003199	26.9661	1
Eucgr.A01668	TCONS_00003200	1.43782	1
Eucgr.A01669	TCONS_00003201	1.81675	1
Eucgr.A01684	TCONS_00003212	107.799	1
Eucgr.A01686	TCONS_00003214	0.625173	1
Eucgr.A01688	TCONS_00003218	275.55	1
Eucgr.A01711	TCONS_00003221	39.56	1
Eucgr.A01713	TCONS_00003222	7.35404	0.227
Eucgr.A01713	TCONS_00003223	32.3649	1
Eucgr.A01720	TCONS_00003229	56.0569	1
Eucgr.A01720	TCONS_00003231	17.8427	0.318
Eucgr.A01736	TCONS_00003233	0.809167	1
Eucgr.A01737	TCONS_00003235	19.9538	1
Eucgr.A01739	TCONS_00003239	3.88009	1
Eucgr.A01742	TCONS_00003241	3.48381	1
Eucgr.A01744	TCONS_00003243	0.112591	1
Eucgr.A01746	TCONS_00003247	0.807901	1
Eucgr.A01749	TCONS_00003249	0.800507	1
Eucgr.A01771	TCONS_00003255	12.1315	1
Eucgr.A01774	TCONS_00003258	4.57252	1
Eucgr.A01774	TCONS_00003259	4.08568	0.894
Eucgr.A01778	TCONS_00003261	0.659997	1
Eucgr.A01780	TCONS_00003263	10.5366	1
Eucgr.A01781	TCONS_00003265	157.141	1
Eucgr.A01781	TCONS_00003266	15.0995	0.096
Eucgr.A01781	TCONS_00003268	8.35548	0.053
Eucgr.A01781	TCONS_00003269	156.772	0.998
Eucgr.A01782	TCONS_00003270	1.86746	1
Eucgr.A01783	TCONS_00003272	35.0496	1
Eucgr.A01787	TCONS_00003273	3.13239	1
Eucgr.A01788	TCONS_00003274	26.974	1
Eucgr.A01798	TCONS_00003279	6.59007	0.282
Eucgr.A01798	TCONS_00003280	7.07694	0.302
Eucgr.A01798	TCONS_00003283	23.3954	1
Eucgr.A01805	TCONS_00003285	4.81782	1
Eucgr.A01806	TCONS_00003287	7.7226	1
Eucgr.A01807	TCONS_00003288	27.8912	1
Eucgr.A01812	TCONS_00003293	2.33435	1
Eucgr.A01813	TCONS_00003294	31.8637	1
Eucgr.A01816	TCONS_00003295	23.5994	1
Eucgr.A01819	TCONS_00003297	8.42301	1
Eucgr.A01820	TCONS_00003298	19.1209	1
Eucgr.A01823	TCONS_00003299	71.8538	1
Eucgr.A01824	TCONS_00003301	20.2358	1
Eucgr.A01831	TCONS_00003303	8.60833	1
Eucgr.A01834	TCONS_00003306	4.20989	1
Eucgr.A01835	TCONS_00003308	8.53241	1
Eucgr.A01835	TCONS_00003309	4.51574	0.529
Eucgr.A01851	TCONS_00003315	0.254294	1
Eucgr.A01856	TCONS_00003316	2145.4	1
Eucgr.A01859	TCONS_00003319	1.38271	1
Eucgr.A01860	TCONS_00003320	6.17985	1
Eucgr.A01868	TCONS_00003322	27.8621	1
Eucgr.A01869	TCONS_00003323	89.9459	1
Eucgr.A01886	TCONS_00003332	11.3413	1
Eucgr.A01888	TCONS_00003334	9.1702	1
Eucgr.A01895	TCONS_00003336	1.9666	1
Eucgr.A01900	TCONS_00003340	8.35212	1
Eucgr.A01904	TCONS_00003343	4.44977	1
Eucgr.A01905	TCONS_00003350	38.5149	1
Eucgr.A01911	TCONS_00003352	2.99358	1
Eucgr.A01913	TCONS_00003355	133.884	1
Eucgr.A01913	TCONS_00003356	119.369	0.892
Eucgr.A01915	TCONS_00003362	22.0801	1
Eucgr.A01917	TCONS_00003365	1.01289	1
Eucgr.A01918	TCONS_00003367	5.10797	1
Eucgr.A01919	TCONS_00003368	3.64155	0.423
Eucgr.A01919	TCONS_00003369	8.61728	1
Eucgr.A01919	TCONS_00003370	4.50788	0.523
Eucgr.A01919	TCONS_00003372	4.50471	0.523
Eucgr.A01923	TCONS_00003377	72.7905	1
Eucgr.A01927	TCONS_00003378	9.50858	1
Eucgr.A01932	TCONS_00003381	0.777879	1
Eucgr.A01933	TCONS_00003382	8.98599	1
Eucgr.A01947	TCONS_00003393	39.9058	1
Eucgr.A01947	TCONS_00003394	14.9423	0.374
Eucgr.A01947	TCONS_00003395	6.18353	0.155
Eucgr.A01948	TCONS_00003396	0.703364	1
Eucgr.A01954	TCONS_00003397	128.343	1
Eucgr.A01954	TCONS_00003398	9.38733	0.073
Eucgr.A01955	TCONS_00003400	23.5988	1
Eucgr.A01958	TCONS_00003404	2.63133	0.496
Eucgr.A01958	TCONS_00003405	5.30902	1
Eucgr.A01959	TCONS_00003406	4.28294	0.154
Eucgr.A01959	TCONS_00003408	27.7788	1
Eucgr.A01962	TCONS_00003410	1.1113	0.654
Eucgr.A01962	TCONS_00003411	1.70024	1
Eucgr.A01969	TCONS_00003415	23.979	1
Eucgr.A01969	TCONS_00003418	13.5666	0.566
Eucgr.A01969	TCONS_00003421	9.66676	0.403
Eucgr.A01970	TCONS_00003422	8.47991	1
Eucgr.A01974	TCONS_00003424	28.9614	1
Eucgr.A01979	TCONS_00003429	20.5796	1
Eucgr.A01989	TCONS_00003431	3.16421	0.848
Eucgr.A01989	TCONS_00003432	3.73266	1
Eucgr.A01991	TCONS_00003433	4.89429	0.206
Eucgr.A01991	TCONS_00003434	23.7449	1
Eucgr.A01992	TCONS_00003436	9.67613	1
Eucgr.A01993	TCONS_00003437	0.380108	1
Eucgr.A01997	TCONS_00003442	2.97971	1
Eucgr.A02009	TCONS_00003451	3.99844	1
Eucgr.A02010	TCONS_00003452	0.696192	1
Eucgr.A02011	TCONS_00003456	2.60577	1
Eucgr.A02014	TCONS_00003458	2.33848	1
Eucgr.A02016	TCONS_00003459	39.0642	1
Eucgr.A02018	TCONS_00003460	125.9	1
Eucgr.A02020	TCONS_00003463	5.24456	1
Eucgr.A02022	TCONS_00003465	8.52654	1
Eucgr.A02026	TCONS_00003468	2.89988	1
Eucgr.A02029	TCONS_00003473	7.52002	1
Eucgr.A02029	TCONS_00003474	7.17139	0.954
Eucgr.A02032	TCONS_00003475	13.8729	1
Eucgr.A02036	TCONS_00003483	1.41758	0.915
Eucgr.A02036	TCONS_00003484	1.5494	1
Eucgr.A02039	TCONS_00003491	6.99692	1
Eucgr.A02045	TCONS_00003495	7.4307	1
Eucgr.A02047	TCONS_00003496	0.642414	1
Eucgr.A02048	TCONS_00003498	4.18236	1
Eucgr.A02065	TCONS_00003510	2.97608	0.104
Eucgr.A02065	TCONS_00003511	28.5201	1
Eucgr.A02080	TCONS_00003514	55.9757	1
Eucgr.A02086	TCONS_00003516	30.7499	1
Eucgr.A02095	TCONS_00003523	116.502	1
Eucgr.A02096	TCONS_00003525	14.8628	1
Eucgr.A02101	TCONS_00003532	32.7535	1
Eucgr.A02102	TCONS_00003533	20.3576	1
Eucgr.A02102	TCONS_00003534	1.90435	0.094
Eucgr.A02105	TCONS_00003535	32.5189	1
Eucgr.A02107	TCONS_00003536	27.6298	1
Eucgr.A02111	TCONS_00003539	4.63021	1
Eucgr.A02112	TCONS_00003540	126.586	1
Eucgr.A02119	TCONS_00003547	9.31124	1
Eucgr.A02119	TCONS_00003548	4.93249	0.53
Eucgr.A02121	TCONS_00003549	24.0462	0.343
Eucgr.A02121	TCONS_00003550	70.1903	1
Eucgr.A02121	TCONS_00003551	25.5259	0.364
Eucgr.A02126	TCONS_00003554	76.8815	0.101
Eucgr.A02126	TCONS_00003557	758.99	1
Eucgr.A02129	TCONS_00003563	12.2334	1
Eucgr.A02129	TCONS_00003567	6.38255	0.522
Eucgr.A02133	TCONS_00003573	3.20427	1
Eucgr.A02136	TCONS_00003574	8.37589	1
Eucgr.A02138	TCONS_00003575	11.8337	1
Eucgr.A02140	TCONS_00003577	1.87376	1
Eucgr.A02142	TCONS_00003578	10.4103	1
Eucgr.A02150	TCONS_00003579	0.411085	1
Eucgr.A02154	TCONS_00003580	2.74769	1
Eucgr.A02161	TCONS_00003582	19.1731	1
Eucgr.A02161	TCONS_00003583	1.19063	0.062
Eucgr.A02162	TCONS_00003584	4.49015	0.379
Eucgr.A02162	TCONS_00003585	11.8397	1
Eucgr.A02165	TCONS_00003587	12.1531	1
Eucgr.A02166	TCONS_00003591	5.84999	1
Eucgr.A02173	TCONS_00003593	3.56006	1
Eucgr.A02177	TCONS_00003594	20.0391	1
Eucgr.A02181	TCONS_00003598	14.7269	1
Eucgr.A02182	TCONS_00003599	12.6271	1
Eucgr.A02188	TCONS_00003602	8.46672	1
Eucgr.A02190	TCONS_00003605	213.746	1
Eucgr.A02196	TCONS_00003610	8.19621	1
Eucgr.A02198	TCONS_00003613	4.9455	1
Eucgr.A02199	TCONS_00003614	22.3949	1
Eucgr.A02201	TCONS_00003615	37.2135	1
Eucgr.A02206	TCONS_00003617	6.80621	1
Eucgr.A02216	TCONS_00003621	1.71342	1
Eucgr.A02227	TCONS_00003626	14.0968	1
Eucgr.A02228	TCONS_00003627	38.989	1
Eucgr.A02232	TCONS_00003628	4.74931	0.135
Eucgr.A02232	TCONS_00003630	35.2786	1
Eucgr.A02233	TCONS_00003631	29.2173	1
Eucgr.A02236	TCONS_00003632	6.39666	1
Eucgr.A02239	TCONS_00003635	18.8738	1
Eucgr.A02240	TCONS_00003638	3.5073	1
Eucgr.A02241	TCONS_00003640	16.6751	1
Eucgr.A02245	TCONS_00003642	7.76516	1
Eucgr.A02245	TCONS_00003644	5.7952	0.746
Eucgr.A02253	TCONS_00003649	0.889667	1
Eucgr.A02255	TCONS_00003651	47.9997	1
Eucgr.A02256	TCONS_00003652	3.39096	1
Eucgr.A02258	TCONS_00003655	20.953	0.522
Eucgr.A02258	TCONS_00003656	40.1341	1
Eucgr.A02261	TCONS_00003658	21.3687	1
Eucgr.A02262	TCONS_00003664	2.68073	1
Eucgr.A02263	TCONS_00003665	7.54001	1
Eucgr.A02268	TCONS_00003667	1.50575	1
Eucgr.A02270	TCONS_00003669	11.0534	0.857
Eucgr.A02270	TCONS_00003670	12.9005	1
Eucgr.A02286	TCONS_00003673	327.281	1
Eucgr.A02290	TCONS_00003676	1.88058	0.229
Eucgr.A02290	TCONS_00003677	8.20484	1
Eucgr.A02292	TCONS_00003678	1.43113	1
Eucgr.A02295	TCONS_00003680	7.77627	1
Eucgr.A02297	TCONS_00003681	5.31568	1
Eucgr.A02297	TCONS_00003682	5.05896	0.952
Eucgr.A02303	TCONS_00003686	0.835498	1
Eucgr.A02305	TCONS_00003688	22.1924	1
Eucgr.A02306	TCONS_00003689	104.861	1
Eucgr.A02309	TCONS_00003691	9.3575	1
Eucgr.A02309	TCONS_00003692	1.44078	0.154
Eucgr.A02314	TCONS_00003694	1.62298	1
Eucgr.A02331	TCONS_00003704	52.7274	1
Eucgr.A02334	TCONS_00003706	4.29324	1
Eucgr.A02335	TCONS_00003708	11.9579	1
Eucgr.A02337	TCONS_00003709	2.45887	1
Eucgr.A02339	TCONS_00003711	6.06273	1
Eucgr.A02341	TCONS_00003713	1.99173	0.114
Eucgr.A02341	TCONS_00003714	17.4474	1
Eucgr.A02342	TCONS_00003718	1.60075	1
Eucgr.A02344	TCONS_00003720	5.48312	0.312
Eucgr.A02344	TCONS_00003721	17.5544	1
Eucgr.A02345	TCONS_00003722	2.54278	1
Eucgr.A02347	TCONS_00003723	2.46213	1
Eucgr.A02349	TCONS_00003729	37.9286	1
Eucgr.A02354	TCONS_00003731	4.89154	1
Eucgr.A02354	TCONS_00003733	1.04106	0.213
Eucgr.A02355	TCONS_00003735	2.25002	0.828
Eucgr.A02355	TCONS_00003736	2.71652	1
Eucgr.A02355	TCONS_00003740	1.66486	0.613
Eucgr.A02357	TCONS_00003742	3.49166	1
Eucgr.A02359	TCONS_00003744	5.01847	1
Eucgr.A02360	TCONS_00003746	2.41722	1
Eucgr.A02367	TCONS_00003751	15.1083	0.251
Eucgr.A02367	TCONS_00003752	60.2501	1
Eucgr.A02368	TCONS_00003753	6.14433	1
Eucgr.A02369	TCONS_00003754	4.98883	1
Eucgr.A02370	TCONS_00003755	95.4003	1
Eucgr.A02371	TCONS_00003756	20.8046	0.08
Eucgr.A02370	TCONS_00003757	16.0014	0.168
Eucgr.A02371	TCONS_00003758	258.517	1
Eucgr.A02374	TCONS_00003762	9.42141	1
Eucgr.A02375	TCONS_00003765	116.738	1
Eucgr.A02376	TCONS_00003770	1.64004	1
Eucgr.A02376	TCONS_00003771	1.61034	0.982
Eucgr.A02378	TCONS_00003772	1.51957	1
Eucgr.A02379	TCONS_00003775	17.6963	1
Eucgr.A02379	TCONS_00003776	1.77897	0.101
Eucgr.A02381	TCONS_00003777	5.23147	1
Eucgr.A02383	TCONS_00003779	9.01469	1
Eucgr.A02385	TCONS_00003780	0.653129	1
Eucgr.A02386	TCONS_00003783	2.02581	1
Eucgr.A02392	TCONS_00003786	11.455	1
Eucgr.A02392	TCONS_00003787	7.95311	0.694
Eucgr.A02392	TCONS_00003788	7.37922	0.644
Eucgr.A02394	TCONS_00003789	3.20732	1
Eucgr.A02396	TCONS_00003790	4.92136	1
Eucgr.A02398	TCONS_00003791	19.2304	1
Eucgr.A02404	TCONS_00003799	317.092	1
Eucgr.A02407	TCONS_00003801	13.2817	1
Eucgr.A02411	TCONS_00003803	12.2014	1
Eucgr.A02412	TCONS_00003806	16.3255	1
Eucgr.A02413	TCONS_00003809	1.65201	1
Eucgr.A02413	TCONS_00003810	0.335594	0.203
Eucgr.A02414	TCONS_00003811	77.1064	1
Eucgr.A02437	TCONS_00003818	6.59617	0.183
Eucgr.A02437	TCONS_00003819	36.1058	1
Eucgr.A02438	TCONS_00003820	18.0928	1
Eucgr.A02439	TCONS_00003821	330.512	1
Eucgr.A02441	TCONS_00003825	49.318	1
Eucgr.A02443	TCONS_00003826	1.70789	1
Eucgr.A02447	TCONS_00003828	19.0593	1
Eucgr.A02448	TCONS_00003829	38.0362	1
Eucgr.A02451	TCONS_00003830	6.49388	1
Eucgr.A02451	TCONS_00003831	1.13527	0.175
Eucgr.A02456	TCONS_00003832	22.5765	1
Eucgr.A02456	TCONS_00003833	3.4264	0.152
Eucgr.A02463	TCONS_00003834	13.5206	1
Eucgr.A02464	TCONS_00003836	4.18415	1
Eucgr.A02465	TCONS_00003837	73.2608	1
Eucgr.A02470	TCONS_00003840	12.9065	1
Eucgr.A02473	TCONS_00003841	145.84	1
Eucgr.A02495	TCONS_00003855	305.123	1
Eucgr.A02498	TCONS_00003856	5.09776	0.592
Eucgr.A02498	TCONS_00003858	8.6142	1
Eucgr.A02499	TCONS_00003859	1.56976	1
Eucgr.A02501	TCONS_00003862	7.83144	0.204
Eucgr.A02501	TCONS_00003863	7.49245	0.195
Eucgr.A02501	TCONS_00003864	38.453	1
Eucgr.A02502	TCONS_00003866	38.8618	1
Eucgr.A02503	TCONS_00003867	8.19328	1
Eucgr.A02506	TCONS_00003870	7.77038	0.231
Eucgr.A02506	TCONS_00003871	12.4501	0.37
Eucgr.A02506	TCONS_00003874	33.627	1
Eucgr.A02508	TCONS_00003879	26.8178	1
Eucgr.A02510	TCONS_00003880	8.21665	0.373
Eucgr.A02510	TCONS_00003884	22.0102	1
Eucgr.A02511	TCONS_00003885	7.76028	1
Eucgr.A02531	TCONS_00003890	8.14997	1
Eucgr.A02532	TCONS_00003891	5.74329	1
Eucgr.A02534	TCONS_00003894	20.6058	1
Eucgr.A02543	TCONS_00003897	5.14208	1
Eucgr.A02543	TCONS_00003899	3.23703	0.63
Eucgr.A02546	TCONS_00003901	3.50574	1
Eucgr.A02552	TCONS_00003906	3.17152	1
Eucgr.A02553	TCONS_00003907	84.9285	1
Eucgr.A02553	TCONS_00003908	5.11857	0.06
Eucgr.A02554	TCONS_00003910	1.42357	1
Eucgr.A02558	TCONS_00003913	1.01407	1
Eucgr.A02559	TCONS_00003915	5.48167	0.801
Eucgr.A02559	TCONS_00003916	6.84172	1
Eucgr.A02559	TCONS_00003917	2.903	0.424
Eucgr.A02559	TCONS_00003918	5.18989	0.759
Eucgr.A02560	TCONS_00003919	3.60356	1
Eucgr.A02563	TCONS_00003920	35.104	1
Eucgr.A02564	TCONS_00003921	142.472	1
Eucgr.A02573	TCONS_00003925	4.10335	0.206
Eucgr.A02573	TCONS_00003926	19.906	1
Eucgr.A02575	TCONS_00003928	10.9763	1
Eucgr.A02575	TCONS_00003930	4.05525	0.369
Eucgr.A02588	TCONS_00003940	8.18157	1
Eucgr.A02590	TCONS_00003942	5.2682	1
Eucgr.A02598	TCONS_00003944	105.137	1
Eucgr.A02600	TCONS_00003945	5.601	0.839
Eucgr.A02600	TCONS_00003946	1.3763	0.206
Eucgr.A02600	TCONS_00003948	6.67262	1
Eucgr.A02600	TCONS_00003949	5.0357	0.755
Eucgr.A02600	TCONS_00003954	2.09889	0.315
Eucgr.A02601	TCONS_00003955	28.7623	1
Eucgr.A02604	TCONS_00003956	0.785599	1
Eucgr.A02611	TCONS_00003958	7.44416	0.362
Eucgr.A02611	TCONS_00003960	1.38397	0.067
Eucgr.A02611	TCONS_00003961	20.5667	1
Eucgr.A02621	TCONS_00003969	1.37066	1
Eucgr.A02622	TCONS_00003970	21.6376	1
Eucgr.A02626	TCONS_00003971	9.28764	1
Eucgr.A02629	TCONS_00003974	3.34052	1
Eucgr.A02629	TCONS_00003976	0.562156	0.168
Eucgr.A02630	TCONS_00003977	59.1418	1
Eucgr.A02651	TCONS_00003989	19.0987	1
Eucgr.A02655	TCONS_00003991	0.635724	1
Eucgr.A02658	TCONS_00003992	34.6611	1
Eucgr.A02662	TCONS_00003993	3.27655	1
Eucgr.A02663	TCONS_00003994	12.1767	1
Eucgr.A02664	TCONS_00004000	4.89138	1
Eucgr.A02665	TCONS_00004003	1.2743	1
Eucgr.A02669	TCONS_00004005	6.85634	1
Eucgr.A02671	TCONS_00004007	2.21932	1
Eucgr.A02676	TCONS_00004009	27.0487	1
Eucgr.A02679	TCONS_00004011	5.1566	1
Eucgr.A02681	TCONS_00004013	1.2585	1
Eucgr.A02694	TCONS_00004018	0.418484	1
Eucgr.A02695	TCONS_00004019	1.87075	1
Eucgr.A02700	TCONS_00004021	4.22022	1
Eucgr.A02702	TCONS_00004023	19.0281	1
Eucgr.A02706	TCONS_00004025	7.065	1
Eucgr.A02708	TCONS_00004026	18.5333	1
Eucgr.A02709	TCONS_00004027	0.797928	1
Eucgr.A02710	TCONS_00004028	7.15075	1
Eucgr.A02713	TCONS_00004031	9.61948	1
Eucgr.A02714	TCONS_00004033	68.9771	1
Eucgr.A02717	TCONS_00004034	94.9292	1
Eucgr.A02719	TCONS_00004037	11.3302	1
Eucgr.A02720	TCONS_00004041	6.37835	1
Eucgr.A02722	TCONS_00004042	2.33973	1
Eucgr.A02728	TCONS_00004047	49.3284	1
Eucgr.A02734	TCONS_00004051	47.6244	1
Eucgr.A02734	TCONS_00004052	10.6771	0.224
Eucgr.A02738	TCONS_00004057	6.87181	1
Eucgr.A02743	TCONS_00004060	4.93736	1
Eucgr.A02754	TCONS_00004065	47.9359	1
Eucgr.A02764	TCONS_00004069	11.1313	1
Eucgr.A02765	TCONS_00004070	13.4477	1
Eucgr.A02766	TCONS_00004075	10.1353	1
Eucgr.A02768	TCONS_00004078	1.87668	1
Eucgr.A02770	TCONS_00004079	4.57391	0.228
Eucgr.A02770	TCONS_00004080	20.0266	1
Eucgr.A02773	TCONS_00004081	21.6443	1
Eucgr.A02775	TCONS_00004082	10.8195	1
Eucgr.A02776	TCONS_00004083	22.016	1
Eucgr.A02783	TCONS_00004087	12.1541	0.361
Eucgr.A02783	TCONS_00004088	33.6863	1
Eucgr.A02791	TCONS_00004094	0.832239	0.071
Eucgr.A02791	TCONS_00004095	11.6743	1
Eucgr.A02797	TCONS_00004097	21.457	1
Eucgr.A02797	TCONS_00004098	1.61636	0.075
Eucgr.A02800	TCONS_00004105	119.427	1
Eucgr.A02800	TCONS_00004106	34.3494	0.288
Eucgr.A02805	TCONS_00004109	0.579418	1
Eucgr.A02807	TCONS_00004110	32.3323	1
Eucgr.A02807	TCONS_00004111	13.4719	0.417
Eucgr.A02812	TCONS_00004113	0.547423	1
Eucgr.A02812	TCONS_00004114	0.546906	0.999
Eucgr.A02829	TCONS_00004119	15.0673	1
Eucgr.A02835	TCONS_00004122	17.4297	1
Eucgr.A02839	TCONS_00004125	0.442033	1
Eucgr.A02840	TCONS_00004126	7.54669	1
Eucgr.A02845	TCONS_00004128	30.8717	0.327
Eucgr.A02845	TCONS_00004129	17.0482	0.181
Eucgr.A02845	TCONS_00004130	94.3919	1
Eucgr.A02848	TCONS_00004131	12.1193	0.845
Eucgr.A02848	TCONS_00004132	14.3476	1
Eucgr.A02859	TCONS_00004143	10.9037	1
Eucgr.A02863	TCONS_00004145	1.66566	1
Eucgr.A02864	TCONS_00004146	0.781617	1
Eucgr.A02865	TCONS_00004147	27.8514	1
Eucgr.A02865	TCONS_00004148	19.5377	0.701
Eucgr.A02866	TCONS_00004149	7.18818	1
Eucgr.A02867	TCONS_00004150	25.5001	1
Eucgr.A02868	TCONS_00004152	3.67359	1
Eucgr.A02873	TCONS_00004154	6.41977	1
Eucgr.A02874	TCONS_00004155	25.8314	1
Eucgr.A02878	TCONS_00004160	2.72899	1
Eucgr.A02881	TCONS_00004161	1036.81	1
Eucgr.A02884	TCONS_00004163	3.84527	0.096
Eucgr.A02884	TCONS_00004165	40.0725	1
Eucgr.A02888	TCONS_00004172	1.40085	1
Eucgr.A02889	TCONS_00004173	1.33391	1
Eucgr.A02891	TCONS_00004175	69.7074	0.293
Eucgr.A02891	TCONS_00004176	237.924	1
Eucgr.A02892	TCONS_00004179	7.58644	1
Eucgr.A02899	TCONS_00004184	1.65928	1
Eucgr.A02900	TCONS_00004185	3.18582	1
Eucgr.A02902	TCONS_00004188	110.633	1
Eucgr.A02903	TCONS_00004189	791.87	1
Eucgr.A02907	TCONS_00004193	26.4517	1
Eucgr.A02908	TCONS_00004198	1.59953	1
Eucgr.A02910	TCONS_00004199	8.01132	0.119
Eucgr.A02910	TCONS_00004200	67.4292	1
Eucgr.A02921	TCONS_00004203	3.02627	1
Eucgr.A02921	TCONS_00004204	1.94973	0.644
Eucgr.A02925	TCONS_00004205	7.79026	1
Eucgr.A02925	TCONS_00004207	1.82396	0.234
Eucgr.A02925	TCONS_00004208	7.67903	0.986
Eucgr.A02927	TCONS_00004211	10.2791	1
Eucgr.A02928	TCONS_00004212	1.45634	1
Eucgr.A02929	TCONS_00004213	24.1744	1
Eucgr.A02930	TCONS_00004214	26.4011	1
Eucgr.A02933	TCONS_00004216	6.3016	1
Eucgr.A02933	TCONS_00004217	4.36817	0.693
Eucgr.A02935	TCONS_00004219	2.82495	1
Eucgr.A02936	TCONS_00004220	5.33702	0.416
Eucgr.A02936	TCONS_00004221	12.8436	1
Eucgr.A02939	TCONS_00004223	1.59934	1
Eucgr.A02940	TCONS_00004224	53.6895	1
Eucgr.A02944	TCONS_00004228	30.4563	1
Eucgr.A02951	TCONS_00004233	87.2909	1
Eucgr.A02953	TCONS_00004234	1.03443	1
Eucgr.A02954	TCONS_00004235	89.2618	0.318
Eucgr.A02954	TCONS_00004236	281.028	1
Eucgr.A02960	TCONS_00004241	99.7154	1
Eucgr.A02961	TCONS_00004242	5.05142	1
Eucgr.A02963	TCONS_00004244	84.3209	1
Eucgr.A02966	TCONS_00004247	7.88546	1
Eucgr.A02966	TCONS_00004248	5.2673	0.668
Eucgr.A02970	TCONS_00004249	5.15953	1
Eucgr.A02971	TCONS_00004251	34.6052	1
Eucgr.A02974	TCONS_00004252	78.8581	1
Eucgr.A02976	TCONS_00004253	15.7849	1
Eucgr.A02985	TCONS_00004261	97.3853	1
Eucgr.A02985	TCONS_00004262	10.3408	0.106
Eucgr.A02986	TCONS_00004263	42.6191	1
Eucgr.A02989	TCONS_00004264	78.1409	1
Eucgr.A02989	TCONS_00004265	5.52804	0.071
Eucgr.A02991	TCONS_00004268	5.54767	1
Eucgr.A02991	TCONS_00004269	0.475938	0.086
Eucgr.A02991	TCONS_00004271	1.00485	0.181
Eucgr.A02993	TCONS_00004273	0.935108	1
Eucgr.A02994	TCONS_00004274	2.83298	1
Eucgr.A02997	TCONS_00004284	0.463043	1
Eucgr.J00002	TCONS_00004378	4.07623	1
Eucgr.J00002	TCONS_00004379	2.921	0.717
Eucgr.J00009	TCONS_00004382	7.18743	1
Eucgr.J00011	TCONS_00004383	18.662	1
Eucgr.J00012	TCONS_00004386	12.1223	1
Eucgr.J00012	TCONS_00004387	0.730028	0.06
Eucgr.J00022	TCONS_00004391	6.22713	0.191
Eucgr.J00022	TCONS_00004392	32.5787	1
Eucgr.J00023	TCONS_00004396	180.07	1
Eucgr.J00024	TCONS_00004399	8.673	1
Eucgr.J00025	TCONS_00004400	660.586	1
Eucgr.J00026	TCONS_00004402	6.93426	1
Eucgr.J00031	TCONS_00004405	96.672	1
Eucgr.J00031	TCONS_00004406	80.3703	0.831
Eucgr.J00032	TCONS_00004408	103.158	1
Eucgr.J00034	TCONS_00004410	9.34324	1
Eucgr.J00035	TCONS_00004411	198.814	1
Eucgr.J00040	TCONS_00004416	104.896	0.476
Eucgr.J00040	TCONS_00004417	156.07	0.708
Eucgr.J00040	TCONS_00004418	220.593	1
Eucgr.J00043	TCONS_00004422	3.0606	1
Eucgr.J00044	TCONS_00004423	1.25175	1
Eucgr.J00045	TCONS_00004424	0.985344	1
Eucgr.J00046	TCONS_00004426	2.18807	1
Eucgr.J00053	TCONS_00004427	0.339301	1
Eucgr.J00054	TCONS_00004428	5.08413	1
Eucgr.J00058	TCONS_00004431	6.76999	1
Eucgr.J00059	TCONS_00004434	191.193	1
Eucgr.J00066	TCONS_00004440	3.45327	1
Eucgr.J00068	TCONS_00004441	0.325007	1
Eucgr.J00084	TCONS_00004453	9.51233	1
Eucgr.J00085	TCONS_00004455	138.137	1
Eucgr.J00087	TCONS_00004460	205.808	1
Eucgr.J00090	TCONS_00004466	5.93482	1
Eucgr.J00091	TCONS_00004469	2.53009	1
Eucgr.J00094	TCONS_00004472	3.5606	1
Eucgr.J00096	TCONS_00004475	5.90683	0.868
Eucgr.J00096	TCONS_00004476	6.80218	1
Eucgr.J00099	TCONS_00004479	380.613	1
Eucgr.J00100	TCONS_00004482	12.0425	0.263
Eucgr.J00100	TCONS_00004486	45.7542	1
Eucgr.J00100	TCONS_00004490	4.07186	0.089
Eucgr.J00102	TCONS_00004492	1.13201	1
Eucgr.J00103	TCONS_00004493	1.82811	1
Eucgr.J00108	TCONS_00004499	19.9209	1
Eucgr.J00108	TCONS_00004503	7.78069	0.391
Eucgr.J00109	TCONS_00004504	0.195499	1
Eucgr.J00112	TCONS_00004506	7.56193	1
Eucgr.J00112	TCONS_00004511	1.50209	0.199
Eucgr.J00119	TCONS_00004513	7.03341	1
Eucgr.J00121	TCONS_00004516	49.9836	1
Eucgr.J00124	TCONS_00004519	50.1925	1
Eucgr.J00125	TCONS_00004520	423.238	1
Eucgr.J00126	TCONS_00004521	2.99846	0.853
Eucgr.J00126	TCONS_00004522	3.51342	1
Eucgr.J00128	TCONS_00004524	12.7214	0.567
Eucgr.J00128	TCONS_00004525	22.4272	1
Eucgr.J00130	TCONS_00004531	8.71847	1
Eucgr.J00131	TCONS_00004532	7.18557	0.278
Eucgr.J00131	TCONS_00004534	6.70555	0.259
Eucgr.J00131	TCONS_00004537	25.8706	1
Eucgr.J00138	TCONS_00004540	18.379	1
Eucgr.J00139	TCONS_00004541	4.05894	0.106
Eucgr.J00139	TCONS_00004542	38.285	1
Eucgr.J00139	TCONS_00004543	10.8147	0.282
Eucgr.J00139	TCONS_00004545	4.84964	0.127
Eucgr.J00144	TCONS_00004549	0.652568	1
Eucgr.J00146	TCONS_00004553	17.0171	1
Eucgr.J00146	TCONS_00004554	9.16063	0.538
Eucgr.J00147	TCONS_00004558	12.1311	1
Eucgr.J00147	TCONS_00004559	4.9287	0.406
Eucgr.J00148	TCONS_00004560	18.2993	0.435
Eucgr.J00148	TCONS_00004561	42.0733	1
Eucgr.J00152	TCONS_00004564	11.0148	1
Eucgr.J00153	TCONS_00004566	0.85936	0.07
Eucgr.J00153	TCONS_00004569	11.5415	0.94
Eucgr.J00153	TCONS_00004572	12.2743	1
Eucgr.J00155	TCONS_00004574	20.752	1
Eucgr.J00156	TCONS_00004575	6.69799	1
Eucgr.J00156	TCONS_00004576	3.16409	0.472
Eucgr.J00167	TCONS_00004579	8.46886	1
Eucgr.J00168	TCONS_00004580	3.17132	1
Eucgr.J00168	TCONS_00004582	3.01302	0.95
Eucgr.J00169	TCONS_00004583	14.6011	1
Eucgr.J00174	TCONS_00004584	0.56463	0.533
Eucgr.J00174	TCONS_00004586	1.05886	1
Eucgr.J00176	TCONS_00004587	2.7345	1
Eucgr.J00179	TCONS_00004588	7.05436	1
Eucgr.J00180	TCONS_00004589	11.4527	1
Eucgr.J00199	TCONS_00004608	8.86646	0.902
Eucgr.J00199	TCONS_00004609	9.82549	1
Eucgr.J00200	TCONS_00004610	6.91537	1
Eucgr.J00200	TCONS_00004611	3.18342	0.46
Eucgr.J00204	TCONS_00004612	7.48773	1
Eucgr.J00210	TCONS_00004613	16.3383	0.313
Eucgr.J00210	TCONS_00004615	52.1177	1
Eucgr.J00217	TCONS_00004617	15.0754	1
Eucgr.J00225	TCONS_00004621	63.9954	1
Eucgr.J00225	TCONS_00004622	25.241	0.394
Eucgr.J00225	TCONS_00004623	10.3093	0.161
Eucgr.J00225	TCONS_00004624	18.6253	0.291
Eucgr.J00236	TCONS_00004626	1.39577	1
Eucgr.J00237	TCONS_00004628	99.5002	1
Eucgr.J00239	TCONS_00004629	51.863	1
Eucgr.J00249	TCONS_00004631	7.2244	1
Eucgr.J00250	TCONS_00004632	6.64286	1
Eucgr.J00254	TCONS_00004633	247.917	1
Eucgr.J00255	TCONS_00004636	3.79741	1
Eucgr.J00258	TCONS_00004638	17.9037	1
Eucgr.J00260	TCONS_00004639	0.584461	1
Eucgr.J00264	TCONS_00004641	31.9768	1
Eucgr.J00265	TCONS_00004643	1.23903	1
Eucgr.J00272	TCONS_00004646	0.581431	1
Eucgr.J00275	TCONS_00004648	1.21535	1
Eucgr.J00281	TCONS_00004652	20.5465	1
Eucgr.J00282	TCONS_00004654	40.741	1
Eucgr.J00288	TCONS_00004660	4.26283	1
Eucgr.J00289	TCONS_00004664	135.868	1
Eucgr.J00292	TCONS_00004667	28.2128	0.054
Eucgr.J00292	TCONS_00004668	521.39	1
Eucgr.J00303	TCONS_00004679	12.1762	1
Eucgr.J00309	TCONS_00004683	1.98762	1
Eucgr.J00312	TCONS_00004684	37.1226	1
Eucgr.J00312	TCONS_00004686	15.8033	0.426
Eucgr.J00312	TCONS_00004687	2.48025	0.067
Eucgr.J00314	TCONS_00004689	7.09525	1
Eucgr.J00315	TCONS_00004691	14.9407	1
Eucgr.J00316	TCONS_00004692	0.285886	1
Eucgr.J00320	TCONS_00004695	8.42282	1
Eucgr.J00322	TCONS_00004696	18.696	1
Eucgr.J00323	TCONS_00004697	11.1812	1
Eucgr.J00324	TCONS_00004698	75.0598	1
Eucgr.J00332	TCONS_00004700	54.8674	1
Eucgr.J00335	TCONS_00004701	14.7584	1
Eucgr.J00340	TCONS_00004702	0.823455	0.104
Eucgr.J00340	TCONS_00004703	7.93506	1
Eucgr.J00341	TCONS_00004705	20.5089	1
Eucgr.J00341	TCONS_00004706	6.76411	0.33
Eucgr.J00343	TCONS_00004708	64.4986	1
Eucgr.J00347	TCONS_00004711	33.3629	1
Eucgr.J00347	TCONS_00004712	11.08	0.332
Eucgr.J00349	TCONS_00004713	5.7307	1
Eucgr.J00349	TCONS_00004714	4.7051	0.821
Eucgr.J00356	TCONS_00004719	1.88635	1
Eucgr.J00358	TCONS_00004721	138.436	1
Eucgr.J00362	TCONS_00004726	12.3447	1
Eucgr.J00363	TCONS_00004727	99.9494	1
Eucgr.J00364	TCONS_00004730	1.60052	1
Eucgr.J00367	TCONS_00004734	32.4817	1
Eucgr.J00376	TCONS_00004739	1.25467	1
Eucgr.J00380	TCONS_00004741	2.7674	1
Eucgr.J00385	TCONS_00004743	127.374	1
Eucgr.J00387	TCONS_00004747	5.11571	1
Eucgr.J00394	TCONS_00004751	12.8187	1
Eucgr.J00394	TCONS_00004754	4.89002	0.381
Eucgr.J00403	TCONS_00004766	8.49309	1
Eucgr.J00408	TCONS_00004773	4.3929	1
Eucgr.J00409	TCONS_00004774	5.28422	1
Eucgr.J00411	TCONS_00004775	6.50173	0.734
Eucgr.J00411	TCONS_00004777	8.85239	1
Eucgr.J00413	TCONS_00004778	73.7225	1
Eucgr.J00414	TCONS_00004779	4.08469	1
Eucgr.J00415	TCONS_00004780	34.5504	1
Eucgr.J00417	TCONS_00004781	3.81069	1
Eucgr.J00418	TCONS_00004782	39.9963	1
Eucgr.J00420	TCONS_00004783	34.7385	1
Eucgr.J00431	TCONS_00004790	0.163939	1
Eucgr.J00432	TCONS_00004791	6.73881	1
Eucgr.J00436	TCONS_00004793	2.39409	1
Eucgr.J00456	TCONS_00004799	3.83595	0.131
Eucgr.J00456	TCONS_00004801	29.3827	1
Eucgr.J00457	TCONS_00004806	1.16083	1
Eucgr.J00461	TCONS_00004808	5.3258	1
Eucgr.J00478	TCONS_00004815	3.12948	0.505
Eucgr.J00478	TCONS_00004816	6.1929	1
Eucgr.J00486	TCONS_00004818	19.4432	1
Eucgr.J00487	TCONS_00004819	27.495	1
Eucgr.J00489	TCONS_00004824	5.54814	1
Eucgr.J00492	TCONS_00004827	362.014	1
Eucgr.J00494	TCONS_00004839	14.245	1
Eucgr.J00494	TCONS_00004840	4.70646	0.33
Eucgr.J00494	TCONS_00004843	11.9825	0.841
Eucgr.J00496	TCONS_00004844	1.0892	1
Eucgr.J00497	TCONS_00004847	17.3818	1
Eucgr.J00497	TCONS_00004850	8.57902	0.494
Eucgr.J00499	TCONS_00004851	30.6303	1
Eucgr.J00500	TCONS_00004852	0.909394	0.129
Eucgr.J00500	TCONS_00004853	7.07026	1
Eucgr.J00504	TCONS_00004855	7.35591	0.891
Eucgr.J00504	TCONS_00004856	8.25946	1
Eucgr.J00524	TCONS_00004874	19.4513	1
Eucgr.J00525	TCONS_00004875	6.86326	0.371
Eucgr.J00525	TCONS_00004876	18.5061	1
Eucgr.J00528	TCONS_00004879	3.56745	1
Eucgr.J00533	TCONS_00004883	23.2103	1
Eucgr.J00538	TCONS_00004886	6.17476	1
Eucgr.J00541	TCONS_00004887	18.2708	1
Eucgr.J00568	TCONS_00004891	3.12358	1
Eucgr.J00574	TCONS_00004894	0.251286	1
Eucgr.J00576	TCONS_00004896	4.34643	1
Eucgr.J00577	TCONS_00004897	52.0493	1
Eucgr.J00580	TCONS_00004900	3.46077	1
Eucgr.J00583	TCONS_00004901	36.091	1
Eucgr.J00584	TCONS_00004904	54.8335	1
Eucgr.J00585	TCONS_00004905	10.2963	1
Eucgr.J00585	TCONS_00004907	3.15306	0.306
Eucgr.J00585	TCONS_00004908	2.68495	0.261
Eucgr.J00586	TCONS_00004912	12.3659	1
Eucgr.J00588	TCONS_00004913	0.759632	1
Eucgr.J00590	TCONS_00004914	3.56495	1
Eucgr.J00591	TCONS_00004915	16.3443	1
Eucgr.J00592	TCONS_00004917	241.411	1
Eucgr.J00596	TCONS_00004920	3.45179	1
Eucgr.J00597	TCONS_00004921	1.63103	1
Eucgr.J00598	TCONS_00004923	4.97809	1
Eucgr.J00599	TCONS_00004927	4.00296	1
Eucgr.J00601	TCONS_00004932	5.91471	1
Eucgr.J00615	TCONS_00004939	22.0969	1
Eucgr.J00617	TCONS_00004941	12.1691	1
Eucgr.J00622	TCONS_00004942	1.63558	1
Eucgr.J00625	TCONS_00004943	352.069	1
Eucgr.J00626	TCONS_00004944	11.201	1
Eucgr.J00627	TCONS_00004945	1.1302	1
Eucgr.J00634	TCONS_00004947	9.7355	1
Eucgr.J00636	TCONS_00004949	4.99967	1
Eucgr.J00637	TCONS_00004953	17.6956	1
Eucgr.J00639	TCONS_00004954	56.1833	1
Eucgr.J00643	TCONS_00004956	58.9637	1
Eucgr.J00644	TCONS_00004957	0.249217	1
Eucgr.J00647	TCONS_00004963	6.9471	1
Eucgr.J00647	TCONS_00004965	4.65367	0.67
Eucgr.J00649	TCONS_00004967	10.4769	1
Eucgr.J00652	TCONS_00004970	13.1101	1
Eucgr.J00653	TCONS_00004971	4.94898	1
Eucgr.J00657	TCONS_00004972	609.253	1
Eucgr.J00659	TCONS_00004974	1.27889	1
Eucgr.J00661	TCONS_00004976	46.8698	1
Eucgr.J00662	TCONS_00004977	6.66761	1
Eucgr.J00664	TCONS_00004980	1.03471	1
Eucgr.J00665	TCONS_00004981	6.07812	1
Eucgr.J00667	TCONS_00004983	29.6657	1
Eucgr.J00670	TCONS_00004984	3.57759	1
Eucgr.J00670	TCONS_00004985	3.34581	0.935
Eucgr.J00674	TCONS_00004989	147.537	1
Eucgr.J00675	TCONS_00004992	12.2293	1
Eucgr.J00681	TCONS_00004997	3.48047	0.055
Eucgr.J00681	TCONS_00004998	63.7605	1
Eucgr.J00682	TCONS_00005001	17.9469	1
Eucgr.J00683	TCONS_00005002	0.250495	1
Eucgr.J00690	TCONS_00005004	19.4696	1
Eucgr.J00690	TCONS_00005005	5.68513	0.292
Eucgr.J00690	TCONS_00005006	4.27939	0.22
Eucgr.J00690	TCONS_00005008	18.8435	0.968
Eucgr.J00691	TCONS_00005010	8.63018	1
Eucgr.J00692	TCONS_00005011	5.30814	1
Eucgr.J00700	TCONS_00005013	72.3917	1
Eucgr.J00701	TCONS_00005015	16.817	1
Eucgr.J00702	TCONS_00005017	10.8176	1
Eucgr.J00703	TCONS_00005018	0.227368	1
Eucgr.J00710	TCONS_00005023	0.879933	1
Eucgr.J00712	TCONS_00005024	2.36321	1
Eucgr.J00716	TCONS_00005026	9.48633	1
Eucgr.J00724	TCONS_00005028	3.53594	0.651
Eucgr.J00724	TCONS_00005032	5.42755	1
Eucgr.J00726	TCONS_00005035	10.6491	1
Eucgr.J00728	TCONS_00005036	1.63479	1
Eucgr.J00729	TCONS_00005041	1.67588	1
Eucgr.J00732	TCONS_00005042	8.89312	1
Eucgr.J00733	TCONS_00005044	224.093	1
Eucgr.J00735	TCONS_00005046	1.81048	1
Eucgr.J00740	TCONS_00005051	15.0094	1
Eucgr.J00743	TCONS_00005052	73.7558	1
Eucgr.J00745	TCONS_00005053	1.1082	0.075
Eucgr.J00745	TCONS_00005054	14.8291	1
Eucgr.J00745	TCONS_00005057	1.33807	0.09
Eucgr.J00746	TCONS_00005058	0.709743	1
Eucgr.J00748	TCONS_00005060	2.92351	1
Eucgr.J00751	TCONS_00005062	2.68906	0.97
Eucgr.J00751	TCONS_00005065	2.77182	1
Eucgr.J00761	TCONS_00005068	23.5542	1
Eucgr.J00763	TCONS_00005069	3.47342	1
Eucgr.J00764	TCONS_00005070	3.58609	0.398
Eucgr.J00764	TCONS_00005071	9.02066	1
Eucgr.J00764	TCONS_00005072	5.529	0.613
Eucgr.J00764	TCONS_00005073	2.28924	0.254
Eucgr.J00764	TCONS_00005074	4.95288	0.549
Eucgr.J00766	TCONS_00005075	1.67264	1
Eucgr.J00770	TCONS_00005076	1.60564	1
Eucgr.J00777	TCONS_00005082	3.53263	1
Eucgr.J00779	TCONS_00005083	4.18029	1
Eucgr.J00782	TCONS_00005086	2.25895	1
Eucgr.J00787	TCONS_00005088	12.5499	1
Eucgr.J00790	TCONS_00005090	55.6643	0.685
Eucgr.J00790	TCONS_00005092	24.1147	0.297
Eucgr.J00790	TCONS_00005097	81.2858	1
Eucgr.J00790	TCONS_00005099	41.2587	0.508
Eucgr.J00790	TCONS_00005100	4.36512	0.054
Eucgr.J00793	TCONS_00005102	13.7466	1
Eucgr.J00796	TCONS_00005104	3.06865	1
Eucgr.J00798	TCONS_00005107	8.59815	1
Eucgr.J00807	TCONS_00005113	2.78198	1
Eucgr.J00819	TCONS_00005116	1.3669	1
Eucgr.J00820	TCONS_00005117	2.05903	1
Eucgr.J00830	TCONS_00005123	4.11454	1
Eucgr.J00831	TCONS_00005124	1.12742	1
Eucgr.J00841	TCONS_00005128	3.38118	1
Eucgr.J00842	TCONS_00005134	2.91204	1
Eucgr.J00848	TCONS_00005139	5.58558	1
Eucgr.J00849	TCONS_00005141	5.47384	1
Eucgr.J00851	TCONS_00005142	33.7167	1
Eucgr.J00852	TCONS_00005145	61.1491	1
Eucgr.J00854	TCONS_00005146	1.59152	0.127
Eucgr.J00854	TCONS_00005148	12.5511	1
Eucgr.J00854	TCONS_00005151	1.99296	0.159
Eucgr.J00856	TCONS_00005153	29.6126	1
Eucgr.J00858	TCONS_00005154	5.61329	1
Eucgr.J00858	TCONS_00005156	4.39704	0.783
Eucgr.J00860	TCONS_00005157	32.611	1
Eucgr.J00860	TCONS_00005158	4.57495	0.14
Eucgr.J00863	TCONS_00005159	3.6806	1
Eucgr.J00864	TCONS_00005160	168.869	1
[truncated: 19,374 more rows]
