# Supplementary material for: Conservation and functional influence of alternative splicing in wood formation of Populus and Eucalyptus
Source: BMC Genomics. 2014 Sep 10;15(1):780. doi: 10.1186/1471-2164-15-780 (PMC4287496; doi:10.1186/1471-2164-15-780)
Supplement: Supplementary file 3 — Additional file 3: AS events in Populus and Eucalyptus. (XLS 2 MB) [file 12864_2014_6779_MOESM3_ESM.xls]

## Sheet: Populus
Alternative splicing events in Populus
Chromosome	Strand	AS_type	Transcript_1	Intron_position(start,end)	Transcript_2	Intron_position(start,end)
Chr01	-	AltA	TCONS_00008788	34239064,34239181	TCONS_00008789	34239073,34239181
Chr01	+	AltA	TCONS_00003669	34172886,34172993	TCONS_00003673	34172886,34173017
Chr01	-	AltA	TCONS_00008769	34071204,34071406	TCONS_00008778	34071138,34071406
Chr01	+	AltA	TCONS_00003744	35083250,35083345	TCONS_00003738	35083250,35083329
Chr01	+	AltA	TCONS_00003744	35085081,35085213	TCONS_00003738	35085081,35085237
Chr01	+	AltA	TCONS_00003744	35085383,35085464	TCONS_00003738	35085383,35085473
Chr01	+	AltA	TCONS_00003744	35086854,35086955	TCONS_00003751	35086854,35086967
Chr01	-	AltA	TCONS_00008894	35097295,35097637	TCONS_00008895	35097235,35097637
Chr01	+	AltA	TCONS_00003702	34750657,34750923	TCONS_00003701	34750657,34750931
Chr01	+	AltA	TCONS_00003717	34882597,34883336	TCONS_00003719	34882597,34883333
Chr01	-	AltA	TCONS_00008855	34906188,34906277	TCONS_00008857	34906207,34906277
Chr01	+	AltA	TCONS_00003651	33964289,33964564	TCONS_00003653	33964289,33964567
Chr01	-	AltA	TCONS_00006127	7152926,7154617	TCONS_00006130	7154491,7154617
Chr01	-	AltA	TCONS_00006113	7121915,7122592	TCONS_00006112	7122363,7122592
Chr01	+	AltA	TCONS_00000996	7637285,7637794	TCONS_00000997	7637285,7637798
Chr01	-	AltA	TCONS_00008989	36106485,36107017	TCONS_00008988	36106488,36107017
Chr01	-	AltA	TCONS_00006138	7173225,7173313	TCONS_00006136	7173220,7173313
Chr01	-	AltA	TCONS_00009006	36145352,36146581	TCONS_00009009	36145607,36146581
Chr01	+	AltA	TCONS_00003878	36162322,36162428	TCONS_00003879	36162322,36162403
Chr01	-	AltA	TCONS_00009019	36206196,36207093	TCONS_00009020	36206193,36207093
Chr01	+	AltA	TCONS_00003902	36536495,36536971	TCONS_00003903	36536495,36536648
Chr01	-	AltA	TCONS_00009078	37008842,37009374	TCONS_00009079	37008871,37009374
Chr01	-	AltA	TCONS_00009095	37326991,37327835	TCONS_00009094	37326942,37327835
Chr01	+	AltA	TCONS_00004011	38011958,38012164	TCONS_00004014	38011958,38012155
Chr01	+	AltA	TCONS_00001091	8294316,8294451	TCONS_00001093	8294316,8294448
Chr01	+	AltA	TCONS_00001091	8297479,8298225	TCONS_00001093	8297479,8298228
Chr01	-	AltA	TCONS_00006284	8687133,8687292	TCONS_00006287	8687113,8687292
Chr01	-	AltA	TCONS_00006274	8616624,8616702	TCONS_00006275	8616621,8616702
Chr01	+	AltA	TCONS_00001137	8514685,8514891	TCONS_00001139	8514685,8514900
Chr01	-	AltA	TCONS_00006211	8020548,8020841	TCONS_00006210	8020493,8020841
Chr01	-	AltA	TCONS_00009273	39361465,39361769	TCONS_00009272	39360659,39361769
Chr01	-	AltA	TCONS_00009231	38801570,38801669	TCONS_00009232	38801573,38801669
Chr01	+	AltA	TCONS_00004100	38831638,38831891	TCONS_00004104	38831638,38831888
Chr01	+	AltA	TCONS_00004129	39124387,39125619	TCONS_00004130	39124387,39125628
Chr01	+	AltA	TCONS_00004057	38517241,38518107	TCONS_00004054	38517241,38518098
Chr01	-	AltA	TCONS_00009202	38441811,38443499	TCONS_00009203	38443246,38443499
Chr01	+	AltA	TCONS_00004073	38605488,38606398	TCONS_00004080	38605488,38606386
Chr01	-	AltA	TCONS_00009342	39952126,39952227	TCONS_00009343	39952121,39952227
Chr01	+	AltA	TCONS_00004368	42330408,42331529	TCONS_00004369	42330408,42331516
Chr01	+	AltA	TCONS_00004359	42248923,42249088	TCONS_00004361	42248923,42249064
Chr01	+	AltA	TCONS_00004273	41090958,41091549	TCONS_00004276	41090958,41091552
Chr01	-	AltA	TCONS_00009462	41860965,41861064	TCONS_00009464	41860962,41861064
Chr01	-	AltA	TCONS_00009550	42746874,42747111	TCONS_00009551	42746869,42747111
Chr01	-	AltA	TCONS_00009561	42864694,42864839	TCONS_00009559	42864662,42864839
Chr01	+	AltA	TCONS_00004226	40374343,40374420	TCONS_00004230	40374343,40374431
Chr01	-	AltA	TCONS_00008120	27889939,27890299	TCONS_00008121	27889928,27890299
Chr01	+	AltA	TCONS_00002905	27729031,27729729	TCONS_00002906	27729031,27729645
Chr01	+	AltA	TCONS_00002905	27729031,27729729	TCONS_00002909	27729031,27729725
Chr01	+	AltA	TCONS_00002905	27729031,27729729	TCONS_00002912	27729031,27729752
Chr01	+	AltA	TCONS_00002905	27729031,27729729	TCONS_00002913	27729031,27729920
Chr01	+	AltA	TCONS_00002906	27729031,27729645	TCONS_00002909	27729031,27729725
Chr01	+	AltA	TCONS_00002906	27729031,27729645	TCONS_00002912	27729031,27729752
Chr01	+	AltA	TCONS_00002906	27729031,27729645	TCONS_00002913	27729031,27729920
Chr01	+	AltA	TCONS_00002909	27729031,27729725	TCONS_00002912	27729031,27729752
Chr01	+	AltA	TCONS_00002909	27729031,27729725	TCONS_00002913	27729031,27729920
Chr01	+	AltA	TCONS_00002912	27729031,27729752	TCONS_00002913	27729031,27729920
Chr01	-	AltA	TCONS_00008066	27395407,27395967	TCONS_00008067	27395410,27395967
Chr01	-	AltA	TCONS_00008073	27419670,27420349	TCONS_00008074	27419675,27420349
Chr01	+	AltA	TCONS_00001729	13134672,13134763	TCONS_00001727	13134672,13134769
Chr01	-	AltA	TCONS_00006762	12532629,12532757	TCONS_00006763	12532632,12532757
Chr01	+	AltA	TCONS_00001557	11966574,11966655	TCONS_00001559	11966574,11966661
Chr01	-	AltA	TCONS_00006685	11890137,11890469	TCONS_00006689	11890133,11890469
Chr01	+	AltA	TCONS_00001570	12040808,12041866	TCONS_00001573	12040808,12041800
Chr01	+	AltA	TCONS_00001565	12035296,12036442	TCONS_00001567	12035296,12036484
Chr01	+	AltA	TCONS_00002810	27033074,27034827	TCONS_00002815	27033074,27034066
Chr01	+	AltA	TCONS_00003150	29377901,29378956	TCONS_00003144	29377901,29378953
Chr01	-	AltA	TCONS_00008285	29350943,29351687	TCONS_00008282	29350915,29351687
Chr01	-	AltA	TCONS_00008281	29350447,29350534	TCONS_00008282	29350439,29350534
Chr01	+	AltA	TCONS_00003156	29393791,29393937	TCONS_00003157	29393791,29393926
Chr01	+	AltA	TCONS_00003217	29808146,29808611	TCONS_00003216	29808146,29808669
Chr01	+	AltA	TCONS_00003217	29809047,29809355	TCONS_00003216	29809047,29809351
Chr01	-	AltA	TCONS_00008342	29829214,29829323	TCONS_00008340	29829042,29829323
Chr01	-	AltA	TCONS_00006943	14351185,14351596	TCONS_00006944	14351290,14351596
Chr01	+	AltA	TCONS_00001923	14555130,14555238	TCONS_00001922	14555130,14555224
Chr01	-	AltA	TCONS_00006995	14732651,14734179	TCONS_00006996	14732645,14734179
Chr01	+	AltA	TCONS_00001952	14895818,14896074	TCONS_00001951	14895818,14896111
Chr01	+	AltA	TCONS_00001819	13733310,13733712	TCONS_00001821	13733310,13733770
Chr01	+	AltA	TCONS_00002997	28251756,28251837	TCONS_00002996	28251756,28251827
Chr01	-	AltA	TCONS_00008197	28412726,28413478	TCONS_00008198	28412732,28413478
Chr01	+	AltA	TCONS_00003055	28695157,28696166	TCONS_00003056	28695157,28695966
Chr01	-	AltA	TCONS_00008208	28630094,28630326	TCONS_00008209	28630090,28630326
Chr01	-	AltA	TCONS_00008230	28854832,28855300	TCONS_00008227	28854827,28855300
Chr01	-	AltA	TCONS_00008230	28852896,28852978	TCONS_00008227	28852891,28852978
Chr01	-	AltA	TCONS_00006863	13537957,13538414	TCONS_00006864	13538014,13538414
Chr01	+	AltA	TCONS_00003382	31390394,31390473	TCONS_00003383	31390394,31390512
Chr01	-	AltA	TCONS_00008499	31300524,31300623	TCONS_00008505	31300511,31300623
Chr01	+	AltA	TCONS_00003347	30929977,30930313	TCONS_00003348	30929977,30930412
Chr01	-	AltA	TCONS_00008446	30726849,30727543	TCONS_00008447	30726852,30727543
Chr01	-	AltA	TCONS_00006406	9694818,9694915	TCONS_00006407	9694793,9694915
Chr01	-	AltA	TCONS_00006390	9550491,9551392	TCONS_00006391	9550488,9551392
Chr01	-	AltA	TCONS_00006459	10187564,10188007	TCONS_00006460	10187596,10188007
Chr01	+	AltA	TCONS_00001372	10307025,10307438	TCONS_00001374	10307025,10307453
Chr01	+	AltA	TCONS_00001372	10307892,10309360	TCONS_00001373	10307892,10309392
Chr01	+	AltA	TCONS_00001315	9865648,9866063	TCONS_00001320	9865648,9866059
Chr01	+	AltA	TCONS_00003257	30122489,30123240	TCONS_00003260	30122489,30122812
Chr01	+	AltA	TCONS_00003234	29947365,29947515	TCONS_00003235	29947365,29947527
Chr01	+	AltA	TCONS_00003228	29914927,29915027	TCONS_00003229	29914927,29915097
Chr01	+	AltA	TCONS_00003228	29915135,29915451	TCONS_00003231	29915135,29915294
Chr01	+	AltA	TCONS_00003630	33740964,33741237	TCONS_00003631	33740964,33741240
Chr01	-	AltA	TCONS_00008641	32929202,32929686	TCONS_00008642	32929112,32929686
Chr01	-	AltA	TCONS_00008608	32732572,32732749	TCONS_00008609	32732629,32732749
Chr01	+	AltA	TCONS_00003579	33328564,33328663	TCONS_00003578	33328564,33328660
Chr01	-	AltA	TCONS_00008675	33296926,33296978	TCONS_00008676	33296930,33296978
Chr01	+	AltA	TCONS_00003542	32994032,32994105	TCONS_00003541	32994032,32994118
Chr01	+	AltA	TCONS_00003542	32994032,32994105	TCONS_00003540	32994032,32994114
Chr01	+	AltA	TCONS_00003542	32994032,32994105	TCONS_00003545	32994032,32994110
Chr01	+	AltA	TCONS_00003541	32994032,32994118	TCONS_00003540	32994032,32994114
Chr01	+	AltA	TCONS_00003541	32994032,32994118	TCONS_00003545	32994032,32994110
Chr01	+	AltA	TCONS_00003540	32994032,32994114	TCONS_00003545	32994032,32994110
Chr01	-	AltA	TCONS_00006496	10480842,10481648	TCONS_00006497	10480869,10481648
Chr01	+	AltA	TCONS_00001510	11363772,11364488	TCONS_00001511	11363772,11364484
Chr01	-	AltA	TCONS_00006623	11482203,11483122	TCONS_00006624	11482035,11483122
Chr01	-	AltA	TCONS_00008542	32209132,32209218	TCONS_00008543	32209129,32209218
Chr01	+	AltA	TCONS_00002490	24220208,24221020	TCONS_00002491	24220208,24221355
Chr01	-	AltA	TCONS_00007668	24235454,24235550	TCONS_00007667	24235457,24235550
Chr01	-	AltA	TCONS_00007668	24235454,24235550	TCONS_00007669	24235472,24235550
Chr01	-	AltA	TCONS_00007667	24235457,24235550	TCONS_00007669	24235472,24235550
Chr01	+	AltA	TCONS_00002412	23024879,23025081	TCONS_00002413	23024879,23025168
Chr01	-	AltA	TCONS_00007582	23087628,23087737	TCONS_00007583	23087634,23087737
Chr01	-	AltA	TCONS_00007566	23064214,23064937	TCONS_00007570	23064217,23064937
Chr01	+	AltA	TCONS_00002469	24008759,24008849	TCONS_00002471	24008759,24008878
Chr01	+	AltA	TCONS_00002469	24008759,24008849	TCONS_00002473	24008759,24008883
Chr01	+	AltA	TCONS_00002471	24008759,24008878	TCONS_00002473	24008759,24008883
Chr01	-	AltA	TCONS_00007487	21866433,21867585	TCONS_00007489	21866430,21867585
Chr01	-	AltA	TCONS_00007488	21865862,21866353	TCONS_00007487	21865865,21866353
Chr01	+	AltA	TCONS_00002348	21786284,21786419	TCONS_00002350	21786284,21786575
Chr01	+	AltA	TCONS_00002668	25789623,25789804	TCONS_00002669	25789623,25789737
Chr01	+	AltA	TCONS_00002653	25711607,25711767	TCONS_00002655	25711607,25711843
Chr01	+	AltA	TCONS_00002638	25607675,25607776	TCONS_00002643	25607675,25607771
Chr01	-	AltA	TCONS_00007845	25603108,25603226	TCONS_00007846	25603096,25603226
Chr01	+	AltA	TCONS_00002573	25116040,25116137	TCONS_00002574	25116040,25116246
Chr01	-	AltA	TCONS_00007755	24848733,24848835	TCONS_00007754	24848745,24848835
Chr01	+	AltA	TCONS_00002537	24775219,24775326	TCONS_00002543	24775219,24775329
Chr01	+	AltA	TCONS_00002522	24584787,24585051	TCONS_00002523	24584787,24585048
Chr01	+	AltA	TCONS_00001976	15407549,15407625	TCONS_00001977	15407549,15407655
Chr01	+	AltA	TCONS_00001976	15407703,15408039	TCONS_00001977	15407703,15407859
Chr01	+	AltA	TCONS_00001976	15407703,15408039	TCONS_00001978	15407703,15407889
Chr01	+	AltA	TCONS_00001977	15407703,15407859	TCONS_00001978	15407703,15407889
Chr01	+	AltA	TCONS_00001983	15426216,15426887	TCONS_00001984	15426216,15426735
Chr01	+	AltA	TCONS_00001983	15431107,15432532	TCONS_00001987	15431107,15432064
Chr01	-	AltA	TCONS_00007135	16409136,16410985	TCONS_00007136	16409140,16410985
Chr01	+	AltA	TCONS_00002026	16272493,16272597	TCONS_00002027	16272493,16272568
Chr01	+	AltA	TCONS_00002011	16102474,16102977	TCONS_00002012	16102474,16102994
Chr01	-	AltA	TCONS_00005158	561315,561461	TCONS_00005159	561331,561461
Chr01	+	AltA	TCONS_00000073	435740,436590	TCONS_00000079	435740,436576
Chr01	-	AltA	TCONS_00007178	17060971,17061064	TCONS_00007177	17060967,17061064
Chr01	+	AltA	TCONS_00000144	917334,918053	TCONS_00000143	917334,918089
Chr01	+	AltA	TCONS_00000027	143803,143952	TCONS_00000026	143803,144021
Chr01	-	AltA	TCONS_00005095	128604,128714	TCONS_00005097	128599,128714
Chr01	-	AltA	TCONS_00005092	120137,120222	TCONS_00005091	119982,120222
Chr01	-	AltA	TCONS_00005078	86489,86686	TCONS_00005083	86486,86686
Chr01	-	AltA	TCONS_00005078	85035,85162	TCONS_00005080	85020,85162
Chr01	-	AltA	TCONS_00005123	367523,367722	TCONS_00005124	367376,367722
Chr01	+	AltA	TCONS_00002182	19761388,19762108	TCONS_00002183	19761388,19762267
Chr01	-	AltA	TCONS_00007299	19579685,19579888	TCONS_00007301	19579689,19579888
Chr01	+	AltA	TCONS_00002289	21149699,21150777	TCONS_00002290	21149699,21150613
Chr01	+	AltA	TCONS_00002262	20979444,20980803	TCONS_00002270	20979444,20980806
Chr01	-	AltA	TCONS_00007388	20869474,20869788	TCONS_00007390	20869680,20869788
Chr01	+	AltA	TCONS_00000373	2349403,2350097	TCONS_00000375	2349403,2350300
Chr01	+	AltA	TCONS_00000266	1865606,1865730	TCONS_00000279	1865606,1865694
Chr01	-	AltA	TCONS_00005284	1731932,1732623	TCONS_00005283	1731980,1732623
Chr01	+	AltA	TCONS_00000187	1350733,1351665	TCONS_00000188	1350733,1351673
Chr01	+	AltA	TCONS_00000223	1541946,1542318	TCONS_00000226	1541946,1542322
Chr01	-	AltA	TCONS_00009597	43097465,43098606	TCONS_00009595	43097756,43098606
Chr01	-	AltA	TCONS_00009608	43352820,43354257	TCONS_00009611	43352794,43354257
Chr01	+	AltA	TCONS_00004526	44224745,44224830	TCONS_00004524	44224745,44224827
Chr01	-	AltA	TCONS_00009671	44133305,44133439	TCONS_00009673	44133310,44133439
Chr01	-	AltA	TCONS_00009712	44582740,44583544	TCONS_00009713	44582861,44583544
Chr01	-	AltA	TCONS_00009692	44369002,44369858	TCONS_00009693	44368927,44369858
Chr01	+	AltA	TCONS_00004627	44951731,44951838	TCONS_00004628	44951731,44951811
Chr01	+	AltA	TCONS_00000423	2611592,2613059	TCONS_00000424	2611592,2613255
Chr01	-	AltA	TCONS_00005478	3111697,3112327	TCONS_00005476	3111828,3112327
Chr01	+	AltA	TCONS_00000728	5445616,5445953	TCONS_00000730	5445616,5445787
Chr01	-	AltA	TCONS_00005787	5287890,5288055	TCONS_00005788	5287885,5288055
Chr01	+	AltA	TCONS_00000674	4843788,4843896	TCONS_00000676	4843788,4843893
Chr01	+	AltA	TCONS_00000904	6759474,6759837	TCONS_00000903	6759474,6759820
Chr01	-	AltA	TCONS_00006014	6723415,6723559	TCONS_00006015	6723441,6723559
Chr01	+	AltA	TCONS_00000849	6302464,6303243	TCONS_00000850	6302464,6303240
Chr01	-	AltA	TCONS_00005960	6359898,6359965	TCONS_00005963	6359886,6359965
Chr01	-	AltA	TCONS_00005960	6359662,6359754	TCONS_00005963	6359656,6359754
Chr01	+	AltA	TCONS_00000892	6717680,6717976	TCONS_00000893	6717680,6717969
Chr01	+	AltA	TCONS_00000814	6019289,6021207	TCONS_00000815	6019289,6021129
Chr01	-	AltA	TCONS_00009883	47409188,47409331	TCONS_00009891	47409181,47409331
Chr01	-	AltA	TCONS_00010003	49050838,49050978	TCONS_00010002	49050825,49050978
Chr01	-	AltA	TCONS_00010026	49175604,49176161	TCONS_00010027	49175601,49176161
Chr01	+	AltA	TCONS_00004840	48876038,48876299	TCONS_00004842	48876038,48876227
Chr01	-	AltA	TCONS_00009986	48833817,48834192	TCONS_00009985	48833822,48834192
Chr01	-	AltA	TCONS_00009970	48759290,48760411	TCONS_00009971	48759287,48760411
Chr01	-	AltA	TCONS_00009978	48801503,48801883	TCONS_00009979	48801506,48801883
Chr01	-	AltA	TCONS_00010050	49419082,49419668	TCONS_00010049	49419519,49419668
Chr01	-	AltA	TCONS_00010099	50053645,50053725	TCONS_00010100	50053642,50053725
Chr01	-	AltA	TCONS_00010165	50405639,50405813	TCONS_00010166	50405663,50405813
Chr01	-	AltA	TCONS_00010142	50310734,50311894	TCONS_00010143	50311652,50311894
Chr01	+	AltA	TCONS_00005040	50279222,50279313	TCONS_00005043	50279222,50279327
Chr02	-	AltA	TCONS_00015275	14274910,14275033	TCONS_00015276	14274940,14275033
Chr02	+	AltA	TCONS_00012280	14348639,14349656	TCONS_00012281	14348639,14349650
Chr02	-	AltA	TCONS_00015299	14347454,14347613	TCONS_00015301	14347484,14347613
Chr02	-	AltA	TCONS_00015293	14334898,14336085	TCONS_00015292	14334895,14336085
Chr02	-	AltA	TCONS_00015350	14757405,14757535	TCONS_00015352	14757393,14757535
Chr02	+	AltA	TCONS_00012331	14850496,14850754	TCONS_00012334	14850496,14850702
Chr02	-	AltA	TCONS_00015377	14985692,14985832	TCONS_00015378	14985701,14985832
Chr02	+	AltA	TCONS_00012422	15536822,15537074	TCONS_00012423	15536822,15537115
Chr02	-	AltA	TCONS_00015428	15631335,15631500	TCONS_00015430	15631339,15631500
Chr02	+	AltA	TCONS_00012408	15396573,15396891	TCONS_00012411	15396573,15396876
Chr02	+	AltA	TCONS_00012415	15448024,15448185	TCONS_00012414	15448024,15448182
Chr02	+	AltA	TCONS_00012367	15170104,15170653	TCONS_00012372	15170104,15170608
Chr02	+	AltA	TCONS_00012582	16894587,16894693	TCONS_00012581	16894587,16894698
Chr02	+	AltA	TCONS_00012563	16706705,16707397	TCONS_00012565	16706705,16707400
Chr02	+	AltA	TCONS_00012465	15812687,15813262	TCONS_00012466	15812687,15813276
Chr02	+	AltA	TCONS_00012490	16052721,16053305	TCONS_00012491	16052721,16053308
Chr02	+	AltA	TCONS_00012637	19317693,19318623	TCONS_00012638	19317693,19317772
Chr02	-	AltA	TCONS_00015630	20403985,20404326	TCONS_00015632	20403979,20404326
Chr02	-	AltA	TCONS_00015723	21907382,21907535	TCONS_00015730	21907373,21907535
Chr02	+	AltA	TCONS_00012813	22420731,22424490	TCONS_00012814	22420731,22424554
Chr02	-	AltA	TCONS_00015651	20888843,20888936	TCONS_00015657	20888806,20888936
Chr02	+	AltA	TCONS_00012952	23544353,23544451	TCONS_00012954	23544353,23544788
Chr02	-	AltA	TCONS_00015880	23466925,23467603	TCONS_00015881	23466907,23467603
Chr02	-	AltA	TCONS_00015891	23560211,23560548	TCONS_00015894	23560205,23560548
Chr02	-	AltA	TCONS_00015792	22717255,22717293	TCONS_00015791	22717257,22717293
Chr02	+	AltA	TCONS_00012862	23000770,23000901	TCONS_00012864	23000770,23000897
Chr02	+	AltA	TCONS_00012866	23016391,23017094	TCONS_00012867	23016391,23016757
Chr02	-	AltA	TCONS_00015812	22910382,22910459	TCONS_00015813	22910343,22910459
Chr02	+	AltA	TCONS_00012875	23117336,23117948	TCONS_00012878	23117336,23117951
Chr02	+	AltA	TCONS_00012881	23153438,23153555	TCONS_00012882	23153438,23153542
Chr02	-	AltA	TCONS_00016112	24786645,24787508	TCONS_00016113	24786740,24787508
Chr02	-	AltA	TCONS_00016112	24785103,24785524	TCONS_00016115	24785112,24785524
Chr02	-	AltA	TCONS_00016091	24592744,24593387	TCONS_00016095	24592747,24593387
Chr02	-	AltA	TCONS_00016080	24566840,24569296	TCONS_00016079	24566843,24569296
Chr02	+	AltA	TCONS_00013050	24306415,24306499	TCONS_00013052	24306415,24306507
Chr02	+	AltA	TCONS_00013210	25030021,25030373	TCONS_00013211	25030021,25030406
Chr02	-	AltA	TCONS_00013590	1979879,1979985	TCONS_00013589	1979838,1979985
Chr02	+	AltA	TCONS_00010471	1573371,1573911	TCONS_00010473	1573371,1573963
Chr02	-	AltA	TCONS_00013533	1580738,1583613	TCONS_00013534	1581559,1583613
Chr02	-	AltA	TCONS_00013526	1567367,1567462	TCONS_00013530	1567390,1567462
Chr02	+	AltA	TCONS_00010438	1349221,1349913	TCONS_00010439	1349221,1349955
Chr02	-	AltA	TCONS_00013433	982455,982914	TCONS_00013434	982480,982914
Chr02	+	AltA	TCONS_00010321	632359,632563	TCONS_00010320	632359,632543
Chr02	+	AltA	TCONS_00010346	790567,790652	TCONS_00010349	790567,790644
Chr02	-	AltA	TCONS_00013288	209317,209463	TCONS_00013295	209327,209463
Chr02	+	AltA	TCONS_00010286	407966,408091	TCONS_00010285	407966,408040
Chr02	-	AltA	TCONS_00013347	465383,465495	TCONS_00013346	465386,465495
Chr02	+	AltA	TCONS_00010295	517874,518098	TCONS_00010297	517874,518107
Chr02	+	AltA	TCONS_00010310	598777,598989	TCONS_00010312	598777,599128
Chr02	-	AltA	TCONS_00013235	5771,5853	TCONS_00013238	5686,5853
Chr02	+	AltA	TCONS_00010212	83620,84233	TCONS_00010214	83620,84242
Chr02	-	AltA	TCONS_00013281	160525,160851	TCONS_00013279	160771,160851
Chr02	+	AltA	TCONS_00010231	183528,185174	TCONS_00010232	183528,185538
Chr02	+	AltA	TCONS_00010231	183528,185174	TCONS_00010236	183528,184411
Chr02	+	AltA	TCONS_00010232	183528,185538	TCONS_00010236	183528,184411
Chr02	+	AltA	TCONS_00011024	5004599,5004681	TCONS_00011023	5004599,5004698
Chr02	+	AltA	TCONS_00011019	4971897,4972487	TCONS_00011020	4971897,4972491
Chr02	+	AltA	TCONS_00010999	4798673,4799618	TCONS_00011000	4798673,4799579
Chr02	+	AltA	TCONS_00010999	4809514,4809591	TCONS_00011000	4809514,4809582
Chr02	-	AltA	TCONS_00014033	4932172,4932427	TCONS_00014035	4931994,4932427
Chr02	-	AltA	TCONS_00013998	4633173,4634015	TCONS_00013999	4633279,4634015
Chr02	-	AltA	TCONS_00013971	4475425,4475523	TCONS_00013973	4475422,4475523
Chr02	+	AltA	TCONS_00010961	4377057,4378207	TCONS_00010962	4377057,4377373
Chr02	+	AltA	TCONS_00010959	4373795,4375397	TCONS_00010960	4373795,4375389
Chr02	+	AltA	TCONS_00010952	4336826,4337007	TCONS_00010951	4336826,4337002
Chr02	-	AltA	TCONS_00013935	4225350,4226168	TCONS_00013939	4225338,4226168
Chr02	-	AltA	TCONS_00013935	4223362,4223720	TCONS_00013939	4223333,4223720
Chr02	+	AltA	TCONS_00010911	4174945,4175347	TCONS_00010912	4174945,4175356
Chr02	+	AltA	TCONS_00010833	3785166,3785541	TCONS_00010838	3785166,3785349
Chr02	-	AltA	TCONS_00013879	3761951,3762065	TCONS_00013880	3761957,3762065
Chr02	-	AltA	TCONS_00013888	3843046,3843179	TCONS_00013889	3843043,3843179
Chr02	+	AltA	TCONS_00010800	3532501,3533783	TCONS_00010799	3532501,3533763
Chr02	-	AltA	TCONS_00013788	3162811,3162905	TCONS_00013789	3162805,3162905
Chr02	-	AltA	TCONS_00013657	2338023,2338102	TCONS_00013660	2338028,2338102
Chr02	+	AltA	TCONS_00010607	2342032,2342165	TCONS_00010608	2342032,2342169
Chr02	+	AltA	TCONS_00010584	2157158,2157374	TCONS_00010585	2157158,2157352
Chr02	+	AltA	TCONS_00010579	2127709,2127800	TCONS_00010581	2127709,2127795
Chr02	+	AltA	TCONS_00010554	2098158,2098432	TCONS_00010558	2098158,2098451
Chr02	+	AltA	TCONS_00010542	2028380,2029561	TCONS_00010541	2028380,2029565
Chr02	+	AltA	TCONS_00011695	9801804,9802556	TCONS_00011696	9801804,9802565
Chr02	+	AltA	TCONS_00011633	9343261,9344950	TCONS_00011634	9343261,9344953
Chr02	-	AltA	TCONS_00014689	9426213,9426308	TCONS_00014697	9426201,9426308
Chr02	-	AltA	TCONS_00014689	9424629,9425087	TCONS_00014699	9424666,9425087
Chr02	-	AltA	TCONS_00014689	9422607,9423095	TCONS_00014697	9422628,9423095
Chr02	+	AltA	TCONS_00011570	8842715,8842805	TCONS_00011572	8842715,8842794
Chr02	+	AltA	TCONS_00011610	9219436,9219551	TCONS_00011611	9219436,9219548
Chr02	-	AltA	TCONS_00014585	8665311,8665422	TCONS_00014590	8665314,8665422
Chr02	+	AltA	TCONS_00011557	8695837,8695927	TCONS_00011558	8695837,8695918
Chr02	-	AltA	TCONS_00014560	8424365,8424431	TCONS_00014562	8424330,8424431
Chr02	+	AltA	TCONS_00011539	8437383,8438173	TCONS_00011538	8437383,8438099
Chr02	-	AltA	TCONS_00014582	8623368,8623448	TCONS_00014581	8623365,8623448
Chr02	+	AltA	TCONS_00011445	7859441,7859787	TCONS_00011446	7859441,7859771
Chr02	-	AltA	TCONS_00014473	7778182,7778425	TCONS_00014474	7778238,7778425
Chr02	-	AltA	TCONS_00014513	8011396,8011512	TCONS_00014512	8011405,8011512
Chr02	-	AltA	TCONS_00014471	7770854,7771085	TCONS_00014472	7770797,7771085
Chr02	-	AltA	TCONS_00014436	7552737,7552915	TCONS_00014440	7552740,7552915
Chr02	+	AltA	TCONS_00011397	7567993,7568293	TCONS_00011396	7567993,7568299
Chr02	-	AltA	TCONS_00014248	6388897,6389013	TCONS_00014251	6388900,6389013
Chr02	-	AltA	TCONS_00014281	6500698,6501169	TCONS_00014283	6500680,6501169
Chr02	-	AltA	TCONS_00014292	6581524,6581644	TCONS_00014290	6581531,6581644
Chr02	+	AltA	TCONS_00011253	6563289,6563465	TCONS_00011254	6563289,6563445
Chr02	-	AltA	TCONS_00014309	6685571,6687012	TCONS_00014310	6685890,6687012
Chr02	-	AltA	TCONS_00014352	7033633,7034288	TCONS_00014357	7033767,7034288
Chr02	-	AltA	TCONS_00014385	7236457,7236700	TCONS_00014387	7236443,7236700
Chr02	-	AltA	TCONS_00014385	7236112,7236353	TCONS_00014387	7236141,7236353
Chr02	-	AltA	TCONS_00014385	7235473,7235567	TCONS_00014384	7235462,7235567
Chr02	+	AltA	TCONS_00011374	7409373,7409544	TCONS_00011375	7409373,7409511
Chr02	+	AltA	TCONS_00011091	5497065,5497888	TCONS_00011092	5497065,5497931
Chr02	-	AltA	TCONS_00014191	5937050,5937646	TCONS_00014193	5937016,5937646
Chr02	+	AltA	TCONS_00011174	6074348,6074508	TCONS_00011176	6074348,6074443
Chr02	-	AltA	TCONS_00015238	13754164,13754749	TCONS_00015239	13753690,13754749
Chr02	-	AltA	TCONS_00015226	13671741,13671835	TCONS_00015228	13671750,13671835
Chr02	-	AltA	TCONS_00015182	13230156,13233640	TCONS_00015183	13230144,13233640
Chr02	-	AltA	TCONS_00015204	13370838,13371382	TCONS_00015206	13370265,13371382
Chr02	-	AltA	TCONS_00015204	13369906,13370153	TCONS_00015206	13370004,13370153
Chr02	-	AltA	TCONS_00015135	12797890,12798155	TCONS_00015137	12797854,12798155
Chr02	-	AltA	TCONS_00015135	12797122,12797767	TCONS_00015140	12797105,12797767
Chr02	+	AltA	TCONS_00012121	12623081,12623237	TCONS_00012120	12623081,12623267
Chr02	+	AltA	TCONS_00012121	12623737,12624109	TCONS_00012120	12623737,12624115
Chr02	-	AltA	TCONS_00015128	12693602,12694286	TCONS_00015130	12693878,12694286
Chr02	+	AltA	TCONS_00012057	12235075,12235231	TCONS_00012058	12235075,12235241
Chr02	-	AltA	TCONS_00015079	12279783,12280046	TCONS_00015082	12279110,12280046
Chr02	-	AltA	TCONS_00015055	12115787,12116396	TCONS_00015054	12115779,12116396
Chr02	+	AltA	TCONS_00011904	11483617,11483738	TCONS_00011905	11483617,11483702
Chr02	+	AltA	TCONS_00011913	11553293,11553440	TCONS_00011914	11553293,11553487
Chr02	+	AltA	TCONS_00011921	11580178,11580269	TCONS_00011922	11580178,11580287
Chr02	+	AltA	TCONS_00011938	11616036,11616138	TCONS_00011941	11616036,11616258
Chr02	+	AltA	TCONS_00011963	11728473,11728782	TCONS_00011964	11728473,11728780
Chr02	+	AltA	TCONS_00011865	10994622,10995019	TCONS_00011866	10994622,10995154
Chr02	-	AltA	TCONS_00014905	10637509,10637591	TCONS_00014906	10637472,10637591
Chr02	+	AltA	TCONS_00011805	10533986,10534082	TCONS_00011806	10533986,10534063
Chr02	-	AltA	TCONS_00014867	10329492,10330590	TCONS_00014868	10329480,10330590
Chr02	+	AltA	TCONS_00011770	10338479,10338554	TCONS_00011772	10338479,10338549
Chr02	-	AltA	TCONS_00014824	10123956,10124277	TCONS_00014825	10123928,10124277
Chr02	-	AltA	TCONS_00014845	10195311,10195741	TCONS_00014851	10195291,10195741
Chr03	+	AltA	TCONS_00016216	481024,481522	TCONS_00016215	481024,481519
Chr03	+	AltA	TCONS_00016300	1676286,1677225	TCONS_00016303	1676286,1677232
Chr03	-	AltA	TCONS_00018879	2238750,2239211	TCONS_00018880	2238692,2239211
Chr03	-	AltA	TCONS_00018905	2474270,2475193	TCONS_00018906	2474273,2475193
Chr03	+	AltA	TCONS_00016198	342948,343959	TCONS_00016199	342948,343854
Chr03	-	AltA	TCONS_00018753	205581,205978	TCONS_00018754	205589,205978
Chr03	-	AltA	TCONS_00019035	4344965,4345085	TCONS_00019034	4344968,4345085
Chr03	+	AltA	TCONS_00016655	6131727,6131820	TCONS_00016657	6131727,6131809
Chr03	+	AltA	TCONS_00016634	5919657,5922135	TCONS_00016637	5919657,5921971
Chr03	+	AltA	TCONS_00018568	20792118,20792281	TCONS_00018570	20792118,20792284
Chr03	-	AltA	TCONS_00020921	20528254,20528761	TCONS_00020922	20528170,20528761
Chr03	-	AltA	TCONS_00019191	7543802,7544160	TCONS_00019190	7543823,7544160
Chr03	-	AltA	TCONS_00019191	7543802,7544160	TCONS_00019188	7544035,7544160
Chr03	-	AltA	TCONS_00019190	7543823,7544160	TCONS_00019188	7544035,7544160
Chr03	-	AltA	TCONS_00021037	21429473,21429767	TCONS_00021039	21429468,21429767
Chr03	-	AltA	TCONS_00019252	8352368,8352635	TCONS_00019245	8352399,8352635
Chr03	+	AltA	TCONS_00016759	8175830,8177025	TCONS_00016760	8175830,8177039
Chr03	+	AltA	TCONS_00016824	8703458,8703569	TCONS_00016827	8703458,8703565
Chr03	-	AltA	TCONS_00021099	21691487,21691583	TCONS_00021097	21691424,21691583
Chr03	+	AltA	TCONS_00018703	21700146,21700226	TCONS_00018705	21700146,21700232
Chr03	+	AltA	TCONS_00018728	21751423,21751544	TCONS_00018731	21751423,21751537
Chr03	+	AltA	TCONS_00018728	21751596,21751918	TCONS_00018733	21751596,21751905
Chr03	+	AltA	TCONS_00018728	21751967,21752094	TCONS_00018730	21751967,21752108
Chr03	+	AltA	TCONS_00018730	21752835,21753503	TCONS_00018733	21752835,21752948
Chr03	+	AltA	TCONS_00016707	7167806,7168054	TCONS_00016708	7167806,7168059
Chr03	+	AltA	TCONS_00017721	15193368,15193452	TCONS_00017722	15193368,15193434
Chr03	-	AltA	TCONS_00020196	15224065,15224146	TCONS_00020195	15224080,15224146
Chr03	+	AltA	TCONS_00017684	14864596,14864807	TCONS_00017685	14864596,14864879
Chr03	+	AltA	TCONS_00017805	15656058,15656160	TCONS_00017806	15656058,15656164
Chr03	+	AltA	TCONS_00017960	16357373,16358205	TCONS_00017961	16357373,16358200
Chr03	-	AltA	TCONS_00020316	16337242,16338014	TCONS_00020318	16337163,16338014
Chr03	+	AltA	TCONS_00017948	16300714,16301571	TCONS_00017949	16300714,16301398
Chr03	+	AltA	TCONS_00018080	17109861,17109950	TCONS_00018081	17109861,17109945
Chr03	-	AltA	TCONS_00020438	17089909,17090046	TCONS_00020437	17089841,17090046
Chr03	-	AltA	TCONS_00020438	17089909,17090046	TCONS_00020439	17089906,17090046
Chr03	-	AltA	TCONS_00020437	17089841,17090046	TCONS_00020439	17089906,17090046
Chr03	+	AltA	TCONS_00018056	16953588,16953684	TCONS_00018055	16953588,16953613
Chr03	-	AltA	TCONS_00020366	16635306,16636276	TCONS_00020376	16635299,16636276
Chr03	+	AltA	TCONS_00018023	16752002,16752090	TCONS_00018027	16752002,16752081
Chr03	+	AltA	TCONS_00018115	17357023,17357107	TCONS_00018117	17357023,17357123
Chr03	-	AltA	TCONS_00020487	17464678,17464786	TCONS_00020488	17464675,17464786
Chr03	+	AltA	TCONS_00018186	17927341,17927656	TCONS_00018187	17927341,17927624
Chr03	+	AltA	TCONS_00018221	18105182,18105770	TCONS_00018223	18105182,18105767
Chr03	+	AltA	TCONS_00018299	18637930,18638020	TCONS_00018301	18637930,18638011
Chr03	+	AltA	TCONS_00018299	18639798,18641448	TCONS_00018301	18639798,18641451
Chr03	-	AltA	TCONS_00020781	19761206,19762132	TCONS_00020783	19760969,19762132
Chr03	-	AltA	TCONS_00020731	19445504,19445584	TCONS_00020730	19445507,19445584
Chr03	-	AltA	TCONS_00020826	19919656,19919733	TCONS_00020829	19919666,19919733
Chr03	-	AltA	TCONS_00020822	19878536,19880215	TCONS_00020821	19878881,19880215
Chr03	+	AltA	TCONS_00018392	19306853,19307368	TCONS_00018394	19306853,19307384
Chr03	-	AltA	TCONS_00020659	18977316,18978260	TCONS_00020669	18977730,18978260
Chr03	+	AltA	TCONS_00018333	18804883,18805956	TCONS_00018334	18804883,18806301
Chr03	+	AltA	TCONS_00018333	18804883,18805956	TCONS_00018335	18804883,18805944
Chr03	+	AltA	TCONS_00018334	18804883,18806301	TCONS_00018335	18804883,18805944
Chr03	+	AltA	TCONS_00016898	9319504,9319611	TCONS_00016900	9319504,9319622
Chr03	+	AltA	TCONS_00016895	9289606,9289921	TCONS_00016896	9289606,9290010
Chr03	+	AltA	TCONS_00016871	9088964,9089538	TCONS_00016873	9088964,9089502
Chr03	+	AltA	TCONS_00016871	9089793,9091473	TCONS_00016872	9089793,9091430
Chr03	+	AltA	TCONS_00016952	9653265,9653675	TCONS_00016956	9653265,9653672
Chr03	+	AltA	TCONS_00017032	10335155,10335767	TCONS_00017033	10335155,10335761
Chr03	-	AltA	TCONS_00019413	9889680,9890022	TCONS_00019415	9889692,9890022
Chr03	-	AltA	TCONS_00019413	9887978,9888379	TCONS_00019415	9887982,9888379
Chr03	+	AltA	TCONS_00017000	10203074,10203446	TCONS_00016999	10203074,10203424
Chr03	+	AltA	TCONS_00017133	11208078,11208286	TCONS_00017132	11208078,11208271
Chr03	+	AltA	TCONS_00017126	11179878,11180431	TCONS_00017128	11179878,11180481
Chr03	-	AltA	TCONS_00019671	11687367,11690314	TCONS_00019670	11687403,11690314
Chr03	+	AltA	TCONS_00017217	11875991,11876916	TCONS_00017218	11875991,11876927
Chr03	-	AltA	TCONS_00019812	12614135,12614230	TCONS_00019813	12614153,12614230
Chr03	+	AltA	TCONS_00017308	12498616,12499537	TCONS_00017310	12498616,12499543
Chr03	-	AltA	TCONS_00019867	12846800,12846963	TCONS_00019868	12846797,12846963
Chr03	-	AltA	TCONS_00019831	12680012,12681043	TCONS_00019830	12680009,12681043
Chr03	-	AltA	TCONS_00019834	12720362,12721071	TCONS_00019835	12720342,12721071
Chr03	-	AltA	TCONS_00019834	12719799,12719961	TCONS_00019835	12719877,12719961
Chr03	-	AltA	TCONS_00019919	13242705,13242815	TCONS_00019918	13242701,13242815
Chr03	+	AltA	TCONS_00017516	13748581,13748655	TCONS_00017522	13748581,13748658
Chr03	+	AltA	TCONS_00017516	13750750,13750799	TCONS_00017520	13750750,13750835
Chr03	+	AltA	TCONS_00017474	13447582,13448086	TCONS_00017475	13447582,13448083
Chr03	-	AltA	TCONS_00020039	14219120,14219427	TCONS_00020042	14219126,14219427
Chr03	+	AltA	TCONS_00017563	14076226,14076389	TCONS_00017564	14076226,14076392
Chr03	+	AltA	TCONS_00017577	14147683,14148071	TCONS_00017579	14147683,14148092
Chr03	+	AltA	TCONS_00017577	14148169,14148446	TCONS_00017579	14148169,14148439
Chr03	+	AltA	TCONS_00017577	14148531,14148689	TCONS_00017579	14148531,14148694
Chr03	+	AltA	TCONS_00017633	14513003,14513543	TCONS_00017635	14513003,14513546
Chr03	+	AltA	TCONS_00017633	14513893,14515336	TCONS_00017637	14513893,14515333
Chr03	-	AltA	TCONS_00020097	14573639,14573804	TCONS_00020098	14573648,14573804
Chr03	+	AltA	TCONS_00017615	14442050,14442481	TCONS_00017614	14442050,14442505
Chr04	+	AltA	TCONS_00023030	21192862,21193181	TCONS_00023029	21192862,21193205
Chr04	-	AltA	TCONS_00025534	21772355,21772472	TCONS_00025540	21772303,21772472
Chr04	+	AltA	TCONS_00023072	21461967,21462173	TCONS_00023077	21461967,21462857
Chr04	+	AltA	TCONS_00023167	21918188,21918641	TCONS_00023163	21918188,21918644
Chr04	+	AltA	TCONS_00022912	20061117,20061909	TCONS_00022913	20061117,20061510
Chr04	-	AltA	TCONS_00025285	20385700,20386456	TCONS_00025286	20385771,20386456
Chr04	-	AltA	TCONS_00025344	20863547,20864220	TCONS_00025345	20863544,20864220
Chr04	-	AltA	TCONS_00025354	20884753,20886302	TCONS_00025355	20884733,20886302
Chr04	-	AltA	TCONS_00025363	20928703,20928923	TCONS_00025365	20928700,20928923
Chr04	+	AltA	TCONS_00022700	18758082,18758184	TCONS_00022701	18758082,18758207
Chr04	-	AltA	TCONS_00025059	18369841,18369940	TCONS_00025060	18369834,18369940
Chr04	+	AltA	TCONS_00022662	18391635,18391883	TCONS_00022666	18391635,18391987
Chr04	-	AltA	TCONS_00025069	18407959,18408077	TCONS_00025070	18407956,18408077
Chr04	-	AltA	TCONS_00025196	19620752,19621558	TCONS_00025195	19620829,19621558
Chr04	+	AltA	TCONS_00022862	19574981,19575067	TCONS_00022863	19574981,19575085
Chr04	+	AltA	TCONS_00022850	19464157,19465085	TCONS_00022851	19464157,19465122
Chr04	+	AltA	TCONS_00022816	19368329,19368894	TCONS_00022815	19368329,19368891
Chr04	+	AltA	TCONS_00022781	19238656,19239184	TCONS_00022785	19238656,19239195
Chr04	+	AltA	TCONS_00022776	19233563,19233645	TCONS_00022780	19233563,19233648
Chr04	+	AltA	TCONS_00022771	19222687,19223046	TCONS_00022772	19222687,19222962
Chr04	-	AltA	TCONS_00025902	24247066,24248293	TCONS_00025905	24247006,24248293
Chr04	-	AltA	TCONS_00025858	24006325,24006425	TCONS_00025860	24006345,24006425
Chr04	-	AltA	TCONS_00025858	24004766,24005122	TCONS_00025860	24004773,24005122
Chr04	-	AltA	TCONS_00025858	24003444,24003530	TCONS_00025860	24003427,24003530
Chr04	-	AltA	TCONS_00025858	24003444,24003530	TCONS_00025862	24003420,24003530
Chr04	-	AltA	TCONS_00025860	24003427,24003530	TCONS_00025862	24003420,24003530
Chr04	-	AltA	TCONS_00025725	23172517,23173055	TCONS_00025724	23172520,23173055
Chr04	-	AltA	TCONS_00025771	23438028,23438549	TCONS_00025775	23437860,23438549
Chr04	-	AltA	TCONS_00025618	22256889,22257066	TCONS_00025620	22256881,22257066
Chr04	-	AltA	TCONS_00025669	22827253,22827675	TCONS_00025671	22827347,22827675
Chr04	-	AltA	TCONS_00023529	996087,996170	TCONS_00023528	996025,996170
Chr04	-	AltA	TCONS_00023529	995637,995960	TCONS_00023530	995724,995960
Chr04	-	AltA	TCONS_00023733	2737539,2738267	TCONS_00023734	2737706,2738267
Chr04	-	AltA	TCONS_00023733	2736846,2737269	TCONS_00023735	2736852,2737269
Chr04	-	AltA	TCONS_00023733	2734016,2734267	TCONS_00023734	2734048,2734267
Chr04	-	AltA	TCONS_00023733	2734016,2734267	TCONS_00023735	2734074,2734267
Chr04	-	AltA	TCONS_00023734	2734048,2734267	TCONS_00023735	2734074,2734267
Chr04	+	AltA	TCONS_00021153	189115,189242	TCONS_00021155	189115,189246
Chr04	+	AltA	TCONS_00021183	312729,312956	TCONS_00021185	312729,312964
Chr04	+	AltA	TCONS_00021145	134979,135091	TCONS_00021146	134979,135234
Chr04	-	AltA	TCONS_00024814	16382458,16383345	TCONS_00024818	16382761,16383345
Chr04	+	AltA	TCONS_00022431	16444234,16445628	TCONS_00022432	16444234,16445631
Chr04	-	AltA	TCONS_00024836	16504695,16505200	TCONS_00024835	16504698,16505200
Chr04	-	AltA	TCONS_00024963	17553027,17553181	TCONS_00024965	17553070,17553181
Chr04	-	AltA	TCONS_00025006	17940196,17940324	TCONS_00025008	17940207,17940324
Chr04	-	AltA	TCONS_00025006	17937721,17937812	TCONS_00025005	17937724,17937812
Chr04	+	AltA	TCONS_00022588	17982542,17982915	TCONS_00022589	17982542,17982911
Chr04	+	AltA	TCONS_00022588	17982542,17982915	TCONS_00022592	17982542,17982860
Chr04	+	AltA	TCONS_00022589	17982542,17982911	TCONS_00022592	17982542,17982860
Chr04	-	AltA	TCONS_00024937	17400320,17400953	TCONS_00024936	17400323,17400953
Chr04	+	AltA	TCONS_00022527	17458901,17459011	TCONS_00022530	17458901,17459014
Chr04	-	AltA	TCONS_00024305	7812306,7812510	TCONS_00024309	7812296,7812510
Chr04	+	AltA	TCONS_00022004	8055315,8055898	TCONS_00022005	8055315,8055880
Chr04	+	AltA	TCONS_00021961	7751864,7751948	TCONS_00021962	7751864,7751936
Chr04	-	AltA	TCONS_00024328	8192070,8192178	TCONS_00024329	8192067,8192178
Chr04	+	AltA	TCONS_00022021	8199588,8201180	TCONS_00022022	8199588,8200599
Chr04	+	AltA	TCONS_00022015	8156373,8156749	TCONS_00022017	8156373,8156797
Chr04	-	AltA	TCONS_00024368	8606242,8606316	TCONS_00024370	8606246,8606316
Chr04	+	AltA	TCONS_00022066	8683217,8683732	TCONS_00022068	8683217,8683703
Chr04	+	AltA	TCONS_00022137	9385838,9386657	TCONS_00022138	9385838,9386680
Chr04	-	AltA	TCONS_00024475	9410032,9410116	TCONS_00024474	9410035,9410116
Chr04	-	AltA	TCONS_00024512	10228297,10228518	TCONS_00024514	10228291,10228518
Chr04	+	AltA	TCONS_00022374	15522964,15523752	TCONS_00022380	15522964,15523757
Chr04	-	AltA	TCONS_00024712	15362783,15364075	TCONS_00024729	15362954,15364075
Chr04	-	AltA	TCONS_00024039	5586263,5586368	TCONS_00024038	5586231,5586368
Chr04	-	AltA	TCONS_00023968	4787314,4787412	TCONS_00023969	4787279,4787412
Chr04	+	AltA	TCONS_00021646	4711000,4711620	TCONS_00021644	4711000,4711624
Chr04	-	AltA	TCONS_00023997	5130376,5130841	TCONS_00023996	5130427,5130841
Chr04	+	AltA	TCONS_00021893	7006591,7006712	TCONS_00021894	7006591,7006719
Chr04	-	AltA	TCONS_00024212	6851765,6851854	TCONS_00024211	6851771,6851854
Chr04	+	AltA	TCONS_00021766	6085820,6086533	TCONS_00021768	6085820,6086520
Chr04	-	AltA	TCONS_00024251	7320369,7320452	TCONS_00024250	7320366,7320452
Chr04	+	AltA	TCONS_00021922	7275145,7275282	TCONS_00021921	7275145,7275263
Chr04	+	AltA	TCONS_00021923	7287517,7288296	TCONS_00021928	7287517,7288293
Chr04	+	AltA	TCONS_00021931	7297959,7298041	TCONS_00021932	7297959,7298037
Chr05	-	AltA	TCONS_00029916	9181752,9182345	TCONS_00029917	9181737,9182345
Chr05	-	AltA	TCONS_00029978	9621119,9621680	TCONS_00029980	9621516,9621680
Chr05	-	AltA	TCONS_00029987	9629850,9629951	TCONS_00029991	9629844,9629951
Chr05	-	AltA	TCONS_00029987	9628614,9629297	TCONS_00029991	9628622,9629297
Chr05	-	AltA	TCONS_00029987	9629850,9629951	TCONS_00029989	9629784,9629951
Chr05	-	AltA	TCONS_00029991	9629844,9629951	TCONS_00029989	9629784,9629951
Chr05	-	AltA	TCONS_00029947	9426918,9427071	TCONS_00029945	9426914,9427071
Chr05	+	AltA	TCONS_00027195	9601774,9602728	TCONS_00027197	9601774,9602513
Chr05	+	AltA	TCONS_00027205	9819089,9819170	TCONS_00027206	9819089,9819173
Chr05	-	AltA	TCONS_00030031	9797392,9797476	TCONS_00030036	9797395,9797476
Chr05	-	AltA	TCONS_00030037	9795854,9795966	TCONS_00030034	9795688,9795966
Chr05	-	AltA	TCONS_00030081	10426624,10426724	TCONS_00030082	10426638,10426724
Chr05	-	AltA	TCONS_00030131	10931285,10931406	TCONS_00030132	10931316,10931406
Chr05	-	AltA	TCONS_00030173	11372903,11373004	TCONS_00030175	11372897,11373004
Chr05	+	AltA	TCONS_00027047	8098992,8099166	TCONS_00027049	8098992,8099098
Chr05	-	AltA	TCONS_00029785	8203756,8203850	TCONS_00029787	8203753,8203850
Chr05	+	AltA	TCONS_00026992	7755296,7755401	TCONS_00026997	7755296,7755394
Chr05	-	AltA	TCONS_00029901	9042887,9042999	TCONS_00029904	9042858,9042999
Chr05	-	AltA	TCONS_00030531	19539214,19539523	TCONS_00030534	19539373,19539523
Chr05	-	AltA	TCONS_00030504	19252178,19252273	TCONS_00030507	19251984,19252273
Chr05	-	AltA	TCONS_00030218	11991215,11991419	TCONS_00030219	11991092,11991419
Chr05	-	AltA	TCONS_00030205	11720026,11720173	TCONS_00030204	11720068,11720173
Chr05	-	AltA	TCONS_00030345	15355664,15355744	TCONS_00030344	15355625,15355744
Chr05	+	AltA	TCONS_00027501	15919542,15920526	TCONS_00027504	15919542,15920520
Chr05	-	AltA	TCONS_00030361	15708675,15708982	TCONS_00030364	15708669,15708982
Chr05	-	AltA	TCONS_00030276	12992119,12992241	TCONS_00030277	12992144,12992241
Chr05	+	AltA	TCONS_00026834	6763214,6763413	TCONS_00026833	6763214,6763407
Chr05	-	AltA	TCONS_00029510	6162313,6162533	TCONS_00029513	6162231,6162533
Chr05	+	AltA	TCONS_00027946	21497959,21498042	TCONS_00027949	21497959,21498046
Chr05	+	AltA	TCONS_00027946	21498769,21499134	TCONS_00027951	21498769,21499004
Chr05	-	AltA	TCONS_00030726	21507030,21507136	TCONS_00030728	21507024,21507136
Chr05	+	AltA	TCONS_00027899	21161983,21162070	TCONS_00027901	21161983,21162073
Chr05	+	AltA	TCONS_00027881	21066679,21067802	TCONS_00027882	21066679,21067799
Chr05	+	AltA	TCONS_00027859	20861464,20861893	TCONS_00027862	20861464,20862253
Chr05	+	AltA	TCONS_00027859	20862379,20862475	TCONS_00027862	20862379,20862452
Chr05	+	AltA	TCONS_00027922	21349064,21349500	TCONS_00027924	21349064,21349496
Chr05	-	AltA	TCONS_00030703	21389728,21389806	TCONS_00030702	21389680,21389806
Chr05	+	AltA	TCONS_00027762	19949528,19949643	TCONS_00027764	19949528,19949634
Chr05	+	AltA	TCONS_00027829	20559021,20559131	TCONS_00027832	20559021,20559173
Chr05	-	AltA	TCONS_00030611	20483139,20483257	TCONS_00030612	20483164,20483257
Chr05	-	AltA	TCONS_00031107	24007158,24007417	TCONS_00031108	24007182,24007417
Chr05	+	AltA	TCONS_00028460	24598363,24598621	TCONS_00028461	24598363,24598627
Chr05	+	AltA	TCONS_00028494	24844240,24844376	TCONS_00028493	24844240,24844373
Chr05	+	AltA	TCONS_00028405	24360640,24361190	TCONS_00028409	24360640,24361187
Chr05	+	AltA	TCONS_00028419	24399024,24400595	TCONS_00028421	24399024,24400378
Chr05	+	AltA	TCONS_00028110	22658879,22659210	TCONS_00028111	22658879,22659225
Chr05	+	AltA	TCONS_00028246	23457522,23457953	TCONS_00028247	23457522,23457928
Chr05	+	AltA	TCONS_00028218	23274080,23274340	TCONS_00028219	23274080,23274153
Chr05	+	AltA	TCONS_00028173	23002837,23003267	TCONS_00028176	23002837,23003201
Chr05	-	AltA	TCONS_00030944	22949267,22949697	TCONS_00030943	22949272,22949697
Chr05	-	AltA	TCONS_00030955	23038586,23039117	TCONS_00030958	23038725,23039117
Chr05	+	AltA	TCONS_00026172	1829272,1831454	TCONS_00026174	1829272,1830749
Chr05	-	AltA	TCONS_00028873	1820629,1820746	TCONS_00028874	1820640,1820746
Chr05	+	AltA	TCONS_00026110	1584590,1585170	TCONS_00026112	1584590,1585167
Chr05	+	AltA	TCONS_00026082	1378852,1379194	TCONS_00026081	1378852,1379224
Chr05	-	AltA	TCONS_00031369	25472969,25473745	TCONS_00031372	25473218,25473745
Chr05	-	AltA	TCONS_00031422	25650791,25651118	TCONS_00031423	25650775,25651118
Chr05	+	AltA	TCONS_00026377	3546480,3546580	TCONS_00026378	3546480,3546576
Chr05	+	AltA	TCONS_00026299	2993392,2993808	TCONS_00026300	2993392,2993824
Chr05	-	AltA	TCONS_00029068	3274351,3275145	TCONS_00029067	3274360,3275145
Chr05	+	AltA	TCONS_00026334	3300069,3300223	TCONS_00026341	3300069,3300220
Chr05	+	AltA	TCONS_00026334	3300297,3300460	TCONS_00026337	3300297,3300466
Chr05	+	AltA	TCONS_00026239	2522730,2522945	TCONS_00026241	2522730,2522942
Chr05	+	AltA	TCONS_00026239	2525064,2525243	TCONS_00026242	2525064,2525275
Chr05	+	AltA	TCONS_00028514	24959444,24959861	TCONS_00028515	24959444,24959892
Chr05	-	AltA	TCONS_00031255	24968068,24968720	TCONS_00031256	24968071,24968720
Chr05	+	AltA	TCONS_00028534	25116269,25116760	TCONS_00028535	25116269,25116787
Chr05	-	AltA	TCONS_00031288	25149375,25149468	TCONS_00031291	25149390,25149468
Chr05	+	AltA	TCONS_00026451	3977980,3979460	TCONS_00026455	3977980,3980184
Chr05	+	AltA	TCONS_00026416	3808931,3812048	TCONS_00026417	3808931,3812073
Chr05	-	AltA	TCONS_00029193	3831921,3832172	TCONS_00029194	3831882,3832172
Chr05	-	AltA	TCONS_00029293	4755760,4756092	TCONS_00029294	4755753,4756092
Chr05	-	AltA	TCONS_00029251	4319636,4320022	TCONS_00029255	4319518,4320022
Chr05	-	AltA	TCONS_00029251	4318787,4318890	TCONS_00029255	4318802,4318890
Chr05	-	AltA	TCONS_00029261	4331932,4332017	TCONS_00029262	4331929,4332017
Chr05	+	AltA	TCONS_00026576	4907078,4907185	TCONS_00026580	4907078,4907188
Chr05	-	AltA	TCONS_00029363	5231258,5231382	TCONS_00029364	5231163,5231382
Chr05	+	AltA	TCONS_00025934	53845,54307	TCONS_00025935	53845,54301
Chr05	+	AltA	TCONS_00025934	55528,55740	TCONS_00025935	55528,55674
Chr05	+	AltA	TCONS_00025925	30169,30311	TCONS_00025928	30169,30295
Chr05	+	AltA	TCONS_00026010	776497,776826	TCONS_00026011	776497,776867
Chr05	-	AltA	TCONS_00028736	313518,314379	TCONS_00028735	313521,314379
Chr05	-	AltA	TCONS_00028736	313518,314379	TCONS_00028732	313417,314379
Chr05	-	AltA	TCONS_00028735	313521,314379	TCONS_00028732	313417,314379
Chr05	+	AltA	TCONS_00026933	7504601,7504686	TCONS_00026935	7504601,7504904
Chr05	+	AltA	TCONS_00026933	7504601,7504686	TCONS_00026936	7504601,7504902
Chr05	+	AltA	TCONS_00026935	7504601,7504904	TCONS_00026936	7504601,7504902
Chr06	+	AltA	TCONS_00032689	9446248,9446462	TCONS_00032690	9446248,9446434
Chr06	-	AltA	TCONS_00035968	9797611,9797924	TCONS_00035969	9797608,9797924
Chr06	-	AltA	TCONS_00035848	8947628,8948010	TCONS_00035849	8947625,8948010
Chr06	-	AltA	TCONS_00035859	9057768,9057885	TCONS_00035860	9057759,9057885
Chr06	-	AltA	TCONS_00035885	9157575,9157712	TCONS_00035891	9156831,9157712
Chr06	-	AltA	TCONS_00035812	8717666,8718582	TCONS_00035813	8717741,8718582
Chr06	-	AltA	TCONS_00035802	8601463,8601544	TCONS_00035803	8601454,8601544
Chr06	+	AltA	TCONS_00032611	8606823,8607049	TCONS_00032613	8606823,8607041
Chr06	-	AltA	TCONS_00035798	8596438,8596831	TCONS_00035800	8596474,8596831
Chr06	+	AltA	TCONS_00032570	8239161,8239529	TCONS_00032571	8239161,8239562
Chr06	-	AltA	TCONS_00035746	8166620,8166664	TCONS_00035748	8166581,8166664
Chr06	-	AltA	TCONS_00035746	8165533,8166455	TCONS_00035748	8165530,8166455
Chr06	-	AltA	TCONS_00035762	8297042,8297171	TCONS_00035765	8297039,8297171
Chr06	-	AltA	TCONS_00035711	7887483,7887871	TCONS_00035712	7887480,7887871
Chr06	+	AltA	TCONS_00032537	7870612,7870697	TCONS_00032540	7870612,7870707
Chr06	+	AltA	TCONS_00032498	7314151,7314367	TCONS_00032501	7314151,7314370
Chr06	-	AltA	TCONS_00035649	7549675,7549780	TCONS_00035650	7549384,7549780
Chr06	+	AltA	TCONS_00032300	5961830,5961922	TCONS_00032301	5961830,5961937
Chr06	+	AltA	TCONS_00032308	6007468,6008261	TCONS_00032309	6007468,6008112
Chr06	-	AltA	TCONS_00035484	6329476,6329732	TCONS_00035489	6329650,6329732
Chr06	-	AltA	TCONS_00035479	6298393,6298526	TCONS_00035482	6298327,6298526
Chr06	-	AltA	TCONS_00035515	6490334,6490433	TCONS_00035514	6490355,6490433
Chr06	-	AltA	TCONS_00035515	6490334,6490433	TCONS_00035516	6490312,6490433
Chr06	-	AltA	TCONS_00035514	6490355,6490433	TCONS_00035516	6490312,6490433
Chr06	+	AltA	TCONS_00032384	6530534,6530599	TCONS_00032386	6530534,6530651
Chr06	+	AltA	TCONS_00032324	6101387,6101648	TCONS_00032325	6101387,6101651
Chr06	-	AltA	TCONS_00035469	6220205,6220963	TCONS_00035470	6220212,6220963
Chr06	+	AltA	TCONS_00032105	4674293,4674875	TCONS_00032107	4674293,4674919
Chr06	+	AltA	TCONS_00032097	4656160,4656277	TCONS_00032099	4656160,4656273
Chr06	+	AltA	TCONS_00032097	4656160,4656277	TCONS_00032100	4656160,4656404
Chr06	+	AltA	TCONS_00032099	4656160,4656273	TCONS_00032100	4656160,4656404
Chr06	+	AltA	TCONS_00032166	5118593,5119123	TCONS_00032167	5118593,5119138
Chr06	-	AltA	TCONS_00035322	5168020,5168516	TCONS_00035323	5168023,5168516
Chr06	-	AltA	TCONS_00035325	5180670,5180791	TCONS_00035324	5180673,5180791
Chr06	-	AltA	TCONS_00035402	5765483,5766632	TCONS_00035403	5765419,5766632
Chr06	+	AltA	TCONS_00032259	5697049,5697522	TCONS_00032258	5697049,5697550
Chr06	+	AltA	TCONS_00032259	5697742,5697995	TCONS_00032258	5697742,5697998
Chr06	-	AltA	TCONS_00037626	27349165,27349452	TCONS_00037628	27348914,27349452
Chr06	-	AltA	TCONS_00037639	27442436,27442548	TCONS_00037637	27442372,27442548
Chr06	+	AltA	TCONS_00034381	26939792,26940257	TCONS_00034384	26939792,26940253
Chr06	-	AltA	TCONS_00037734	27739274,27739539	TCONS_00037735	27739355,27739539
Chr06	+	AltA	TCONS_00034476	27814216,27814692	TCONS_00034480	27814216,27814734
Chr06	-	AltA	TCONS_00037691	27612107,27613115	TCONS_00037692	27612112,27613115
Chr06	-	AltA	TCONS_00037578	26821278,26821769	TCONS_00037575	26821281,26821769
Chr06	+	AltA	TCONS_00032977	11734638,11736839	TCONS_00032976	11734638,11736809
Chr06	+	AltA	TCONS_00033001	12000275,12000374	TCONS_00033004	12000275,12000381
Chr06	+	AltA	TCONS_00033012	12073282,12073685	TCONS_00033013	12073282,12073682
Chr06	-	AltA	TCONS_00036248	12395795,12395934	TCONS_00036249	12395787,12395934
Chr06	+	AltA	TCONS_00033044	12345843,12346212	TCONS_00033043	12345843,12346468
Chr06	+	AltA	TCONS_00033092	12948286,12948493	TCONS_00033094	12948286,12948496
Chr06	+	AltA	TCONS_00032760	10013483,10013575	TCONS_00032761	10013483,10013572
Chr06	-	AltA	TCONS_00036084	10851283,10851418	TCONS_00036087	10851166,10851418
Chr06	+	AltA	TCONS_00032951	11488988,11489474	TCONS_00032953	11488988,11489480
Chr06	-	AltA	TCONS_00036173	11492293,11492461	TCONS_00036176	11492138,11492461
Chr06	-	AltA	TCONS_00036461	17406545,17407701	TCONS_00036462	17406494,17407701
Chr06	-	AltA	TCONS_00036448	16981265,16981390	TCONS_00036451	16981245,16981390
Chr06	-	AltA	TCONS_00036482	17802715,17802809	TCONS_00036483	17802730,17802809
Chr06	-	AltA	TCONS_00036481	17784195,17785434	TCONS_00036480	17784204,17785434
Chr06	+	AltA	TCONS_00033165	13795250,13795382	TCONS_00033166	13795250,13795385
Chr06	+	AltA	TCONS_00033154	13754238,13754366	TCONS_00033158	13754238,13754369
Chr06	-	AltA	TCONS_00036400	15180928,15182783	TCONS_00036401	15179228,15182783
Chr06	+	AltA	TCONS_00033195	14761424,14761502	TCONS_00033196	14761424,14761512
Chr06	+	AltA	TCONS_00033234	16454038,16454211	TCONS_00033237	16454038,16454205
Chr06	-	AltA	TCONS_00036577	19619936,19620028	TCONS_00036578	19619909,19620028
Chr06	-	AltA	TCONS_00036574	19546678,19546892	TCONS_00036575	19546757,19546892
Chr06	-	AltA	TCONS_00036635	20149092,20149134	TCONS_00036639	20149052,20149134
Chr06	+	AltA	TCONS_00033440	20091933,20092034	TCONS_00033439	20091933,20092063
Chr06	+	AltA	TCONS_00033425	19964652,19964816	TCONS_00033427	19964652,19964827
Chr06	+	AltA	TCONS_00033430	19985258,19985499	TCONS_00033431	19985258,19985529
Chr06	-	AltA	TCONS_00036589	19692094,19692792	TCONS_00036591	19692101,19692792
Chr06	-	AltA	TCONS_00037246	24911689,24911875	TCONS_00037247	24911492,24911875
Chr06	+	AltA	TCONS_00034093	24886991,24887097	TCONS_00034094	24886991,24887131
Chr06	-	AltA	TCONS_00037293	25129125,25129212	TCONS_00037294	25129098,25129212
Chr06	-	AltA	TCONS_00037118	24070775,24070865	TCONS_00037120	24070766,24070865
Chr06	-	AltA	TCONS_00037128	24136031,24136114	TCONS_00037130	24136034,24136114
Chr06	-	AltA	TCONS_00037122	24079467,24079583	TCONS_00037125	24079464,24079583
Chr06	+	AltA	TCONS_00034243	25899707,25901264	TCONS_00034245	25899707,25901259
Chr06	-	AltA	TCONS_00037508	26277628,26277713	TCONS_00037507	26277631,26277713
Chr06	-	AltA	TCONS_00037508	26277628,26277713	TCONS_00037510	26277620,26277713
Chr06	-	AltA	TCONS_00037507	26277631,26277713	TCONS_00037510	26277620,26277713
Chr06	+	AltA	TCONS_00034272	26130810,26131491	TCONS_00034273	26130810,26131488
Chr06	-	AltA	TCONS_00037441	25934267,25934404	TCONS_00037442	25934321,25934404
Chr06	+	AltA	TCONS_00034311	26351444,26351945	TCONS_00034313	26351444,26351957
Chr06	-	AltA	TCONS_00037414	25735691,25736294	TCONS_00037415	25735679,25736294
Chr06	+	AltA	TCONS_00034211	25698643,25698853	TCONS_00034212	25698643,25698850
Chr06	+	AltA	TCONS_00034174	25454182,25454277	TCONS_00034178	25454182,25454280
Chr06	-	AltA	TCONS_00037354	25495025,25495136	TCONS_00037356	25495052,25495136
Chr06	+	AltA	TCONS_00031577	759247,761089	TCONS_00031578	759247,761399
Chr06	+	AltA	TCONS_00031569	680163,680728	TCONS_00031570	680163,680725
Chr06	-	AltA	TCONS_00034656	879494,879627	TCONS_00034655	879530,879627
Chr06	-	AltA	TCONS_00034609	602720,602871	TCONS_00034613	602793,602871
Chr06	-	AltA	TCONS_00034540	248820,249142	TCONS_00034542	248715,249142
Chr06	-	AltA	TCONS_00034504	64387,64492	TCONS_00034506	64396,64492
Chr06	-	AltA	TCONS_00034502	50962,51675	TCONS_00034500	51072,51675
Chr06	+	AltA	TCONS_00031785	2393825,2394596	TCONS_00031786	2393825,2394593
Chr06	-	AltA	TCONS_00034924	2450779,2451815	TCONS_00034925	2450776,2451815
Chr06	+	AltA	TCONS_00031843	2837770,2837958	TCONS_00031844	2837770,2837921
Chr06	+	AltA	TCONS_00031848	2847524,2848497	TCONS_00031847	2847524,2847948
Chr06	+	AltA	TCONS_00033687	22458403,22458550	TCONS_00033686	22458403,22458547
Chr06	+	AltA	TCONS_00033719	22630183,22631271	TCONS_00033721	22630183,22630918
Chr06	-	AltA	TCONS_00036786	21558205,21558343	TCONS_00036785	21558196,21558343
Chr06	-	AltA	TCONS_00036793	21588612,21589336	TCONS_00036795	21588607,21589336
Chr06	-	AltA	TCONS_00036838	22009619,22009799	TCONS_00036839	22009606,22009799
Chr06	-	AltA	TCONS_00036719	21007039,21007290	TCONS_00036720	21007062,21007290
Chr06	-	AltA	TCONS_00036759	21259618,21259975	TCONS_00036760	21259642,21259975
Chr06	+	AltA	TCONS_00033549	21363472,21363667	TCONS_00033551	21363472,21363550
Chr06	+	AltA	TCONS_00033557	21421374,21421590	TCONS_00033558	21421374,21421834
Chr06	+	AltA	TCONS_00033569	21477139,21477466	TCONS_00033570	21477139,21477469
Chr06	+	AltA	TCONS_00031651	1499058,1499219	TCONS_00031658	1499058,1499222
Chr06	-	AltA	TCONS_00034794	1686155,1686524	TCONS_00034795	1685988,1686524
Chr06	-	AltA	TCONS_00034773	1565776,1566312	TCONS_00034774	1565770,1566312
Chr06	+	AltA	TCONS_00031709	1761118,1761971	TCONS_00031710	1761118,1761974
Chr06	+	AltA	TCONS_00031702	1754601,1755105	TCONS_00031706	1754601,1755665
Chr06	+	AltA	TCONS_00031694	1726250,1726336	TCONS_00031696	1726250,1726341
Chr06	-	AltA	TCONS_00034819	1812164,1813870	TCONS_00034821	1812167,1813870
Chr06	-	AltA	TCONS_00034867	2134663,2134925	TCONS_00034866	2134671,2134925
Chr06	-	AltA	TCONS_00035113	3741871,3741997	TCONS_00035112	3741814,3741997
Chr06	-	AltA	TCONS_00035203	4327019,4327341	TCONS_00035204	4327023,4327341
Chr06	+	AltA	TCONS_00032007	4113544,4114217	TCONS_00032014	4113544,4113617
Chr06	+	AltA	TCONS_00031972	3924154,3925171	TCONS_00031973	3924154,3925168
Chr06	+	AltA	TCONS_00033925	23945677,23946127	TCONS_00033934	23945677,23946152
Chr06	+	AltA	TCONS_00033925	23945677,23946127	TCONS_00033933	23945677,23946148
Chr06	+	AltA	TCONS_00033934	23945677,23946152	TCONS_00033933	23945677,23946148
Chr06	+	AltA	TCONS_00033939	23982968,23983905	TCONS_00033942	23982968,23983898
Chr06	-	AltA	TCONS_00037068	23696402,23696714	TCONS_00037070	23696614,23696714
Chr06	+	AltA	TCONS_00033866	23642797,23642880	TCONS_00033868	23642797,23642889
Chr06	-	AltA	TCONS_00037049	23657024,23657749	TCONS_00037055	23657020,23657749
Chr06	+	AltA	TCONS_00033872	23674687,23674784	TCONS_00033875	23674687,23674771
Chr06	-	AltA	TCONS_00037037	23572006,23572568	TCONS_00037038	23571886,23572568
Chr06	+	AltA	TCONS_00033815	23231431,23231513	TCONS_00033822	23231431,23231555
Chr06	+	AltA	TCONS_00031901	3225137,3225289	TCONS_00031904	3225137,3225231
Chr06	+	AltA	TCONS_00031876	3057464,3057724	TCONS_00031877	3057464,3057686
Chr07	+	AltA	TCONS_00037894	654549,654632	TCONS_00037895	654549,654623
Chr07	-	AltA	TCONS_00039368	205031,205179	TCONS_00039367	205079,205179
Chr07	-	AltA	TCONS_00039364	193966,194066	TCONS_00039363	193961,194066
Chr07	+	AltA	TCONS_00037977	941582,942188	TCONS_00037978	941582,942194
Chr07	-	AltA	TCONS_00039446	759057,759146	TCONS_00039447	759054,759146
Chr07	-	AltA	TCONS_00039450	764499,764590	TCONS_00039454	764515,764590
Chr07	-	AltA	TCONS_00039450	762410,762485	TCONS_00039454	762390,762485
Chr07	-	AltA	TCONS_00039450	761847,761939	TCONS_00039454	761844,761939
Chr07	+	AltA	TCONS_00037906	676994,677652	TCONS_00037908	676994,677649
Chr07	+	AltA	TCONS_00037958	887991,888113	TCONS_00037961	887991,888111
Chr07	+	AltA	TCONS_00037800	41119,41505	TCONS_00037803	41119,41466
Chr07	-	AltA	TCONS_00039840	2956318,2957728	TCONS_00039841	2956258,2957728
Chr07	-	AltA	TCONS_00039741	2135404,2135490	TCONS_00039740	2135407,2135490
Chr07	+	AltA	TCONS_00038282	3647589,3647696	TCONS_00038284	3647589,3647690
Chr07	-	AltA	TCONS_00039527	1160041,1160138	TCONS_00039530	1160038,1160138
Chr07	-	AltA	TCONS_00039510	1050029,1050245	TCONS_00039509	1050043,1050245
Chr07	+	AltA	TCONS_00038043	1197086,1197161	TCONS_00038044	1197086,1197178
Chr07	-	AltA	TCONS_00039500	970374,970653	TCONS_00039501	970365,970653
Chr07	-	AltA	TCONS_00039714	2048177,2048582	TCONS_00039715	2048187,2048582
Chr07	-	AltA	TCONS_00039689	1952578,1953194	TCONS_00039688	1952516,1953194
Chr07	-	AltA	TCONS_00039689	1951945,1952342	TCONS_00039688	1952223,1952342
Chr07	+	AltA	TCONS_00038081	1476853,1479143	TCONS_00038083	1476853,1479183
Chr07	+	AltA	TCONS_00038626	9816280,9816707	TCONS_00038628	9816280,9817080
Chr07	+	AltA	TCONS_00038607	9372076,9373474	TCONS_00038608	9372076,9373468
Chr07	+	AltA	TCONS_00038588	9298807,9299826	TCONS_00038592	9298807,9299831
Chr07	+	AltA	TCONS_00038588	9305023,9305122	TCONS_00038590	9305023,9305125
Chr07	+	AltA	TCONS_00038588	9307129,9307466	TCONS_00038592	9307129,9307429
Chr07	+	AltA	TCONS_00038566	9219025,9219678	TCONS_00038570	9219025,9219744
Chr07	+	AltA	TCONS_00038683	10295792,10295929	TCONS_00038681	10295792,10295920
Chr07	+	AltA	TCONS_00038665	10159950,10160906	TCONS_00038668	10159950,10160956
Chr07	-	AltA	TCONS_00039956	4353999,4354111	TCONS_00039957	4353996,4354111
Chr07	+	AltA	TCONS_00038329	4332465,4333012	TCONS_00038326	4332465,4333258
Chr07	+	AltA	TCONS_00038308	4213162,4213254	TCONS_00038311	4213162,4213263
Chr07	+	AltA	TCONS_00038322	4310698,4310982	TCONS_00038321	4310698,4311247
Chr07	-	AltA	TCONS_00039946	4291407,4291516	TCONS_00039947	4291413,4291516
Chr07	-	AltA	TCONS_00039946	4291116,4291336	TCONS_00039948	4291119,4291336
Chr07	+	AltA	TCONS_00038372	4992595,4993411	TCONS_00038376	4992595,4993395
Chr07	-	AltA	TCONS_00040023	5296264,5296952	TCONS_00040024	5296368,5296952
Chr07	+	AltA	TCONS_00038448	6275064,6276227	TCONS_00038449	6275064,6276301
Chr07	-	AltA	TCONS_00040062	6100569,6101720	TCONS_00040063	6101585,6101720
Chr07	-	AltA	TCONS_00040097	7213989,7214281	TCONS_00040098	7213958,7214281
Chr07	+	AltA	TCONS_00039304	15438475,15439185	TCONS_00039306	15438475,15439170
Chr07	+	AltA	TCONS_00039304	15439319,15439852	TCONS_00039306	15439319,15439849
Chr07	-	AltA	TCONS_00040684	13602769,13603500	TCONS_00040687	13602934,13603500
Chr07	+	AltA	TCONS_00039070	13681516,13681603	TCONS_00039071	13681516,13681600
Chr07	-	AltA	TCONS_00040569	12813135,12813232	TCONS_00040576	12813139,12813232
Chr07	-	AltA	TCONS_00040652	13397047,13397320	TCONS_00040651	13397050,13397320
Chr07	+	AltA	TCONS_00038981	13106376,13106803	TCONS_00038983	13106376,13106821
Chr07	+	AltA	TCONS_00038981	13107431,13107521	TCONS_00038988	13107431,13107536
Chr07	+	AltA	TCONS_00039006	13262247,13262725	TCONS_00039012	13262247,13262727
Chr07	+	AltA	TCONS_00039128	14071710,14073091	TCONS_00039129	14071710,14073013
Chr07	-	AltA	TCONS_00040823	14393668,14394237	TCONS_00040825	14393601,14394237
Chr07	-	AltA	TCONS_00040834	14444891,14445192	TCONS_00040836	14444897,14445192
Chr07	-	AltA	TCONS_00040917	14630980,14631178	TCONS_00040921	14630241,14631178
Chr07	-	AltA	TCONS_00040950	14772526,14772884	TCONS_00040951	14772531,14772884
Chr07	+	AltA	TCONS_00038814	11667256,11667466	TCONS_00038813	11667256,11667457
Chr07	-	AltA	TCONS_00040337	11090393,11091719	TCONS_00040336	11090148,11091719
Chr07	-	AltA	TCONS_00040303	10582632,10582725	TCONS_00040304	10582621,10582725
Chr07	+	AltA	TCONS_00038917	12566856,12567536	TCONS_00038919	12566856,12567511
Chr07	+	AltA	TCONS_00038884	12356821,12357064	TCONS_00038885	12356821,12357066
Chr07	-	AltA	TCONS_00040485	12420678,12421326	TCONS_00040487	12420713,12421326
Chr08	-	AltA	TCONS_00044818	5954662,5954758	TCONS_00044819	5954650,5954758
Chr08	+	AltA	TCONS_00042214	5939973,5940288	TCONS_00042213	5939973,5940285
Chr08	+	AltA	TCONS_00042214	5939973,5940288	TCONS_00042217	5939973,5940874
Chr08	+	AltA	TCONS_00042213	5939973,5940285	TCONS_00042217	5939973,5940874
Chr08	-	AltA	TCONS_00044790	5833676,5833766	TCONS_00044792	5833685,5833766
Chr08	-	AltA	TCONS_00044695	5306005,5306650	TCONS_00044697	5306255,5306650
Chr08	+	AltA	TCONS_00041956	4224253,4224729	TCONS_00041957	4224253,4224734
Chr08	+	AltA	TCONS_00041995	4550601,4550745	TCONS_00041993	4550601,4550750
Chr08	-	AltA	TCONS_00044533	4580091,4580835	TCONS_00044535	4580117,4580835
Chr08	-	AltA	TCONS_00044533	4580091,4580835	TCONS_00044534	4580673,4580835
Chr08	-	AltA	TCONS_00044535	4580117,4580835	TCONS_00044534	4580673,4580835
Chr08	+	AltA	TCONS_00042061	5053305,5053766	TCONS_00042066	5053305,5053763
Chr08	+	AltA	TCONS_00042035	4856569,4857945	TCONS_00042036	4856569,4857959
Chr08	+	AltA	TCONS_00042035	4856569,4857945	TCONS_00042037	4856569,4857024
Chr08	+	AltA	TCONS_00042036	4856569,4857959	TCONS_00042037	4856569,4857024
Chr08	+	AltA	TCONS_00041792	3285997,3286778	TCONS_00041796	3285997,3286785
Chr08	+	AltA	TCONS_00041848	3599696,3599869	TCONS_00041849	3599696,3599875
Chr08	+	AltA	TCONS_00041856	3655160,3655283	TCONS_00041855	3655160,3655274
Chr08	-	AltA	TCONS_00044365	3678900,3679327	TCONS_00044367	3678106,3679327
Chr08	+	AltA	TCONS_00041868	3753819,3753941	TCONS_00041869	3753819,3753938
Chr08	+	AltA	TCONS_00041868	3754773,3754874	TCONS_00041869	3754773,3754871
Chr08	+	AltA	TCONS_00041866	3732760,3733024	TCONS_00041867	3732760,3733019
Chr08	+	AltA	TCONS_00041878	3831262,3832103	TCONS_00041877	3831262,3831940
Chr08	-	AltA	TCONS_00044398	3856829,3857156	TCONS_00044400	3856821,3857156
Chr08	-	AltA	TCONS_00044429	3974303,3974325	TCONS_00044427	3974298,3974325
Chr08	-	AltA	TCONS_00044418	3957394,3957791	TCONS_00044420	3957673,3957791
Chr08	-	AltA	TCONS_00044418	3957394,3957791	TCONS_00044422	3957677,3957791
Chr08	-	AltA	TCONS_00044420	3957673,3957791	TCONS_00044422	3957677,3957791
Chr08	-	AltA	TCONS_00044103	2467755,2468954	TCONS_00044105	2467805,2468954
Chr08	-	AltA	TCONS_00044230	3068676,3069247	TCONS_00044231	3068613,3069247
Chr08	-	AltA	TCONS_00044230	3068676,3069247	TCONS_00044232	3068670,3069247
Chr08	-	AltA	TCONS_00044231	3068613,3069247	TCONS_00044232	3068670,3069247
Chr08	-	AltA	TCONS_00044278	3216981,3217107	TCONS_00044277	3216986,3217107
Chr08	-	AltA	TCONS_00044278	3215564,3215911	TCONS_00044277	3215571,3215911
Chr08	-	AltA	TCONS_00044199	2893577,2894224	TCONS_00044203	2892414,2894224
Chr08	-	AltA	TCONS_00044209	2919722,2920229	TCONS_00044208	2919812,2920229
Chr08	+	AltA	TCONS_00041716	2806168,2806320	TCONS_00041721	2806168,2806356
Chr08	+	AltA	TCONS_00041677	2668608,2668704	TCONS_00041678	2668608,2668726
Chr08	+	AltA	TCONS_00041602	2223344,2223537	TCONS_00041606	2223344,2223541
Chr08	-	AltA	TCONS_00044065	2228363,2229171	TCONS_00044066	2228549,2229171
Chr08	+	AltA	TCONS_00041533	1914721,1915008	TCONS_00041535	1914721,1915016
Chr08	+	AltA	TCONS_00041556	1972307,1972428	TCONS_00041557	1972307,1972439
Chr08	-	AltA	TCONS_00043916	1361673,1361765	TCONS_00043917	1361682,1361765
Chr08	+	AltA	TCONS_00041445	1454493,1454834	TCONS_00041447	1454493,1454855
Chr08	+	AltA	TCONS_00041478	1654593,1654686	TCONS_00041479	1654593,1654663
Chr08	+	AltA	TCONS_00041483	1691277,1692041	TCONS_00041484	1691277,1692104
Chr08	+	AltA	TCONS_00041483	1691277,1692041	TCONS_00041489	1691277,1692107
Chr08	+	AltA	TCONS_00041484	1691277,1692104	TCONS_00041489	1691277,1692107
Chr08	+	AltA	TCONS_00042988	10864303,10864378	TCONS_00042989	10864303,10864384
Chr08	-	AltA	TCONS_00045558	10828655,10829221	TCONS_00045559	10828658,10829221
Chr08	-	AltA	TCONS_00045517	10597956,10598060	TCONS_00045518	10597965,10598060
Chr08	-	AltA	TCONS_00045633	11296677,11297530	TCONS_00045632	11296527,11297530
Chr08	+	AltA	TCONS_00043073	11495625,11495881	TCONS_00043075	11495625,11495878
Chr08	-	AltA	TCONS_00045684	11687353,11688504	TCONS_00045685	11687437,11688504
Chr08	-	AltA	TCONS_00043726	257762,258722	TCONS_00043727	257823,258722
Chr08	-	AltA	TCONS_00043737	344268,344370	TCONS_00043744	344239,344370
Chr08	+	AltA	TCONS_00041187	427931,428324	TCONS_00041188	427931,428349
Chr08	-	AltA	TCONS_00043746	375024,375759	TCONS_00043747	375090,375759
Chr08	+	AltA	TCONS_00041096	101750,102224	TCONS_00041097	101750,102388
Chr08	-	AltA	TCONS_00043704	137726,138635	TCONS_00043705	137729,138635
Chr08	-	AltA	TCONS_00043804	779982,780071	TCONS_00043803	779979,780071
Chr08	-	AltA	TCONS_00043830	977512,977874	TCONS_00043831	977508,977874
Chr08	-	AltA	TCONS_00043822	950619,950723	TCONS_00043823	950635,950723
Chr08	+	AltA	TCONS_00041215	556858,557068	TCONS_00041216	556858,557012
Chr08	+	AltA	TCONS_00041209	542155,542692	TCONS_00041208	542155,542602
Chr08	-	AltA	TCONS_00045722	11899758,11899805	TCONS_00045721	11899761,11899805
Chr08	-	AltA	TCONS_00045741	12066861,12066953	TCONS_00045742	12066849,12066953
Chr08	-	AltA	TCONS_00045762	12168231,12168399	TCONS_00045763	12168326,12168399
Chr08	+	AltA	TCONS_00043198	12144679,12144813	TCONS_00043199	12144679,12144783
Chr08	-	AltA	TCONS_00045790	12318455,12319812	TCONS_00045795	12318479,12319812
Chr08	+	AltA	TCONS_00043232	12362186,12362275	TCONS_00043233	12362186,12362265
Chr08	+	AltA	TCONS_00043249	12386697,12388398	TCONS_00043250	12386697,12388786
Chr08	+	AltA	TCONS_00043262	12554403,12554859	TCONS_00043263	12554403,12554871
Chr08	+	AltA	TCONS_00043266	12586320,12586492	TCONS_00043267	12586320,12586458
Chr08	-	AltA	TCONS_00045828	12469870,12469956	TCONS_00045834	12469827,12469956
Chr08	-	AltA	TCONS_00045828	12466620,12466707	TCONS_00045834	12466492,12466707
Chr08	-	AltA	TCONS_00045884	12825933,12827068	TCONS_00045886	12826453,12827068
Chr08	+	AltA	TCONS_00041371	1087125,1087976	TCONS_00041372	1087125,1087988
Chr08	-	AltA	TCONS_00043860	1123105,1124160	TCONS_00043863	1123163,1124160
Chr08	+	AltA	TCONS_00043414	13682584,13682685	TCONS_00043415	13682584,13682676
Chr08	-	AltA	TCONS_00045986	13614457,13615113	TCONS_00045988	13614576,13615113
Chr08	-	AltA	TCONS_00045986	13614457,13615113	TCONS_00045990	13614590,13615113
Chr08	-	AltA	TCONS_00045988	13614576,13615113	TCONS_00045990	13614590,13615113
Chr08	+	AltA	TCONS_00043400	13580356,13580437	TCONS_00043402	13580356,13580452
Chr08	+	AltA	TCONS_00043399	13580970,13581607	TCONS_00043400	13580970,13581791
Chr08	-	AltA	TCONS_00045919	13016113,13016264	TCONS_00045918	13016116,13016264
Chr08	+	AltA	TCONS_00043477	14203442,14203976	TCONS_00043478	14203442,14203980
Chr08	+	AltA	TCONS_00043477	14203442,14203976	TCONS_00043480	14203442,14204055
Chr08	+	AltA	TCONS_00043478	14203442,14203980	TCONS_00043480	14203442,14204055
Chr08	-	AltA	TCONS_00046097	14104764,14105603	TCONS_00046098	14104761,14105603
Chr08	-	AltA	TCONS_00046228	17416673,17416760	TCONS_00046227	17416678,17416760
Chr08	-	AltA	TCONS_00046215	17044787,17045494	TCONS_00046216	17044834,17045494
Chr08	+	AltA	TCONS_00043613	16880504,16880620	TCONS_00043615	16880504,16880617
Chr08	+	AltA	TCONS_00043540	15020986,15021083	TCONS_00043543	15020986,15021382
Chr08	+	AltA	TCONS_00043535	14907741,14907920	TCONS_00043536	14907741,14907923
Chr08	+	AltA	TCONS_00043518	14704254,14704371	TCONS_00043519	14704254,14704382
Chr08	-	AltA	TCONS_00046194	16520716,16520821	TCONS_00046193	16520719,16520821
Chr08	-	AltA	TCONS_00046165	15296108,15296198	TCONS_00046167	15296118,15296198
Chr08	-	AltA	TCONS_00046303	18865356,18865745	TCONS_00046305	18865122,18865745
Chr08	+	AltA	TCONS_00042358	6837046,6837526	TCONS_00042359	6837046,6837467
Chr08	-	AltA	TCONS_00044980	6840109,6840211	TCONS_00044982	6840111,6840211
Chr08	+	AltA	TCONS_00042340	6716485,6717197	TCONS_00042341	6716485,6717192
Chr08	-	AltA	TCONS_00044914	6577969,6578263	TCONS_00044913	6578015,6578263
Chr08	-	AltA	TCONS_00044907	6562679,6564693	TCONS_00044908	6562634,6564693
Chr08	-	AltA	TCONS_00044997	6950436,6950742	TCONS_00044998	6950378,6950742
Chr08	-	AltA	TCONS_00044885	6494119,6494203	TCONS_00044884	6494122,6494203
Chr08	-	AltA	TCONS_00044875	6389728,6389956	TCONS_00044874	6389715,6389956
Chr08	+	AltA	TCONS_00042301	6345868,6346015	TCONS_00042300	6345868,6346027
Chr08	-	AltA	TCONS_00044861	6288602,6288911	TCONS_00044866	6288597,6288911
Chr08	-	AltA	TCONS_00045162	7964418,7964531	TCONS_00045164	7964428,7964531
Chr08	+	AltA	TCONS_00042514	8136025,8136752	TCONS_00042516	8136025,8136757
Chr08	+	AltA	TCONS_00042506	8080668,8081986	TCONS_00042507	8080668,8081911
Chr08	-	AltA	TCONS_00045192	8105026,8106202	TCONS_00045194	8105271,8106202
Chr08	-	AltA	TCONS_00045213	8274530,8274930	TCONS_00045215	8274564,8274930
Chr08	-	AltA	TCONS_00045118	7672750,7672926	TCONS_00045120	7672738,7672926
Chr08	+	AltA	TCONS_00042695	9322699,9322922	TCONS_00042694	9322699,9322801
Chr08	+	AltA	TCONS_00042693	9328267,9328574	TCONS_00042694	9328267,9328563
Chr08	-	AltA	TCONS_00045329	8971282,8972149	TCONS_00045332	8971302,8972149
Chr08	-	AltA	TCONS_00045323	8943224,8943317	TCONS_00045324	8943157,8943317
Chr08	+	AltA	TCONS_00042562	8512691,8512793	TCONS_00042564	8512691,8512806
Chr08	-	AltA	TCONS_00045252	8556204,8556855	TCONS_00045253	8556210,8556855
Chr08	+	AltA	TCONS_00042567	8540150,8540244	TCONS_00042565	8540150,8540252
Chr08	-	AltA	TCONS_00045234	8449858,8450123	TCONS_00045235	8449855,8450123
Chr08	+	AltA	TCONS_00042740	9510586,9510689	TCONS_00042741	9510586,9510701
Chr08	+	AltA	TCONS_00042899	10245751,10245888	TCONS_00042903	10245751,10245868
Chr08	+	AltA	TCONS_00042881	10166038,10166126	TCONS_00042880	10166038,10166198
Chr08	+	AltA	TCONS_00042873	10122984,10123356	TCONS_00042874	10122984,10123342
Chr08	+	AltA	TCONS_00042868	10108645,10108752	TCONS_00042869	10108645,10108747
Chr08	+	AltA	TCONS_00042940	10434578,10435065	TCONS_00042942	10434578,10435091
Chr08	-	AltA	TCONS_00045492	10475032,10475156	TCONS_00045496	10475054,10475156
Chr08	+	AltA	TCONS_00042798	9824507,9824615	TCONS_00042800	9824507,9824620
Chr08	-	AltA	TCONS_00045446	10065892,10066044	TCONS_00045448	10065937,10066044
Chr08	+	AltA	TCONS_00042833	9953421,9953518	TCONS_00042832	9953421,9953579
Chr09	-	AltA	TCONS_00049103	7652793,7652861	TCONS_00049102	7652755,7652861
Chr09	-	AltA	TCONS_00049088	7612999,7613376	TCONS_00049090	7613120,7613376
Chr09	-	AltA	TCONS_00049078	7599171,7604093	TCONS_00049083	7599669,7604093
Chr09	-	AltA	TCONS_00049078	7595630,7598254	TCONS_00049079	7595641,7598254
Chr09	+	AltA	TCONS_00047264	7625475,7625968	TCONS_00047266	7625475,7625582
Chr09	-	AltA	TCONS_00049007	7087182,7087318	TCONS_00049008	7087203,7087318
Chr09	+	AltA	TCONS_00047120	6652921,6653027	TCONS_00047122	6652921,6653006
Chr09	-	AltA	TCONS_00048895	6398818,6400122	TCONS_00048896	6398797,6400122
Chr09	-	AltA	TCONS_00048892	6380262,6380508	TCONS_00048893	6380250,6380508
Chr09	-	AltA	TCONS_00048874	6312978,6313201	TCONS_00048876	6313032,6313201
Chr09	-	AltA	TCONS_00048879	6332821,6333432	TCONS_00048877	6332721,6333432
Chr09	+	AltA	TCONS_00047045	6210996,6211600	TCONS_00047046	6210996,6211605
Chr09	-	AltA	TCONS_00048863	6271696,6272252	TCONS_00048867	6271699,6272252
Chr09	+	AltA	TCONS_00046899	5239686,5240233	TCONS_00046900	5239686,5240182
Chr09	+	AltA	TCONS_00047928	11436621,11437061	TCONS_00047927	11436621,11437101
Chr09	+	AltA	TCONS_00047907	11375247,11375383	TCONS_00047909	11375247,11375379
Chr09	+	AltA	TCONS_00047916	11386604,11386747	TCONS_00047919	11386604,11386729
Chr09	+	AltA	TCONS_00047916	11389508,11389608	TCONS_00047919	11389508,11389593
Chr09	-	AltA	TCONS_00049757	11154017,11154128	TCONS_00049756	11153460,11154128
Chr09	+	AltA	TCONS_00047871	11083986,11084076	TCONS_00047873	11083986,11084071
Chr09	+	AltA	TCONS_00047851	10996469,10996550	TCONS_00047853	10996469,10996571
Chr09	+	AltA	TCONS_00047959	11598435,11598691	TCONS_00047960	11598435,11598707
Chr09	-	AltA	TCONS_00049605	10293593,10294093	TCONS_00049606	10293598,10294093
Chr09	-	AltA	TCONS_00049593	10203209,10203623	TCONS_00049592	10203457,10203623
Chr09	+	AltA	TCONS_00047657	10066827,10067050	TCONS_00047658	10066827,10067075
Chr09	+	AltA	TCONS_00047788	10763955,10764102	TCONS_00047789	10763955,10764105
Chr09	-	AltA	TCONS_00050047	12806324,12806619	TCONS_00050052	12806304,12806619
Chr09	-	AltA	TCONS_00049920	12154951,12156350	TCONS_00049919	12154914,12156350
Chr09	-	AltA	TCONS_00049949	12315377,12316011	TCONS_00049950	12315387,12316011
Chr09	-	AltA	TCONS_00049995	12529423,12530470	TCONS_00049997	12528888,12530470
Chr09	+	AltA	TCONS_00048123	12518299,12518922	TCONS_00048122	12518299,12518925
Chr09	-	AltA	TCONS_00050006	12554785,12556173	TCONS_00050005	12554788,12556173
Chr09	-	AltA	TCONS_00050006	12552276,12552359	TCONS_00050005	12552285,12552359
Chr09	+	AltA	TCONS_00046811	4809094,4809167	TCONS_00046814	4809094,4809174
Chr09	-	AltA	TCONS_00048525	4036366,4036435	TCONS_00048524	4035232,4036435
Chr09	-	AltA	TCONS_00048573	4456005,4456115	TCONS_00048575	4456002,4456115
Chr09	-	AltA	TCONS_00048455	3485413,3485763	TCONS_00048460	3485466,3485763
Chr09	+	AltA	TCONS_00046621	3563776,3564793	TCONS_00046620	3563776,3564925
Chr09	-	AltA	TCONS_00048435	3268278,3268999	TCONS_00048434	3268281,3268999
Chr09	-	AltA	TCONS_00048336	2236790,2236870	TCONS_00048338	2236788,2236870
Chr09	+	AltA	TCONS_00046498	2176113,2176262	TCONS_00046505	2176113,2176256
Chr09	+	AltA	TCONS_00046584	3302724,3303463	TCONS_00046586	3302724,3303466
Chr09	-	AltA	TCONS_00048396	2994500,2994626	TCONS_00048397	2994503,2994626
Chr09	+	AltA	TCONS_00046459	1999166,1999242	TCONS_00046458	1999166,1999254
Chr09	+	AltA	TCONS_00046459	2001936,2002776	TCONS_00046458	2001936,2002025
Chr09	+	AltA	TCONS_00046439	1794400,1794729	TCONS_00046440	1794400,1794719
Chr09	+	AltA	TCONS_00046398	1016312,1016564	TCONS_00046397	1016312,1016556
Chr09	-	AltA	TCONS_00049293	8845188,8845892	TCONS_00049294	8845185,8845892
Chr09	-	AltA	TCONS_00049504	9773462,9773872	TCONS_00049505	9773475,9773872
Chr09	+	AltA	TCONS_00047610	9811747,9812231	TCONS_00047609	9811747,9812243
Chr09	+	AltA	TCONS_00047570	9581827,9583152	TCONS_00047569	9581827,9583149
Chr09	+	AltA	TCONS_00047570	9581827,9583152	TCONS_00047571	9581827,9583026
Chr09	+	AltA	TCONS_00047569	9581827,9583149	TCONS_00047571	9581827,9583026
Chr09	-	AltA	TCONS_00049343	9118863,9118996	TCONS_00049344	9118819,9118996
Chr09	-	AltA	TCONS_00049391	9316539,9316639	TCONS_00049392	9316316,9316639
Chr09	-	AltA	TCONS_00049380	9295142,9295618	TCONS_00049386	9295145,9295618
Chr09	-	AltA	TCONS_00049362	9213589,9215758	TCONS_00049363	9213573,9215758
Chr10	-	AltA	TCONS_00052975	397652,397986	TCONS_00052978	397656,397986
Chr10	-	AltA	TCONS_00053072	1854662,1854887	TCONS_00053071	1854665,1854887
Chr10	-	AltA	TCONS_00053163	3283840,3284580	TCONS_00053165	3283858,3284580
Chr10	-	AltA	TCONS_00053172	3309825,3310204	TCONS_00053173	3309876,3310204
Chr10	+	AltA	TCONS_00050262	3007851,3008027	TCONS_00050263	3007851,3008030
Chr10	-	AltA	TCONS_00053188	3522862,3523321	TCONS_00053192	3522857,3523321
Chr10	-	AltA	TCONS_00052919	167884,167986	TCONS_00052920	167781,167986
Chr10	+	AltA	TCONS_00050123	307557,308034	TCONS_00050124	307557,307998
Chr10	-	AltA	TCONS_00053439	7263653,7264575	TCONS_00053437	7263647,7264575
Chr10	+	AltA	TCONS_00050477	7678598,7679946	TCONS_00050479	7678598,7680036
Chr10	+	AltA	TCONS_00050461	7582005,7582120	TCONS_00050462	7582005,7582109
Chr10	+	AltA	TCONS_00050555	8374773,8376050	TCONS_00050556	8374773,8376074
Chr10	-	AltA	TCONS_00053476	7812590,7812714	TCONS_00053480	7812608,7812714
Chr10	-	AltA	TCONS_00053534	7992821,7992959	TCONS_00053535	7992842,7992959
Chr10	-	AltA	TCONS_00053404	6731026,6731813	TCONS_00053403	6731038,6731813
Chr10	+	AltA	TCONS_00050397	6657699,6658139	TCONS_00050398	6657699,6658063
Chr10	-	AltA	TCONS_00053342	6242364,6242621	TCONS_00053341	6242524,6242621
Chr10	-	AltA	TCONS_00053311	5283568,5284437	TCONS_00053313	5283700,5284437
Chr10	-	AltA	TCONS_00053264	4285151,4285997	TCONS_00053265	4285148,4285997
Chr10	-	AltA	TCONS_00053417	7118430,7118897	TCONS_00053420	7118427,7118897
Chr10	+	AltA	TCONS_00050770	9959195,9959570	TCONS_00050772	9959195,9959567
Chr10	+	AltA	TCONS_00050770	9959195,9959570	TCONS_00050771	9959195,9959558
Chr10	+	AltA	TCONS_00050772	9959195,9959567	TCONS_00050771	9959195,9959558
Chr10	-	AltA	TCONS_00053834	10311713,10311820	TCONS_00053836	10311729,10311820
Chr10	+	AltA	TCONS_00050823	10261349,10261572	TCONS_00050830	10261349,10261854
Chr10	-	AltA	TCONS_00053887	10805302,10805393	TCONS_00053888	10805290,10805393
Chr10	+	AltA	TCONS_00050883	10942188,10942279	TCONS_00050885	10942188,10942417
Chr10	-	AltA	TCONS_00053906	10951232,10951327	TCONS_00053907	10951245,10951327
Chr10	-	AltA	TCONS_00055875	22409497,22410053	TCONS_00055881	22409457,22410053
Chr10	+	AltA	TCONS_00052900	22551162,22551973	TCONS_00052903	22551162,22551982
Chr10	+	AltA	TCONS_00052792	22000780,22001176	TCONS_00052793	22000780,22000899
Chr10	+	AltA	TCONS_00052795	22014949,22015114	TCONS_00052801	22014949,22015117
Chr10	-	AltA	TCONS_00055843	22321979,22322311	TCONS_00055844	22321948,22322311
Chr10	+	AltA	TCONS_00050925	11205463,11206337	TCONS_00050926	11205463,11206328
Chr10	+	AltA	TCONS_00050600	8702554,8703434	TCONS_00050603	8702554,8703125
Chr10	+	AltA	TCONS_00050621	8768945,8770209	TCONS_00050620	8768945,8770225
Chr10	+	AltA	TCONS_00050621	8768945,8770209	TCONS_00050623	8768945,8769403
Chr10	+	AltA	TCONS_00050620	8768945,8770225	TCONS_00050623	8768945,8769403
Chr10	-	AltA	TCONS_00053691	9228272,9230463	TCONS_00053692	9228220,9230463
Chr10	-	AltA	TCONS_00053653	8930084,8931133	TCONS_00053652	8930034,8931133
Chr10	+	AltA	TCONS_00052754	21826190,21827093	TCONS_00052755	21826190,21827096
Chr10	-	AltA	TCONS_00055716	21782133,21782688	TCONS_00055717	21782600,21782688
Chr10	-	AltA	TCONS_00055694	21721050,21721970	TCONS_00055693	21721062,21721970
Chr10	-	AltA	TCONS_00055648	21420570,21420971	TCONS_00055649	21420568,21420971
Chr10	-	AltA	TCONS_00055619	21248749,21249590	TCONS_00055620	21248812,21249590
Chr10	-	AltA	TCONS_00055614	21233816,21233968	TCONS_00055613	21233852,21233968
Chr10	-	AltA	TCONS_00055627	21292796,21292887	TCONS_00055626	21292811,21292887
Chr10	-	AltA	TCONS_00055640	21358200,21358633	TCONS_00055643	21358169,21358633
Chr10	-	AltA	TCONS_00055587	21063154,21063457	TCONS_00055588	21063229,21063457
Chr10	-	AltA	TCONS_00053735	9493639,9493889	TCONS_00053737	9493636,9493889
Chr10	-	AltA	TCONS_00053735	9490397,9490521	TCONS_00053737	9490426,9490521
Chr10	-	AltA	TCONS_00053758	9707889,9708168	TCONS_00053759	9707886,9708168
Chr10	+	AltA	TCONS_00050690	9334108,9334207	TCONS_00050691	9334108,9334212
Chr10	-	AltA	TCONS_00053713	9326464,9327047	TCONS_00053712	9326467,9327047
Chr10	-	AltA	TCONS_00054308	13508399,13508574	TCONS_00054309	13508402,13508574
Chr10	+	AltA	TCONS_00051246	13664687,13664742	TCONS_00051245	13664687,13664748
Chr10	-	AltA	TCONS_00054337	13642252,13642625	TCONS_00054338	13642263,13642625
Chr10	+	AltA	TCONS_00051145	13047940,13048565	TCONS_00051149	13047940,13048571
Chr10	-	AltA	TCONS_00054232	13062615,13062686	TCONS_00054235	13062610,13062686
Chr10	-	AltA	TCONS_00054232	13063547,13063658	TCONS_00054236	13063539,13063658
Chr10	-	AltA	TCONS_00054252	13226489,13226889	TCONS_00054254	13226341,13226889
Chr10	+	AltA	TCONS_00052464	20375680,20376857	TCONS_00052465	20375680,20376876
Chr10	+	AltA	TCONS_00052475	20394136,20394347	TCONS_00052476	20394136,20394451
Chr10	-	AltA	TCONS_00054158	12591981,12593140	TCONS_00054159	12591984,12593140
Chr10	+	AltA	TCONS_00052446	20334205,20334329	TCONS_00052447	20334205,20334326
Chr10	+	AltA	TCONS_00052460	20364334,20365170	TCONS_00052461	20364334,20365190
Chr10	-	AltA	TCONS_00055495	20593823,20594005	TCONS_00055496	20593878,20594005
Chr10	+	AltA	TCONS_00052527	20643212,20643651	TCONS_00052530	20643212,20643640
Chr10	-	AltA	TCONS_00055470	20505557,20505901	TCONS_00055473	20505597,20505901
Chr10	+	AltA	TCONS_00051083	12635483,12635876	TCONS_00051085	12635483,12636004
Chr10	-	AltA	TCONS_00055581	21031621,21031988	TCONS_00055582	21031543,21031988
Chr10	-	AltA	TCONS_00055575	20990754,20990876	TCONS_00055577	20990743,20990876
Chr10	+	AltA	TCONS_00052422	20211498,20212397	TCONS_00052423	20211498,20212412
Chr10	-	AltA	TCONS_00055405	20187138,20188374	TCONS_00055407	20186994,20188374
Chr10	+	AltA	TCONS_00051035	12272189,12272972	TCONS_00051037	12272189,12272777
Chr10	-	AltA	TCONS_00054106	12123755,12124669	TCONS_00054105	12123375,12124669
Chr10	+	AltA	TCONS_00050988	11747299,11748481	TCONS_00050987	11747299,11748333
Chr10	-	AltA	TCONS_00054051	11726214,11726777	TCONS_00054050	11726467,11726777
Chr10	-	AltA	TCONS_00054051	11726214,11726777	TCONS_00054054	11725630,11726777
Chr10	-	AltA	TCONS_00054050	11726467,11726777	TCONS_00054054	11725630,11726777
Chr10	+	AltA	TCONS_00050975	11687951,11688032	TCONS_00050976	11687951,11688030
Chr10	-	AltA	TCONS_00054024	11649073,11649676	TCONS_00054026	11649076,11649676
Chr10	-	AltA	TCONS_00053987	11493570,11493987	TCONS_00053989	11493586,11493987
Chr10	+	AltA	TCONS_00050954	11454756,11454935	TCONS_00050953	11454756,11454890
Chr10	-	AltA	TCONS_00055252	19276503,19277247	TCONS_00055251	19276367,19277247
Chr10	-	AltA	TCONS_00055215	19115563,19116926	TCONS_00055216	19115124,19116926
Chr10	-	AltA	TCONS_00055215	19115563,19116926	TCONS_00055219	19115112,19116926
Chr10	-	AltA	TCONS_00055216	19115124,19116926	TCONS_00055219	19115112,19116926
Chr10	+	AltA	TCONS_00052253	19208130,19208222	TCONS_00052255	19208130,19208234
Chr10	+	AltA	TCONS_00052234	19080814,19082006	TCONS_00052239	19080814,19082090
Chr10	+	AltA	TCONS_00052355	19832417,19833057	TCONS_00052358	19832417,19833054
Chr10	+	AltA	TCONS_00052346	19786749,19787276	TCONS_00052349	19786749,19787212
Chr10	-	AltA	TCONS_00055114	18553612,18554894	TCONS_00055113	18553550,18554894
Chr10	+	AltA	TCONS_00052123	18483779,18484061	TCONS_00052124	18483779,18484070
Chr10	-	AltA	TCONS_00055120	18586154,18586686	TCONS_00055121	18586151,18586686
Chr10	+	AltA	TCONS_00052102	18364648,18364822	TCONS_00052103	18364648,18364833
Chr10	-	AltA	TCONS_00055072	18465214,18465456	TCONS_00055073	18465230,18465456
Chr10	-	AltA	TCONS_00055072	18460404,18460764	TCONS_00055073	18460398,18460764
Chr10	-	AltA	TCONS_00055070	18415107,18415557	TCONS_00055069	18415112,18415557
Chr10	+	AltA	TCONS_00052050	18123671,18124006	TCONS_00052052	18123671,18124198
Chr10	+	AltA	TCONS_00052057	18125624,18125908	TCONS_00052050	18125624,18125969
Chr10	+	AltA	TCONS_00052057	18125624,18125908	TCONS_00052052	18125624,18125998
Chr10	+	AltA	TCONS_00052050	18125624,18125969	TCONS_00052052	18125624,18125998
Chr10	+	AltA	TCONS_00052217	19044034,19044461	TCONS_00052218	19044034,19044482
Chr10	-	AltA	TCONS_00055180	18927289,18927409	TCONS_00055181	18927286,18927409
Chr10	+	AltA	TCONS_00052206	19016875,19021047	TCONS_00052207	19016875,19021212
Chr10	+	AltA	TCONS_00052175	18737220,18738916	TCONS_00052176	18737220,18738826
Chr10	+	AltA	TCONS_00051847	17180572,17183237	TCONS_00051848	17180572,17183180
Chr10	+	AltA	TCONS_00052022	17993437,17994029	TCONS_00052023	17993437,17994132
Chr10	-	AltA	TCONS_00054938	17525481,17526330	TCONS_00054940	17525793,17526330
Chr10	-	AltA	TCONS_00054963	17578695,17579172	TCONS_00054960	17578692,17579172
Chr10	-	AltA	TCONS_00054969	17590739,17590816	TCONS_00054971	17590729,17590816
Chr10	-	AltA	TCONS_00055009	17922590,17922707	TCONS_00055011	17922587,17922707
Chr10	+	AltA	TCONS_00051999	17899343,17899971	TCONS_00052000	17899343,17900090
Chr10	-	AltA	TCONS_00054661	16048026,16048458	TCONS_00054664	16048017,16048458
Chr10	-	AltA	TCONS_00054675	16091505,16091619	TCONS_00054674	16091522,16091619
Chr10	-	AltA	TCONS_00054763	16542426,16542622	TCONS_00054764	16542466,16542622
Chr10	-	AltA	TCONS_00054765	16550750,16551215	TCONS_00054766	16550165,16551215
Chr10	+	AltA	TCONS_00051705	16535717,16535820	TCONS_00051707	16535717,16535808
Chr10	+	AltA	TCONS_00051707	16536624,16537041	TCONS_00051708	16536624,16537047
Chr10	+	AltA	TCONS_00051712	16646163,16646361	TCONS_00051713	16646163,16646358
Chr10	-	AltA	TCONS_00054818	16842539,16842852	TCONS_00054817	16842542,16842852
Chr10	-	AltA	TCONS_00054847	16987581,16987761	TCONS_00054855	16986889,16987761
Chr10	-	AltA	TCONS_00054833	16962866,16963035	TCONS_00054832	16962860,16963035
Chr10	+	AltA	TCONS_00051766	16753531,16753605	TCONS_00051765	16753531,16753611
Chr10	+	AltA	TCONS_00051740	16673247,16674103	TCONS_00051741	16673247,16674109
Chr10	+	AltA	TCONS_00051740	16674390,16674547	TCONS_00051741	16674390,16674852
Chr10	+	AltA	TCONS_00051286	13880663,13880908	TCONS_00051287	13880663,13880928
Chr10	+	AltA	TCONS_00051306	14039600,14040723	TCONS_00051307	14039600,14040716
Chr10	-	AltA	TCONS_00054387	14120041,14120371	TCONS_00054388	14120054,14120371
Chr10	-	AltA	TCONS_00054386	14118223,14118455	TCONS_00054387	14118258,14118455
Chr10	+	AltA	TCONS_00051343	14265465,14268279	TCONS_00051344	14265465,14268285
Chr10	+	AltA	TCONS_00051355	14286847,14286950	TCONS_00051356	14286847,14286968
Chr10	+	AltA	TCONS_00051260	13710163,13710762	TCONS_00051263	13710163,13710754
Chr10	+	AltA	TCONS_00051374	14368367,14368477	TCONS_00051379	14368367,14368443
Chr10	-	AltA	TCONS_00054408	14375399,14375871	TCONS_00054409	14375396,14375871
Chr10	+	AltA	TCONS_00051531	15527824,15528042	TCONS_00051530	15527824,15528039
Chr10	+	AltA	TCONS_00051571	15668850,15669141	TCONS_00051572	15668850,15669135
Chr10	-	AltA	TCONS_00054545	15289435,15289540	TCONS_00054550	15289431,15289540
Chr10	+	AltA	TCONS_00051443	15099417,15099528	TCONS_00051450	15099417,15099518
Chr10	+	AltA	TCONS_00051437	15039203,15039365	TCONS_00051438	15039203,15039367
Chr10	+	AltA	TCONS_00051437	15039506,15039601	TCONS_00051438	15039506,15039672
Chr10	+	AltA	TCONS_00051585	15745473,15745855	TCONS_00051590	15745473,15745886
Chr10	+	AltA	TCONS_00051604	15880625,15881317	TCONS_00051609	15880625,15881320
Chr11	-	AltA	TCONS_00059083	17366261,17366466	TCONS_00059086	17366284,17366466
Chr11	+	AltA	TCONS_00057461	18139250,18139433	TCONS_00057462	18139250,18139476
Chr11	+	AltA	TCONS_00057388	17468537,17469129	TCONS_00057393	17468537,17468957
Chr11	+	AltA	TCONS_00057512	18359213,18359678	TCONS_00057514	18359213,18359684
Chr11	-	AltA	TCONS_00059171	18406110,18407269	TCONS_00059173	18407092,18407269
Chr11	-	AltA	TCONS_00058034	4441371,4443149	TCONS_00058035	4441260,4443149
Chr11	-	AltA	TCONS_00058034	4441371,4443149	TCONS_00058033	4442033,4443149
Chr11	-	AltA	TCONS_00058035	4441260,4443149	TCONS_00058033	4442033,4443149
Chr11	+	AltA	TCONS_00056310	4409002,4409147	TCONS_00056311	4409002,4409150
Chr11	+	AltA	TCONS_00056320	4489908,4491093	TCONS_00056321	4489908,4491110
Chr11	+	AltA	TCONS_00056320	4491173,4491289	TCONS_00056321	4491173,4491297
Chr11	-	AltA	TCONS_00058036	4493308,4493841	TCONS_00058038	4493235,4493841
Chr11	-	AltA	TCONS_00057935	3742721,3742804	TCONS_00057937	3742694,3742804
Chr11	+	AltA	TCONS_00056254	3693331,3693473	TCONS_00056253	3693331,3693470
Chr11	-	AltA	TCONS_00057924	3672688,3672886	TCONS_00057926	3672544,3672886
Chr11	-	AltA	TCONS_00057984	3915699,3916409	TCONS_00057985	3915811,3916409
Chr11	-	AltA	TCONS_00057955	3832653,3833468	TCONS_00057953	3832603,3833468
Chr11	-	AltA	TCONS_00057955	3832653,3833468	TCONS_00057956	3832675,3833468
Chr11	-	AltA	TCONS_00057953	3832603,3833468	TCONS_00057956	3832675,3833468
Chr11	-	AltA	TCONS_00057955	3830106,3830186	TCONS_00057953	3830088,3830186
Chr11	+	AltA	TCONS_00056263	3768279,3768640	TCONS_00056264	3768279,3768638
Chr11	-	AltA	TCONS_00058081	5055989,5056546	TCONS_00058083	5056201,5056546
Chr11	-	AltA	TCONS_00057901	3366887,3370272	TCONS_00057902	3366899,3370272
Chr11	-	AltA	TCONS_00057799	2596279,2596415	TCONS_00057800	2596276,2596415
Chr11	+	AltA	TCONS_00056206	2638822,2639073	TCONS_00056209	2638822,2639064
Chr11	+	AltA	TCONS_00055961	12029,12081	TCONS_00055962	12029,12123
Chr11	-	AltA	TCONS_00058646	14124956,14125054	TCONS_00058645	14124959,14125054
Chr11	-	AltA	TCONS_00058659	14297041,14297571	TCONS_00058660	14297067,14297571
Chr11	-	AltA	TCONS_00058665	14334531,14335648	TCONS_00058666	14334538,14335648
Chr11	-	AltA	TCONS_00058512	12638086,12639048	TCONS_00058513	12638083,12639048
Chr11	-	AltA	TCONS_00058517	12704590,12704679	TCONS_00058518	12704576,12704679
Chr11	-	AltA	TCONS_00058589	13387265,13387762	TCONS_00058590	13387308,13387762
Chr11	+	AltA	TCONS_00056888	13593653,13594214	TCONS_00056890	13593653,13594217
Chr11	-	AltA	TCONS_00058602	13654419,13654513	TCONS_00058603	13654414,13654513
Chr11	+	AltA	TCONS_00056897	13618859,13619006	TCONS_00056898	13618859,13618982
Chr11	-	AltA	TCONS_00058878	16126412,16126526	TCONS_00058881	16126415,16126526
Chr11	+	AltA	TCONS_00057210	16121533,16122012	TCONS_00057212	16121533,16122015
Chr11	-	AltA	TCONS_00058859	15970482,15970750	TCONS_00058860	15970471,15970750
Chr11	+	AltA	TCONS_00057193	16067865,16068185	TCONS_00057194	16067865,16068180
Chr11	+	AltA	TCONS_00057047	15129704,15129824	TCONS_00057049	15129704,15129832
Chr11	-	AltA	TCONS_00058829	15776724,15777562	TCONS_00058830	15776675,15777562
Chr11	-	AltA	TCONS_00058773	15195121,15195314	TCONS_00058772	15195130,15195314
Chr11	-	AltA	TCONS_00058773	15193192,15193660	TCONS_00058772	15193201,15193660
Chr11	-	AltA	TCONS_00058773	15193192,15193660	TCONS_00058774	15193216,15193660
Chr11	-	AltA	TCONS_00058772	15193201,15193660	TCONS_00058774	15193216,15193660
Chr11	-	AltA	TCONS_00058773	15191997,15192137	TCONS_00058772	15192025,15192137
Chr11	+	AltA	TCONS_00057090	15554851,15555362	TCONS_00057095	15554851,15555408
Chr11	-	AltA	TCONS_00058188	6375597,6375713	TCONS_00058187	6375616,6375713
Chr11	-	AltA	TCONS_00058188	6375597,6375713	TCONS_00058191	6375590,6375713
Chr11	-	AltA	TCONS_00058187	6375616,6375713	TCONS_00058191	6375590,6375713
Chr11	-	AltA	TCONS_00058197	6493986,6494323	TCONS_00058198	6494047,6494323
Chr11	-	AltA	TCONS_00058250	7750117,7751147	TCONS_00058251	7750122,7751147
Chr11	+	AltA	TCONS_00056573	7595516,7596021	TCONS_00056575	7595516,7595972
Chr11	-	AltA	TCONS_00058159	5968164,5968567	TCONS_00058161	5968197,5968567
Chr11	+	AltA	TCONS_00056764	11757701,11758235	TCONS_00056763	11757701,11758262
Chr11	-	AltA	TCONS_00058476	11928882,11931539	TCONS_00058477	11928292,11931539
Chr11	-	AltA	TCONS_00058402	11067082,11067931	TCONS_00058404	11067061,11067931
Chr11	+	AltA	TCONS_00056745	11524038,11524750	TCONS_00056744	11524038,11524741
Chr11	+	AltA	TCONS_00056665	10385201,10385313	TCONS_00056672	10385201,10385420
Chr11	+	AltA	TCONS_00056676	10510952,10511030	TCONS_00056677	10510952,10511033
Chr11	+	AltA	TCONS_00056682	10539951,10540831	TCONS_00056684	10539951,10540880
Chr11	+	AltA	TCONS_00056688	10674289,10674521	TCONS_00056689	10674289,10674531
Chr11	+	AltA	TCONS_00056603	7804790,7805333	TCONS_00056604	7804790,7805008
Chr11	-	AltA	TCONS_00058276	7936998,7937588	TCONS_00058277	7937007,7937588
Chr11	-	AltA	TCONS_00058276	7936998,7937588	TCONS_00058278	7936993,7937588
Chr11	-	AltA	TCONS_00058277	7937007,7937588	TCONS_00058278	7936993,7937588
Chr11	-	AltA	TCONS_00058276	7936541,7936862	TCONS_00058277	7936584,7936862
Chr11	-	AltA	TCONS_00058276	7936541,7936862	TCONS_00058278	7936581,7936862
Chr11	-	AltA	TCONS_00058277	7936584,7936862	TCONS_00058278	7936581,7936862
Chr11	-	AltA	TCONS_00058288	8032498,8033813	TCONS_00058289	8032418,8033813
Chr11	+	AltA	TCONS_00057296	16774439,16774834	TCONS_00057298	16774439,16774831
Chr11	+	AltA	TCONS_00057360	17327887,17328045	TCONS_00057361	17327887,17328043
Chr11	-	AltA	TCONS_00059072	17310916,17311090	TCONS_00059074	17310884,17311090
Chr11	-	AltA	TCONS_00059049	17096093,17096199	TCONS_00059050	17095988,17096199
Chr11	+	AltA	TCONS_00057346	17263421,17263501	TCONS_00057349	17263421,17263503
Chr11	+	AltA	TCONS_00057332	17108561,17109110	TCONS_00057334	17108561,17109113
Chr11	+	AltA	TCONS_00057332	17108561,17109110	TCONS_00057335	17108561,17109128
Chr11	+	AltA	TCONS_00057334	17108561,17109113	TCONS_00057335	17108561,17109128
Chr11	-	AltA	TCONS_00058959	16501092,16501301	TCONS_00058958	16501215,16501301
Chr11	-	AltA	TCONS_00058940	16419406,16420025	TCONS_00058942	16419403,16420025
Chr11	-	AltA	TCONS_00058967	16580927,16581313	TCONS_00058968	16580924,16581313
Chr12	+	AltA	TCONS_00059583	3462195,3462304	TCONS_00059581	3462195,3462292
Chr12	-	AltA	TCONS_00061162	3884269,3884989	TCONS_00061165	3884266,3884989
Chr12	+	AltA	TCONS_00059621	3754173,3754271	TCONS_00059620	3754173,3754258
Chr12	+	AltA	TCONS_00059519	3170387,3170472	TCONS_00059520	3170387,3170532
Chr12	-	AltA	TCONS_00060918	1672569,1673473	TCONS_00060919	1672563,1673473
Chr12	-	AltA	TCONS_00060900	1608884,1608992	TCONS_00060901	1608012,1608992
Chr12	+	AltA	TCONS_00059360	1566474,1566626	TCONS_00059362	1566474,1566623
Chr12	-	AltA	TCONS_00060844	1367589,1369282	TCONS_00060843	1367604,1369282
Chr12	-	AltA	TCONS_00060844	1366462,1367095	TCONS_00060847	1366606,1367095
Chr12	-	AltA	TCONS_00060859	1459191,1459802	TCONS_00060861	1459143,1459802
Chr12	-	AltA	TCONS_00060964	1926880,1926983	TCONS_00060968	1926768,1926983
Chr12	-	AltA	TCONS_00060965	1926060,1926130	TCONS_00060968	1926043,1926130
Chr12	+	AltA	TCONS_00059284	568005,568088	TCONS_00059285	568005,568085
Chr12	-	AltA	TCONS_00060801	613156,613749	TCONS_00060802	613256,613749
Chr12	+	AltA	TCONS_00059273	499975,500803	TCONS_00059274	499975,500799
Chr12	-	AltA	TCONS_00060765	411022,411158	TCONS_00060766	410977,411158
Chr12	+	AltA	TCONS_00060065	10633063,10634240	TCONS_00060067	10633063,10634515
Chr12	+	AltA	TCONS_00060065	10633063,10634240	TCONS_00060066	10633063,10634230
Chr12	+	AltA	TCONS_00060065	10633063,10634240	TCONS_00060068	10633063,10633259
Chr12	+	AltA	TCONS_00060067	10633063,10634515	TCONS_00060066	10633063,10634230
Chr12	+	AltA	TCONS_00060067	10633063,10634515	TCONS_00060068	10633063,10633259
Chr12	+	AltA	TCONS_00060066	10633063,10634230	TCONS_00060068	10633063,10633259
Chr12	+	AltA	TCONS_00060046	10444803,10445196	TCONS_00060047	10444803,10445156
Chr12	+	AltA	TCONS_00059876	8384082,8384192	TCONS_00059877	8384082,8384196
Chr12	-	AltA	TCONS_00061390	8555432,8555517	TCONS_00061391	8555426,8555517
Chr12	-	AltA	TCONS_00061464	9827135,9827217	TCONS_00061465	9827142,9827217
Chr12	+	AltA	TCONS_00060000	9994413,9994703	TCONS_00060001	9994413,9994706
Chr12	+	AltA	TCONS_00059909	9006445,9007012	TCONS_00059917	9006445,9006947
Chr12	-	AltA	TCONS_00061416	8806532,8807043	TCONS_00061415	8806528,8807043
Chr12	-	AltA	TCONS_00061428	9215891,9215997	TCONS_00061429	9215879,9215997
Chr12	+	AltA	TCONS_00059969	9783636,9783719	TCONS_00059970	9783636,9783725
Chr12	-	AltA	TCONS_00061370	7544862,7545051	TCONS_00061374	7544842,7545051
Chr12	+	AltA	TCONS_00059864	7369863,7369958	TCONS_00059863	7369863,7369942
Chr12	+	AltA	TCONS_00059857	7359522,7359605	TCONS_00059858	7359522,7359612
Chr12	-	AltA	TCONS_00061351	6474168,6474351	TCONS_00061352	6474165,6474351
Chr12	-	AltA	TCONS_00061331	6443882,6444529	TCONS_00061329	6443828,6444529
Chr12	-	AltA	TCONS_00061291	5992166,5992288	TCONS_00061292	5992163,5992288
Chr12	+	AltA	TCONS_00059674	4196376,4197299	TCONS_00059675	4196376,4197378
Chr12	-	AltA	TCONS_00060718	194156,194405	TCONS_00060719	194170,194405
Chr12	+	AltA	TCONS_00060207	11944978,11946031	TCONS_00060209	11944978,11945718
Chr12	+	AltA	TCONS_00060207	11946564,11947579	TCONS_00060210	11946564,11947598
Chr12	+	AltA	TCONS_00060170	11567405,11567972	TCONS_00060177	11567405,11567993
Chr12	-	AltA	TCONS_00061645	11704235,11705633	TCONS_00061644	11704122,11705633
Chr12	-	AltA	TCONS_00061645	11703354,11703965	TCONS_00061646	11703336,11703965
Chr12	+	AltA	TCONS_00060159	11494494,11494573	TCONS_00060160	11494494,11494576
Chr12	+	AltA	TCONS_00060265	12370305,12370381	TCONS_00060266	12370305,12370419
Chr12	+	AltA	TCONS_00060259	12273097,12273340	TCONS_00060258	12273097,12273292
Chr12	-	AltA	TCONS_00061792	13026817,13026968	TCONS_00061793	13026848,13026968
Chr12	+	AltA	TCONS_00060373	13145496,13146830	TCONS_00060375	13145496,13146839
Chr12	-	AltA	TCONS_00061938	14131740,14132739	TCONS_00061942	14131721,14132739
Chr12	+	AltA	TCONS_00060437	13545508,13546675	TCONS_00060439	13545508,13546672
Chr12	-	AltA	TCONS_00061892	13829134,13829301	TCONS_00061893	13829131,13829301
Chr12	-	AltA	TCONS_00062076	15323463,15323605	TCONS_00062077	15323488,15323605
Chr12	+	AltA	TCONS_00060596	15201157,15201823	TCONS_00060597	15201157,15202016
Chr12	-	AltA	TCONS_00062126	15626554,15626913	TCONS_00062129	15626514,15626913
Chr12	+	AltA	TCONS_00060665	15593052,15593450	TCONS_00060666	15593052,15593447
Chr12	-	AltA	TCONS_00062097	15500551,15500647	TCONS_00062098	15500554,15500647
Chr13	-	AltA	TCONS_00064264	2603088,2603225	TCONS_00064265	2603079,2603225
Chr13	-	AltA	TCONS_00064210	2249559,2249885	TCONS_00064211	2249584,2249885
Chr13	+	AltA	TCONS_00062692	3753655,3754881	TCONS_00062693	3753655,3754847
Chr13	+	AltA	TCONS_00062647	3410219,3410293	TCONS_00062648	3410219,3410296
Chr13	+	AltA	TCONS_00062639	3389987,3390453	TCONS_00062641	3389987,3390440
Chr13	+	AltA	TCONS_00062584	2955307,2955494	TCONS_00062585	2955307,2955440
Chr13	-	AltA	TCONS_00064058	1426931,1427276	TCONS_00064059	1426924,1427276
Chr13	-	AltA	TCONS_00064038	1334699,1335150	TCONS_00064039	1334339,1335150
Chr13	-	AltA	TCONS_00064098	1606029,1606362	TCONS_00064099	1606026,1606362
Chr13	+	AltA	TCONS_00062435	1535407,1535626	TCONS_00062436	1535407,1535623
Chr13	-	AltA	TCONS_00064197	2160311,2160551	TCONS_00064199	2160330,2160551
Chr13	-	AltA	TCONS_00064176	2076641,2077277	TCONS_00064180	2076644,2077277
Chr13	-	AltA	TCONS_00064173	2062630,2063476	TCONS_00064175	2062621,2063476
Chr13	-	AltA	TCONS_00063970	940638,941215	TCONS_00063969	940331,941215
Chr13	+	AltA	TCONS_00062366	954224,954697	TCONS_00062367	954224,954675
Chr13	-	AltA	TCONS_00063974	947680,948674	TCONS_00063975	947673,948674
Chr13	+	AltA	TCONS_00062249	419397,420148	TCONS_00062248	419397,420105
Chr13	-	AltA	TCONS_00063865	297231,297347	TCONS_00063866	297205,297347
Chr13	+	AltA	TCONS_00062206	266397,266847	TCONS_00062207	266397,266839
Chr13	-	AltA	TCONS_00063848	203643,203698	TCONS_00063850	203577,203698
Chr13	+	AltA	TCONS_00062189	168922,169026	TCONS_00062190	168922,169175
Chr13	+	AltA	TCONS_00062343	849241,849377	TCONS_00062344	849241,849382
Chr13	+	AltA	TCONS_00062332	744087,744419	TCONS_00062333	744087,744416
Chr13	-	AltA	TCONS_00063931	715213,715725	TCONS_00063932	715328,715725
Chr13	-	AltA	TCONS_00063916	645986,646103	TCONS_00063917	645995,646103
Chr13	+	AltA	TCONS_00062289	558359,560292	TCONS_00062290	558359,560289
Chr13	+	AltA	TCONS_00063447	13372767,13373166	TCONS_00063459	13372767,13372894
Chr13	-	AltA	TCONS_00065012	12987504,12987854	TCONS_00065013	12987509,12987854
Chr13	-	AltA	TCONS_00065031	13264763,13265220	TCONS_00065030	13264801,13265220
Chr13	-	AltA	TCONS_00065086	13826970,13827078	TCONS_00065087	13826914,13827078
Chr13	-	AltA	TCONS_00064974	12678913,12680451	TCONS_00064975	12678918,12680451
Chr13	+	AltA	TCONS_00063391	12755715,12756130	TCONS_00063393	12755715,12755892
Chr13	-	AltA	TCONS_00065003	12882728,12882826	TCONS_00065005	12882733,12882826
Chr13	-	AltA	TCONS_00064926	12306213,12306343	TCONS_00064930	12306104,12306343
Chr13	-	AltA	TCONS_00064952	12514067,12514152	TCONS_00064953	12514076,12514152
Chr13	+	AltA	TCONS_00063216	10209193,10209639	TCONS_00063215	10209193,10209633
Chr13	+	AltA	TCONS_00063216	10212051,10212391	TCONS_00063217	10212051,10212411
Chr13	-	AltA	TCONS_00064803	10256029,10256415	TCONS_00064807	10256032,10256415
Chr13	-	AltA	TCONS_00064810	10275668,10276941	TCONS_00064812	10275661,10276941
Chr13	-	AltA	TCONS_00064887	11932473,11936928	TCONS_00064888	11932499,11936928
Chr13	-	AltA	TCONS_00064896	12039705,12039793	TCONS_00064897	12039558,12039793
Chr13	+	AltA	TCONS_00063800	16195893,16195999	TCONS_00063802	16195893,16196088
Chr13	+	AltA	TCONS_00063763	15933246,15933765	TCONS_00063764	15933246,15934263
Chr13	-	AltA	TCONS_00065405	16203395,16203559	TCONS_00065408	16203392,16203559
Chr13	+	AltA	TCONS_00063735	15757032,15757617	TCONS_00063737	15757032,15757596
Chr13	+	AltA	TCONS_00063649	15059883,15060216	TCONS_00063652	15059883,15060232
Chr13	+	AltA	TCONS_00063660	15118717,15119258	TCONS_00063662	15118717,15119101
Chr13	-	AltA	TCONS_00065172	14285137,14286528	TCONS_00065174	14285134,14286528
Chr13	-	AltA	TCONS_00064562	5583710,5583814	TCONS_00064563	5583726,5583814
Chr13	-	AltA	TCONS_00064562	5580805,5581758	TCONS_00064563	5580812,5581758
Chr13	-	AltA	TCONS_00064550	5513466,5513550	TCONS_00064555	5513460,5513550
Chr13	-	AltA	TCONS_00064536	5444049,5445619	TCONS_00064537	5444098,5445619
Chr13	+	AltA	TCONS_00062934	5838039,5838208	TCONS_00062936	5838039,5838148
Chr13	+	AltA	TCONS_00063115	7931518,7932842	TCONS_00063118	7931518,7932712
Chr13	+	AltA	TCONS_00063077	7259922,7260337	TCONS_00063078	7259922,7260334
Chr13	+	AltA	TCONS_00063015	6729084,6730784	TCONS_00063017	6729084,6730794
Chr13	-	AltA	TCONS_00064650	6619865,6621343	TCONS_00064647	6619729,6621343
Chr13	-	AltA	TCONS_00064429	4488265,4489010	TCONS_00064430	4488211,4489010
Chr13	+	AltA	TCONS_00062815	4547803,4548741	TCONS_00062818	4547803,4548735
Chr13	-	AltA	TCONS_00064463	4666062,4666722	TCONS_00064465	4666068,4666722
Chr14	+	AltA	TCONS_00066937	10068736,10068880	TCONS_00066938	10068736,10068892
Chr14	+	AltA	TCONS_00066927	10023698,10025212	TCONS_00066931	10023698,10025244
Chr14	-	AltA	TCONS_00069037	9965182,9965461	TCONS_00069038	9965188,9965461
Chr14	+	AltA	TCONS_00066816	9513528,9513552	TCONS_00066817	9513528,9513556
Chr14	+	AltA	TCONS_00066605	8348156,8348540	TCONS_00066618	8348156,8348483
Chr14	+	AltA	TCONS_00066605	8349171,8349773	TCONS_00066618	8349171,8349764
Chr14	+	AltA	TCONS_00066583	8190400,8191016	TCONS_00066582	8190400,8190989
Chr14	+	AltA	TCONS_00066583	8191142,8191242	TCONS_00066582	8191142,8191223
Chr14	-	AltA	TCONS_00068764	8217285,8218459	TCONS_00068765	8217678,8218459
Chr14	-	AltA	TCONS_00068764	8217285,8218459	TCONS_00068769	8217259,8218459
Chr14	-	AltA	TCONS_00068765	8217678,8218459	TCONS_00068769	8217259,8218459
Chr14	-	AltA	TCONS_00068745	8141824,8141922	TCONS_00068746	8141831,8141922
Chr14	+	AltA	TCONS_00066484	7348046,7348609	TCONS_00066483	7348046,7348690
Chr14	+	AltA	TCONS_00066484	7349289,7349414	TCONS_00066483	7349289,7349411
Chr14	-	AltA	TCONS_00068633	7355299,7355686	TCONS_00068634	7355315,7355686
Chr14	+	AltA	TCONS_00066488	7365604,7365810	TCONS_00066487	7365604,7365844
Chr14	+	AltA	TCONS_00066451	7213281,7213397	TCONS_00066457	7213281,7213406
Chr14	+	AltA	TCONS_00066451	7213647,7213739	TCONS_00066457	7213647,7213730
Chr14	-	AltA	TCONS_00068687	7675394,7675544	TCONS_00068686	7675391,7675544
Chr14	-	AltA	TCONS_00068692	7706555,7706868	TCONS_00068694	7706735,7706868
Chr14	-	AltA	TCONS_00068657	7528159,7528333	TCONS_00068658	7528218,7528333
Chr14	+	AltA	TCONS_00066516	7622531,7622814	TCONS_00066518	7622531,7622859
Chr14	+	AltA	TCONS_00066498	7476360,7476791	TCONS_00066499	7476360,7476923
Chr14	+	AltA	TCONS_00066778	9295137,9295494	TCONS_00066780	9295137,9295523
Chr14	-	AltA	TCONS_00068938	9272165,9272328	TCONS_00068939	9272161,9272328
Chr14	-	AltA	TCONS_00068800	8502436,8502504	TCONS_00068799	8501509,8502504
Chr14	+	AltA	TCONS_00066688	8674268,8674786	TCONS_00066687	8674268,8674845
Chr14	+	AltA	TCONS_00066721	8968695,8968850	TCONS_00066720	8968695,8968813
Chr14	+	AltA	TCONS_00066705	8829337,8829541	TCONS_00066707	8829337,8829538
Chr14	+	AltA	TCONS_00066705	8829603,8830136	TCONS_00066706	8829603,8830115
Chr14	+	AltA	TCONS_00066749	9143016,9143137	TCONS_00066750	9143016,9143254
Chr14	-	AltA	TCONS_00068909	9165634,9166074	TCONS_00068910	9165659,9166074
Chr14	+	AltA	TCONS_00066108	4635276,4635811	TCONS_00066110	4635276,4635964
Chr14	-	AltA	TCONS_00068420	6059420,6060447	TCONS_00068421	6059423,6060447
Chr14	-	AltA	TCONS_00068412	6050879,6051291	TCONS_00068416	6050589,6051291
Chr14	-	AltA	TCONS_00068441	6181379,6182241	TCONS_00068440	6181394,6182241
Chr14	-	AltA	TCONS_00068408	6011798,6012129	TCONS_00068409	6011811,6012129
Chr14	-	AltA	TCONS_00068347	5642862,5643725	TCONS_00068350	5642982,5643725
Chr14	+	AltA	TCONS_00066201	5769452,5769579	TCONS_00066202	5769452,5769582
Chr14	-	AltA	TCONS_00068370	5753467,5753583	TCONS_00068372	5753470,5753583
Chr14	-	AltA	TCONS_00068374	5782475,5783028	TCONS_00068375	5782472,5783028
Chr14	+	AltA	TCONS_00066175	5507517,5507691	TCONS_00066174	5507517,5507695
Chr14	-	AltA	TCONS_00069167	10777997,10778277	TCONS_00069168	10778017,10778277
Chr14	+	AltA	TCONS_00067086	10916211,10916294	TCONS_00067088	10916211,10916325
Chr14	-	AltA	TCONS_00069176	10877303,10877618	TCONS_00069177	10877309,10877618
Chr14	-	AltA	TCONS_00069133	10625293,10625481	TCONS_00069132	10625249,10625481
Chr14	-	AltA	TCONS_00069133	10624852,10625218	TCONS_00069132	10624831,10625218
Chr14	+	AltA	TCONS_00067024	10658091,10658635	TCONS_00067025	10658091,10658440
Chr14	-	AltA	TCONS_00069216	11201373,11201687	TCONS_00069217	11201361,11201687
Chr14	-	AltA	TCONS_00069205	11118627,11118771	TCONS_00069204	11118631,11118771
Chr14	+	AltA	TCONS_00067138	11100768,11100873	TCONS_00067140	11100768,11100876
Chr14	+	AltA	TCONS_00066272	6172771,6173515	TCONS_00066266	6172771,6173646
Chr14	+	AltA	TCONS_00066336	6489314,6489390	TCONS_00066333	6489314,6489406
Chr14	+	AltA	TCONS_00066437	7145837,7146130	TCONS_00066441	7145837,7146067
Chr14	+	AltA	TCONS_00066348	6562770,6563806	TCONS_00066349	6562770,6563779
Chr14	-	AltA	TCONS_00068525	6652137,6653460	TCONS_00068526	6652130,6653460
Chr14	-	AltA	TCONS_00068554	6864204,6864484	TCONS_00068556	6864157,6864484
Chr14	-	AltA	TCONS_00067994	2667310,2667901	TCONS_00067996	2667303,2667901
Chr14	+	AltA	TCONS_00065816	2864280,2864382	TCONS_00065819	2864280,2864385
Chr14	-	AltA	TCONS_00067953	2484894,2485507	TCONS_00067954	2484748,2485507
Chr14	+	AltA	TCONS_00065616	1748274,1748390	TCONS_00065621	1748274,1748399
Chr14	+	AltA	TCONS_00065606	1624115,1624249	TCONS_00065607	1624115,1624261
Chr14	+	AltA	TCONS_00065704	2170064,2170691	TCONS_00065705	2170064,2170292
Chr14	+	AltA	TCONS_00065670	2075729,2075837	TCONS_00065671	2075729,2075840
Chr14	-	AltA	TCONS_00067914	2110032,2110218	TCONS_00067919	2110029,2110218
Chr14	-	AltA	TCONS_00068061	3379053,3380338	TCONS_00068070	3379035,3380338
Chr14	-	AltA	TCONS_00068075	3427371,3428454	TCONS_00068078	3427329,3428454
Chr14	+	AltA	TCONS_00065912	3571354,3571472	TCONS_00065914	3571354,3571455
Chr14	-	AltA	TCONS_00068133	3668513,3668975	TCONS_00068134	3668533,3668975
Chr14	+	AltA	TCONS_00066001	3993222,3993313	TCONS_00066003	3993222,3993316
Chr14	+	AltA	TCONS_00066001	3993441,3994140	TCONS_00066003	3993441,3994125
Chr14	+	AltA	TCONS_00066041	4205531,4206348	TCONS_00066042	4205531,4206379
Chr14	-	AltA	TCONS_00068200	4364947,4365049	TCONS_00068199	4364969,4365049
Chr14	-	AltA	TCONS_00068057	3366179,3366555	TCONS_00068059	3366218,3366555
Chr14	-	AltA	TCONS_00068046	3242434,3242594	TCONS_00068047	3242359,3242594
Chr14	-	AltA	TCONS_00067696	63781,64365	TCONS_00067697	63825,64365
Chr14	-	AltA	TCONS_00067684	44072,44193	TCONS_00067685	44111,44193
Chr14	+	AltA	TCONS_00065451	100822,101711	TCONS_00065453	100822,101656
Chr14	+	AltA	TCONS_00065451	101748,101888	TCONS_00065453	101748,101840
Chr14	+	AltA	TCONS_00065494	518996,519186	TCONS_00065493	518996,519162
Chr14	-	AltA	TCONS_00069747	18049824,18049954	TCONS_00069745	18049871,18049954
Chr14	+	AltA	TCONS_00067535	15308365,15308483	TCONS_00067536	15308365,15308517
Chr14	-	AltA	TCONS_00069640	15195671,15196080	TCONS_00069643	15195655,15196080
Chr14	-	AltA	TCONS_00069641	15193469,15193563	TCONS_00069643	15193464,15193563
Chr14	+	AltA	TCONS_00067460	14250196,14250574	TCONS_00067464	14250196,14250379
Chr14	-	AltA	TCONS_00069567	14130508,14130835	TCONS_00069568	14130478,14130835
Chr14	-	AltA	TCONS_00069549	13996310,13996450	TCONS_00069548	13996313,13996450
Chr14	-	AltA	TCONS_00069540	13954025,13954368	TCONS_00069545	13954000,13954368
Chr14	+	AltA	TCONS_00067590	17514409,17514500	TCONS_00067589	17514409,17514485
Chr14	+	AltA	TCONS_00067590	17516361,17517077	TCONS_00067589	17516361,17517074
Chr14	-	AltA	TCONS_00069441	13047467,13047559	TCONS_00069442	13047464,13047559
Chr14	-	AltA	TCONS_00069430	13009261,13009370	TCONS_00069431	13009264,13009370
Chr14	+	AltA	TCONS_00067339	12745575,12746225	TCONS_00067343	12745575,12746230
Chr14	+	AltA	TCONS_00067319	12674230,12674611	TCONS_00067320	12674230,12674599
Chr14	+	AltA	TCONS_00067266	12321083,12321215	TCONS_00067267	12321083,12321221
Chr14	+	AltA	TCONS_00067217	11984330,11984420	TCONS_00067228	11984330,11984425
Chr14	+	AltA	TCONS_00067217	11984330,11984420	TCONS_00067229	11984330,11984434
Chr14	+	AltA	TCONS_00067228	11984330,11984425	TCONS_00067229	11984330,11984434
Chr14	+	AltA	TCONS_00067213	11979662,11979823	TCONS_00067216	11979662,11979814
Chr15	+	AltA	TCONS_00071385	14881652,14881936	TCONS_00071386	14881652,14881833
Chr15	+	AltA	TCONS_00071389	14898668,14899512	TCONS_00071390	14898668,14899580
Chr15	-	AltA	TCONS_00072846	14670217,14671283	TCONS_00072847	14670567,14671283
Chr15	-	AltA	TCONS_00072740	14060974,14061252	TCONS_00072741	14061004,14061252
Chr15	-	AltA	TCONS_00072660	13579935,13580897	TCONS_00072664	13579916,13580897
Chr15	+	AltA	TCONS_00071123	12696462,12696868	TCONS_00071124	12696462,12696877
Chr15	+	AltA	TCONS_00071123	12698067,12699249	TCONS_00071124	12698067,12699246
Chr15	-	AltA	TCONS_00072593	12850008,12850710	TCONS_00072594	12850013,12850710
Chr15	-	AltA	TCONS_00072899	15005721,15006125	TCONS_00072900	15005727,15006125
Chr15	-	AltA	TCONS_00072898	15001714,15001811	TCONS_00072897	15001717,15001811
Chr15	-	AltA	TCONS_00072931	15129582,15130414	TCONS_00072935	15129786,15130414
Chr15	-	AltA	TCONS_00072929	15127482,15127651	TCONS_00072931	15127485,15127651
Chr15	-	AltA	TCONS_00071605	804992,805137	TCONS_00071612	804995,805137
Chr15	-	AltA	TCONS_00071729	2165779,2166052	TCONS_00071730	2165786,2166052
Chr15	-	AltA	TCONS_00071715	2034440,2034519	TCONS_00071714	2034443,2034519
Chr15	-	AltA	TCONS_00071713	2032937,2033061	TCONS_00071715	2032947,2033061
Chr15	-	AltA	TCONS_00071713	2031868,2031978	TCONS_00071715	2031890,2031978
Chr15	-	AltA	TCONS_00071784	2654683,2654969	TCONS_00071786	2654484,2654969
Chr15	-	AltA	TCONS_00071798	2785698,2785914	TCONS_00071799	2785703,2785914
Chr15	-	AltA	TCONS_00071793	2725164,2726513	TCONS_00071792	2725141,2726513
Chr15	-	AltA	TCONS_00071793	2721177,2721969	TCONS_00071792	2721154,2721969
Chr15	+	AltA	TCONS_00070204	2967360,2968023	TCONS_00070205	2967360,2968127
Chr15	+	AltA	TCONS_00069887	442594,443033	TCONS_00069888	442594,443036
Chr15	+	AltA	TCONS_00069853	302117,303361	TCONS_00069861	302117,302947
Chr15	-	AltA	TCONS_00071504	254980,255100	TCONS_00071505	255010,255100
Chr15	-	AltA	TCONS_00071470	42763,42905	TCONS_00071474	42745,42905
Chr15	-	AltA	TCONS_00071581	717168,717355	TCONS_00071582	717165,717355
Chr15	-	AltA	TCONS_00072392	11474244,11474338	TCONS_00072393	11474241,11474338
Chr15	-	AltA	TCONS_00072399	11528785,11528931	TCONS_00072398	11528790,11528931
Chr15	-	AltA	TCONS_00072399	11526363,11526920	TCONS_00072398	11526332,11526920
Chr15	+	AltA	TCONS_00070888	11409521,11409702	TCONS_00070890	11409521,11409829
Chr15	-	AltA	TCONS_00072376	11370780,11370872	TCONS_00072379	11370763,11370872
Chr15	+	AltA	TCONS_00070943	11702680,11703522	TCONS_00070944	11702680,11703513
Chr15	+	AltA	TCONS_00071030	12276109,12276206	TCONS_00071031	12276109,12276237
Chr15	+	AltA	TCONS_00071034	12296477,12296885	TCONS_00071035	12296477,12296871
Chr15	-	AltA	TCONS_00072259	10385299,10385673	TCONS_00072263	10385278,10385673
Chr15	+	AltA	TCONS_00070794	10800587,10800714	TCONS_00070793	10800587,10800708
Chr15	+	AltA	TCONS_00070787	10788984,10789314	TCONS_00070790	10788984,10789506
Chr15	+	AltA	TCONS_00070865	11255770,11256101	TCONS_00070867	11255770,11256104
Chr15	-	AltA	TCONS_00072363	11167333,11167418	TCONS_00072364	11167328,11167418
Chr15	-	AltA	TCONS_00072078	8354918,8355518	TCONS_00072079	8354983,8355518
Chr15	+	AltA	TCONS_00070550	8879876,8880991	TCONS_00070554	8879876,8881003
Chr15	-	AltA	TCONS_00072229	10148111,10148966	TCONS_00072231	10148104,10148966
Chr15	-	AltA	TCONS_00072167	9373188,9373840	TCONS_00072170	9373734,9373840
Chr15	+	AltA	TCONS_00070593	9267478,9268054	TCONS_00070596	9267478,9268532
Chr15	-	AltA	TCONS_00072202	9673433,9673620	TCONS_00072203	9673369,9673620
Chr15	-	AltA	TCONS_00072185	9497729,9497985	TCONS_00072187	9497700,9497985
Chr15	-	AltA	TCONS_00071847	3359258,3359451	TCONS_00071846	3359007,3359451
Chr15	-	AltA	TCONS_00071857	3647430,3647553	TCONS_00071855	3647374,3647553
Chr15	-	AltA	TCONS_00071857	3645366,3646177	TCONS_00071856	3645372,3646177
Chr15	+	AltA	TCONS_00070246	3479013,3479182	TCONS_00070248	3479013,3479179
Chr15	+	AltA	TCONS_00070437	7535105,7535453	TCONS_00070438	7535105,7535451
Chr15	+	AltA	TCONS_00070375	5281401,5281877	TCONS_00070376	5281401,5281872
Chr15	+	AltA	TCONS_00070375	5282223,5282307	TCONS_00070376	5282223,5282281
Chr15	+	AltA	TCONS_00070375	5282690,5283513	TCONS_00070374	5282690,5283516
Chr15	-	AltA	TCONS_00071948	5230300,5230927	TCONS_00071952	5230342,5230927
Chr15	-	AltA	TCONS_00071922	5032279,5032420	TCONS_00071925	5032205,5032420
Chr15	+	AltA	TCONS_00070355	4971048,4971184	TCONS_00070354	4971048,4971170
Chr16	+	AltA	TCONS_00074504	14253077,14253853	TCONS_00074506	14253077,14254125
Chr16	+	AltA	TCONS_00074460	14136293,14136517	TCONS_00074463	14136293,14136509
Chr16	-	AltA	TCONS_00075944	14128834,14128917	TCONS_00075946	14128840,14128917
Chr16	-	AltA	TCONS_00075925	14003798,14004275	TCONS_00075927	14003792,14004275
Chr16	-	AltA	TCONS_00075899	13791557,13791714	TCONS_00075900	13791615,13791714
Chr16	-	AltA	TCONS_00074864	1654399,1655118	TCONS_00074863	1654322,1655118
Chr16	-	AltA	TCONS_00074867	1654399,1655098	TCONS_00074865	1654395,1655098
Chr16	+	AltA	TCONS_00073278	1643742,1643815	TCONS_00073277	1643742,1643818
Chr16	-	AltA	TCONS_00074821	1397623,1398930	TCONS_00074824	1397598,1398930
Chr16	-	AltA	TCONS_00074730	750135,750598	TCONS_00074731	750132,750598
Chr16	-	AltA	TCONS_00074806	1304385,1304892	TCONS_00074813	1304354,1304892
Chr16	-	AltA	TCONS_00074803	1277940,1278681	TCONS_00074805	1277998,1278681
Chr16	+	AltA	TCONS_00074528	14409186,14409301	TCONS_00074527	14409186,14409286
Chr16	-	AltA	TCONS_00075989	14481149,14481298	TCONS_00075990	14481196,14481298
Chr16	-	AltA	TCONS_00074769	979409,979497	TCONS_00074766	979412,979497
Chr16	-	AltA	TCONS_00074777	1050171,1050588	TCONS_00074778	1050150,1050588
Chr16	+	AltA	TCONS_00073033	230349,231199	TCONS_00073034	230349,231204
Chr16	-	AltA	TCONS_00074657	322265,322412	TCONS_00074658	322275,322412
Chr16	-	AltA	TCONS_00074659	338151,338291	TCONS_00074660	338169,338291
Chr16	+	AltA	TCONS_00073000	48733,49132	TCONS_00073002	48733,49144
Chr16	-	AltA	TCONS_00074565	71481,71753	TCONS_00074562	71487,71753
Chr16	-	AltA	TCONS_00075194	4393819,4394110	TCONS_00075195	4393823,4394110
Chr16	-	AltA	TCONS_00075156	3875952,3876102	TCONS_00075157	3875946,3876102
Chr16	+	AltA	TCONS_00073579	3712004,3712232	TCONS_00073581	3712004,3712199
Chr16	-	AltA	TCONS_00075129	3662282,3662375	TCONS_00075130	3662038,3662375
Chr16	+	AltA	TCONS_00073661	4516898,4517050	TCONS_00073662	4516898,4517053
Chr16	+	AltA	TCONS_00073723	4703269,4703799	TCONS_00073725	4703269,4703792
Chr16	+	AltA	TCONS_00073649	4448257,4448339	TCONS_00073651	4448257,4448307
Chr16	+	AltA	TCONS_00073401	2635449,2635568	TCONS_00073402	2635449,2635797
Chr16	+	AltA	TCONS_00073344	2338903,2339006	TCONS_00073345	2338903,2339035
Chr16	+	AltA	TCONS_00073335	2220935,2221123	TCONS_00073339	2220935,2221128
Chr16	-	AltA	TCONS_00074934	1980650,1980792	TCONS_00074935	1980602,1980792
Chr16	-	AltA	TCONS_00074917	1885905,1886105	TCONS_00074918	1885920,1886105
Chr16	+	AltA	TCONS_00073492	3265514,3265603	TCONS_00073493	3265514,3265610
Chr16	+	AltA	TCONS_00073977	7491253,7491682	TCONS_00073979	7491253,7491695
Chr16	+	AltA	TCONS_00074022	8994776,8994863	TCONS_00074024	8994776,8994897
Chr16	+	AltA	TCONS_00074022	8994948,8995830	TCONS_00074024	8994948,8995847
Chr16	+	AltA	TCONS_00074022	8997224,8997827	TCONS_00074021	8997224,8997428
Chr16	+	AltA	TCONS_00074014	8485734,8485955	TCONS_00074015	8485734,8485972
Chr16	-	AltA	TCONS_00075545	9338061,9338154	TCONS_00075546	9338056,9338154
Chr16	-	AltA	TCONS_00075545	9337829,9337941	TCONS_00075544	9337827,9337941
Chr16	+	AltA	TCONS_00074091	9994813,9994896	TCONS_00074093	9994813,9994899
Chr16	+	AltA	TCONS_00074091	9994969,9995082	TCONS_00074093	9994969,9995026
Chr16	+	AltA	TCONS_00074091	9995735,9996096	TCONS_00074095	9995735,9996223
Chr16	+	AltA	TCONS_00074086	9818291,9819021	TCONS_00074087	9818291,9818994
Chr16	+	AltA	TCONS_00073784	5437035,5438836	TCONS_00073783	5437035,5438848
Chr16	+	AltA	TCONS_00073757	5187350,5187819	TCONS_00073756	5187350,5187913
Chr16	-	AltA	TCONS_00075387	6288580,6289035	TCONS_00075388	6288537,6289035
Chr16	-	AltA	TCONS_00075418	6529351,6529439	TCONS_00075420	6529366,6529439
Chr16	+	AltA	TCONS_00073846	6158068,6158565	TCONS_00073849	6158068,6158667
Chr16	-	AltA	TCONS_00075423	6622988,6623242	TCONS_00075428	6622985,6623242
Chr16	-	AltA	TCONS_00075424	6619481,6621522	TCONS_00075423	6619451,6621522
Chr16	-	AltA	TCONS_00075445	6809002,6809600	TCONS_00075447	6809023,6809600
Chr16	-	AltA	TCONS_00075449	6824562,6825149	TCONS_00075450	6824450,6825149
Chr16	-	AltA	TCONS_00075449	6824562,6825149	TCONS_00075451	6824535,6825149
Chr16	-	AltA	TCONS_00075450	6824450,6825149	TCONS_00075451	6824535,6825149
Chr16	+	AltA	TCONS_00074349	12861650,12861822	TCONS_00074347	12861650,12861878
Chr16	+	AltA	TCONS_00074280	12448839,12449455	TCONS_00074279	12448839,12449450
Chr16	-	AltA	TCONS_00075773	12412899,12413357	TCONS_00075775	12412896,12413357
Chr16	-	AltA	TCONS_00075777	12474382,12474787	TCONS_00075778	12474469,12474787
Chr16	-	AltA	TCONS_00075763	12381351,12381680	TCONS_00075765	12381354,12381680
Chr16	+	AltA	TCONS_00074224	11905126,11906226	TCONS_00074225	11905126,11906250
Chr17	+	AltA	TCONS_00077172	13149928,13150080	TCONS_00077173	13149928,13150003
Chr17	+	AltA	TCONS_00077196	13365092,13366024	TCONS_00077197	13365092,13366015
Chr17	-	AltA	TCONS_00078513	12932382,12933725	TCONS_00078514	12932379,12933725
Chr17	-	AltA	TCONS_00078641	13731654,13732140	TCONS_00078637	13731675,13732140
Chr17	-	AltA	TCONS_00078641	13727209,13727613	TCONS_00078644	13727237,13727613
Chr17	+	AltA	TCONS_00077250	13864175,13864356	TCONS_00077252	13864175,13864283
Chr17	+	AltA	TCONS_00077214	13541243,13541828	TCONS_00077215	13541243,13541810
Chr17	+	AltA	TCONS_00077331	14308508,14308612	TCONS_00077332	14308508,14308900
Chr17	+	AltA	TCONS_00077331	14308508,14308612	TCONS_00077333	14308508,14308879
Chr17	+	AltA	TCONS_00077332	14308508,14308900	TCONS_00077333	14308508,14308879
Chr17	-	AltA	TCONS_00078678	14152201,14152446	TCONS_00078679	14152198,14152446
Chr17	+	AltA	TCONS_00077308	14070699,14071574	TCONS_00077313	14070699,14071571
Chr17	+	AltA	TCONS_00076898	11061232,11061483	TCONS_00076900	11061232,11061492
Chr17	-	AltA	TCONS_00078370	11021387,11022066	TCONS_00078371	11021384,11022066
Chr17	-	AltA	TCONS_00078417	11750061,11750734	TCONS_00078416	11749896,11750734
Chr17	-	AltA	TCONS_00078432	11916311,11916588	TCONS_00078435	11916489,11916588
Chr17	+	AltA	TCONS_00076996	11936672,11937324	TCONS_00076997	11936672,11937330
Chr17	+	AltA	TCONS_00077055	12331973,12332960	TCONS_00077056	12331973,12332966
Chr17	+	AltA	TCONS_00077129	12813387,12813561	TCONS_00077128	12813387,12813488
Chr17	+	AltA	TCONS_00077092	12574925,12575731	TCONS_00077093	12574925,12575734
Chr17	+	AltA	TCONS_00076748	9136056,9136851	TCONS_00076749	9136056,9136846
Chr17	-	AltA	TCONS_00078145	8658613,8658693	TCONS_00078148	8658620,8658693
Chr17	+	AltA	TCONS_00076741	9073768,9074475	TCONS_00076743	9073768,9074472
Chr17	+	AltA	TCONS_00076840	10425861,10425960	TCONS_00076843	10425861,10426014
Chr17	-	AltA	TCONS_00078293	10553337,10553468	TCONS_00078292	10553345,10553468
Chr17	-	AltA	TCONS_00078276	10480136,10480299	TCONS_00078280	10480131,10480299
Chr17	+	AltA	TCONS_00076853	10500153,10500260	TCONS_00076854	10500153,10500255
Chr17	+	AltA	TCONS_00076508	4331002,4331086	TCONS_00076509	4331002,4331207
Chr17	-	AltA	TCONS_00077941	4974113,4974254	TCONS_00077942	4973962,4974254
Chr17	-	AltA	TCONS_00077949	5115739,5115967	TCONS_00077954	5115717,5115967
Chr17	+	AltA	TCONS_00076649	7572027,7572130	TCONS_00076652	7572027,7572135
Chr17	+	AltA	TCONS_00076636	6941158,6942577	TCONS_00076637	6941158,6942568
Chr17	-	AltA	TCONS_00078109	8060664,8060748	TCONS_00078110	8060577,8060748
Chr17	-	AltA	TCONS_00077990	5432246,5432811	TCONS_00077993	5432249,5432811
Chr17	-	AltA	TCONS_00078018	5749530,5749635	TCONS_00078017	5749557,5749635
Chr17	-	AltA	TCONS_00078059	6401621,6402444	TCONS_00078060	6401626,6402444
Chr17	-	AltA	TCONS_00078055	6366923,6367534	TCONS_00078056	6366770,6367534
Chr17	+	AltA	TCONS_00076388	3162413,3162488	TCONS_00076389	3162413,3162494
Chr17	+	AltA	TCONS_00076446	3771375,3772001	TCONS_00076447	3771375,3772171
Chr17	-	AltA	TCONS_00077852	3756956,3758288	TCONS_00077858	3756925,3758288
Chr17	-	AltA	TCONS_00077619	1427415,1428018	TCONS_00077622	1427412,1428018
Chr17	+	AltA	TCONS_00076230	2416183,2416901	TCONS_00076231	2416183,2416898
Chr17	-	AltA	TCONS_00077683	2470580,2470847	TCONS_00077685	2470596,2470847
Chr17	-	AltA	TCONS_00077505	9464,9758	TCONS_00077506	9470,9758
Chr17	+	AltA	TCONS_00077438	15416104,15416279	TCONS_00077439	15416104,15416307
Chr17	-	AltA	TCONS_00078736	14692291,14692556	TCONS_00078741	14692267,14692556
Chr17	-	AltA	TCONS_00078736	14690757,14691068	TCONS_00078747	14690754,14691068
Chr17	+	AltA	TCONS_00077344	14477660,14477738	TCONS_00077346	14477660,14477755
Chr18	+	AltA	TCONS_00079268	2967650,2968756	TCONS_00079264	2967650,2968759
Chr18	+	AltA	TCONS_00079268	2974950,2975035	TCONS_00079265	2974950,2975045
Chr18	+	AltA	TCONS_00079211	2472292,2473518	TCONS_00079210	2472292,2473561
Chr18	+	AltA	TCONS_00079226	2654446,2654530	TCONS_00079227	2654446,2654557
Chr18	+	AltA	TCONS_00079518	6535422,6536459	TCONS_00079520	6535422,6536788
Chr18	+	AltA	TCONS_00079482	6129740,6129798	TCONS_00079487	6129740,6129819
Chr18	+	AltA	TCONS_00079482	6135316,6135548	TCONS_00079487	6135316,6135554
Chr18	+	AltA	TCONS_00079369	5163908,5164210	TCONS_00079373	5163908,5164213
Chr18	+	AltA	TCONS_00079424	5690498,5690642	TCONS_00079427	5690498,5690632
Chr18	-	AltA	TCONS_00081127	5843777,5844375	TCONS_00081128	5843804,5844375
Chr18	-	AltA	TCONS_00081074	4608986,4609668	TCONS_00081076	4609005,4609668
Chr18	-	AltA	TCONS_00081980	16349809,16349902	TCONS_00081981	16349806,16349902
Chr18	-	AltA	TCONS_00082036	16799008,16799362	TCONS_00082033	16799059,16799362
Chr18	-	AltA	TCONS_00082053	16856836,16857646	TCONS_00082054	16856820,16857646
Chr18	-	AltA	TCONS_00081498	12220326,12220554	TCONS_00081499	12220314,12220554
Chr18	+	AltA	TCONS_00079941	12160996,12161399	TCONS_00079946	12160996,12161396
Chr18	+	AltA	TCONS_00079921	11815960,11817914	TCONS_00079922	11815960,11817903
Chr18	+	AltA	TCONS_00079921	11824523,11824605	TCONS_00079925	11824523,11824664
Chr18	+	AltA	TCONS_00079889	11369403,11370159	TCONS_00079892	11369403,11370153
Chr18	+	AltA	TCONS_00080016	12851100,12852768	TCONS_00080020	12851100,12852900
Chr18	+	AltA	TCONS_00079667	8960309,8962452	TCONS_00079665	8960309,8962421
Chr18	+	AltA	TCONS_00079613	8608265,8608372	TCONS_00079614	8608265,8608409
Chr18	+	AltA	TCONS_00079619	8622263,8622368	TCONS_00079618	8622263,8622365
Chr18	-	AltA	TCONS_00081285	8872991,8873110	TCONS_00081284	8872988,8873110
Chr18	-	AltA	TCONS_00081274	8838829,8838919	TCONS_00081277	8838826,8838919
Chr18	+	AltA	TCONS_00079649	8854263,8854381	TCONS_00079651	8854263,8854378
Chr18	+	AltA	TCONS_00079621	8638101,8638311	TCONS_00079620	8638101,8638308
Chr18	+	AltA	TCONS_00079816	10882994,10883444	TCONS_00079818	10882994,10883872
Chr18	-	AltA	TCONS_00081370	10951176,10951267	TCONS_00081372	10951179,10951267
Chr18	+	AltA	TCONS_00079848	11004025,11004687	TCONS_00079849	11004025,11004682
Chr18	+	AltA	TCONS_00080311	15025881,15026038	TCONS_00080312	15025881,15026043
Chr18	+	AltA	TCONS_00080305	15005267,15005362	TCONS_00080304	15005267,15005359
Chr18	+	AltA	TCONS_00080269	14779666,14779751	TCONS_00080268	14779666,14779748
Chr18	+	AltA	TCONS_00080264	14746163,14747108	TCONS_00080266	14746163,14747280
Chr18	-	AltA	TCONS_00081867	15229899,15231067	TCONS_00081868	15229894,15231067
Chr18	-	AltA	TCONS_00081839	15062784,15063063	TCONS_00081840	15062744,15063063
Chr18	-	AltA	TCONS_00081645	13298183,13299459	TCONS_00081646	13298162,13299459
Chr18	-	AltA	TCONS_00081712	13857788,13858142	TCONS_00081715	13857794,13858142
Chr18	-	AltA	TCONS_00080853	2217658,2217735	TCONS_00080857	2217628,2217735
Chr18	-	AltA	TCONS_00080853	2215801,2217536	TCONS_00080856	2215796,2217536
Chr18	+	AltA	TCONS_00079154	2143049,2143474	TCONS_00079155	2143049,2143481
Chr18	+	AltA	TCONS_00079141	2116879,2116952	TCONS_00079147	2116879,2116970
Chr18	+	AltA	TCONS_00079072	1818363,1818447	TCONS_00079075	1818363,1818458
Chr18	+	AltA	TCONS_00079072	1818363,1818447	TCONS_00079074	1818363,1818450
Chr18	+	AltA	TCONS_00079075	1818363,1818458	TCONS_00079074	1818363,1818450
Chr18	+	AltA	TCONS_00079114	1978942,1979419	TCONS_00079118	1978942,1979433
Chr18	+	AltA	TCONS_00079111	1954228,1954365	TCONS_00079112	1954228,1954361
Chr18	-	AltA	TCONS_00080820	1955028,1955434	TCONS_00080821	1955067,1955434
Chr18	-	AltA	TCONS_00080632	487685,487919	TCONS_00080631	487682,487919
Chr18	-	AltA	TCONS_00080715	1086674,1087601	TCONS_00080718	1086655,1087601
Chr18	-	AltA	TCONS_00080715	1085065,1085563	TCONS_00080718	1085138,1085563
Chr18	+	AltA	TCONS_00078996	1239037,1240198	TCONS_00078997	1239037,1240153
Chr18	-	AltA	TCONS_00080711	1079943,1080553	TCONS_00080714	1080069,1080553
Chr18	+	AltA	TCONS_00078927	275812,275896	TCONS_00078930	275812,275902
Chr18	+	AltA	TCONS_00078904	94862,95038	TCONS_00078905	94862,95053
Chr18	-	AltA	TCONS_00080563	59376,59480	TCONS_00080565	59359,59480
Chr19	+	AltA	TCONS_00082930	12135687,12135809	TCONS_00082928	12135687,12135773
Chr19	+	AltA	TCONS_00082930	12137524,12137621	TCONS_00082927	12137524,12137618
Chr19	-	AltA	TCONS_00084115	11432287,11433345	TCONS_00084114	11432279,11433345
Chr19	-	AltA	TCONS_00084115	11435276,11435701	TCONS_00084118	11435279,11435701
Chr19	+	AltA	TCONS_00082870	11616201,11616289	TCONS_00082869	11616201,11616295
Chr19	+	AltA	TCONS_00082821	11093661,11094760	TCONS_00082823	11093661,11094769
Chr19	-	AltA	TCONS_00084065	11145879,11147317	TCONS_00084066	11145538,11147317
Chr19	-	AltA	TCONS_00084065	11145879,11147317	TCONS_00084068	11145499,11147317
Chr19	-	AltA	TCONS_00084066	11145538,11147317	TCONS_00084068	11145499,11147317
Chr19	-	AltA	TCONS_00084397	14697121,14697248	TCONS_00084399	14697157,14697248
Chr19	+	AltA	TCONS_00083182	14771740,14772087	TCONS_00083181	14771740,14772084
Chr19	-	AltA	TCONS_00084415	14984946,14985167	TCONS_00084416	14984867,14985167
Chr19	-	AltA	TCONS_00084475	15497804,15498216	TCONS_00084477	15497826,15498216
Chr19	+	AltA	TCONS_00083245	15669085,15669507	TCONS_00083246	15669085,15669491
Chr19	+	AltA	TCONS_00083251	15681653,15681734	TCONS_00083253	15681653,15681790
Chr19	+	AltA	TCONS_00083255	15682376,15682474	TCONS_00083253	15682376,15682482
Chr19	-	AltA	TCONS_00084556	15849708,15849878	TCONS_00084558	15849704,15849878
Chr19	-	AltA	TCONS_00084226	12366202,12366540	TCONS_00084230	12366144,12366540
Chr19	+	AltA	TCONS_00083050	13209477,13209557	TCONS_00083054	13209477,13209686
Chr19	+	AltA	TCONS_00083117	14138499,14139710	TCONS_00083118	14138499,14139772
Chr19	-	AltA	TCONS_00083446	2744983,2745114	TCONS_00083445	2744979,2745114
Chr19	-	AltA	TCONS_00083361	1546038,1546395	TCONS_00083360	1546041,1546395
Chr19	+	AltA	TCONS_00082435	4150303,4150406	TCONS_00082437	4150303,4150490
Chr19	+	AltA	TCONS_00082435	4152058,4152783	TCONS_00082437	4152058,4152734
Chr19	-	AltA	TCONS_00083552	4245004,4245471	TCONS_00083551	4245007,4245471
Chr19	-	AltA	TCONS_00083559	4287165,4287962	TCONS_00083562	4287312,4287962
Chr19	-	AltA	TCONS_00083573	4331137,4331830	TCONS_00083577	4331134,4331830
Chr19	-	AltA	TCONS_00083517	4016960,4017071	TCONS_00083518	4016963,4017071
Chr19	-	AltA	TCONS_00083933	9894729,9894820	TCONS_00083931	9894590,9894820
Chr19	+	AltA	TCONS_00082756	10241050,10241328	TCONS_00082757	10241050,10241340
Chr19	-	AltA	TCONS_00083947	10168012,10168382	TCONS_00083948	10168032,10168382
Chr19	+	AltA	TCONS_00082467	4497422,4498001	TCONS_00082468	4497422,4498208
Chr19	-	AltA	TCONS_00083621	4798902,4799015	TCONS_00083622	4798905,4799015
Chr19	-	AltA	TCONS_00083708	7270189,7270427	TCONS_00083712	7270173,7270427
Chr19	+	AltA	TCONS_00082559	7267833,7268342	TCONS_00082561	7267833,7268319
Chr19	-	AltA	TCONS_00083800	8550268,8551712	TCONS_00083802	8550163,8551712
Chr19	+	AltA	TCONS_00082641	8385901,8385995	TCONS_00082643	8385901,8386061
Chr19	-	AltA	TCONS_00083779	8403722,8403996	TCONS_00083783	8403733,8403996
Chr19	+	AltA	TCONS_00082681	9061188,9061548	TCONS_00082682	9061188,9061542
scaffold_139	-	AltA	TCONS_00084823	61656,62023	TCONS_00084825	61779,62023
scaffold_20	+	AltA	TCONS_00085141	325856,325995	TCONS_00085142	325856,325963
scaffold_20	-	AltA	TCONS_00085202	609755,609844	TCONS_00085203	609748,609844
scaffold_36	+	AltA	TCONS_00085950	222133,222445	TCONS_00085951	222133,222441
scaffold_608	-	AltA	TCONS_00086477	11796,12693	TCONS_00086473	11806,12693
Chr01	-	AltD	TCONS_00008814	34597908,34598355	TCONS_00008816	34597908,34598345
Chr01	-	AltD	TCONS_00008878	35005803,35005927	TCONS_00008879	35005803,35005899
Chr01	+	AltD	TCONS_00003774	35315983,35316391	TCONS_00003776	35315971,35316391
Chr01	+	AltD	TCONS_00003768	35249470,35249597	TCONS_00003767	35249518,35249597
Chr01	+	AltD	TCONS_00003756	35197229,35197778	TCONS_00003760	35197255,35197778
Chr01	-	AltD	TCONS_00008848	34850453,34850734	TCONS_00008850	34850453,34850621
Chr01	+	AltD	TCONS_00003781	35337836,35338478	TCONS_00003783	35337824,35338478
Chr01	-	AltD	TCONS_00008951	35601637,35601750	TCONS_00008952	35601637,35601720
Chr01	-	AltD	TCONS_00006103	7069190,7069279	TCONS_00006105	7069190,7069281
Chr01	-	AltD	TCONS_00006060	6972966,6973637	TCONS_00006061	6972966,6973705
Chr01	+	AltD	TCONS_00000999	7657715,7658179	TCONS_00001000	7657671,7658179
Chr01	-	AltD	TCONS_00008970	35986692,35986779	TCONS_00008973	35986692,35986855
Chr01	+	AltD	TCONS_00003861	35938714,35939299	TCONS_00003862	35938730,35939299
Chr01	+	AltD	TCONS_00001104	8365128,8365537	TCONS_00001110	8365105,8365537
Chr01	+	AltD	TCONS_00001151	8581760,8582114	TCONS_00001152	8581690,8582114
Chr01	+	AltD	TCONS_00001049	8117652,8117774	TCONS_00001050	8117484,8117774
Chr01	-	AltD	TCONS_00009255	39244180,39244754	TCONS_00009256	39244180,39244683
Chr01	-	AltD	TCONS_00009181	38294022,38294569	TCONS_00009182	38294022,38294482
Chr01	-	AltD	TCONS_00009293	39653514,39654464	TCONS_00009295	39653514,39654481
Chr01	-	AltD	TCONS_00009462	41863203,41865615	TCONS_00009464	41863203,41865627
Chr01	+	AltD	TCONS_00004324	41893906,41894059	TCONS_00004326	41893895,41894059
Chr01	-	AltD	TCONS_00009550	42746874,42747111	TCONS_00009552	42746874,42747536
Chr01	+	AltD	TCONS_00004226	40372309,40372747	TCONS_00004230	40372304,40372747
Chr01	-	AltD	TCONS_00008120	27886675,27886937	TCONS_00008121	27886675,27886923
Chr01	+	AltD	TCONS_00002919	27750328,27750419	TCONS_00002920	27750323,27750419
Chr01	-	AltD	TCONS_00006836	13298003,13298688	TCONS_00006839	13298003,13298727
Chr01	-	AltD	TCONS_00006794	12780755,12782286	TCONS_00006797	12780755,12781667
Chr01	-	AltD	TCONS_00006804	12976969,12977092	TCONS_00006805	12976969,12977088
Chr01	+	AltD	TCONS_00001711	13059627,13059712	TCONS_00001722	13059678,13059712
Chr01	+	AltD	TCONS_00001690	12937999,12938134	TCONS_00001692	12938025,12938134
Chr01	-	AltD	TCONS_00006739	12302314,12302403	TCONS_00006738	12302314,12302411
Chr01	-	AltD	TCONS_00006732	12109678,12109786	TCONS_00006731	12109678,12109777
Chr01	-	AltD	TCONS_00006685	11890137,11890469	TCONS_00006686	11890137,11890567
Chr01	+	AltD	TCONS_00002842	27249436,27249928	TCONS_00002841	27249391,27249928
Chr01	+	AltD	TCONS_00002810	27032881,27032993	TCONS_00002815	27032877,27032993
Chr01	+	AltD	TCONS_00001913	14519854,14520243	TCONS_00001915	14519860,14520243
Chr01	-	AltD	TCONS_00006943	14350041,14350875	TCONS_00006944	14350041,14350818
Chr01	-	AltD	TCONS_00006974	14610378,14610797	TCONS_00006978	14610378,14610772
Chr01	+	AltD	TCONS_00001831	13805372,13805806	TCONS_00001833	13805376,13805806
Chr01	+	AltD	TCONS_00001859	13974310,13974880	TCONS_00001860	13974337,13974880
Chr01	-	AltD	TCONS_00008173	28245033,28247231	TCONS_00008178	28245033,28247212
Chr01	+	AltD	TCONS_00003006	28338650,28338747	TCONS_00003008	28338591,28338747
Chr01	+	AltD	TCONS_00003035	28546630,28546715	TCONS_00003037	28546638,28546715
Chr01	-	AltD	TCONS_00008211	28648996,28649144	TCONS_00008210	28648996,28649130
Chr01	-	AltD	TCONS_00006863	13538503,13538617	TCONS_00006865	13538503,13538729
Chr01	+	AltD	TCONS_00003089	28927085,28927908	TCONS_00003090	28927665,28927908
Chr01	+	AltD	TCONS_00003419	31880238,31880319	TCONS_00003418	31880244,31880319
Chr01	-	AltD	TCONS_00008499	31300694,31301606	TCONS_00008501	31300694,31301602
Chr01	+	AltD	TCONS_00001205	8979597,8980060	TCONS_00001206	8979838,8980060
Chr01	-	AltD	TCONS_00006290	8704245,8704363	TCONS_00006293	8704245,8704318
Chr01	-	AltD	TCONS_00006381	9525098,9525797	TCONS_00006383	9525098,9525748
Chr01	-	AltD	TCONS_00006452	10086015,10086869	TCONS_00006453	10086015,10086917
Chr01	-	AltD	TCONS_00006458	10187596,10187983	TCONS_00006460	10187596,10188007
Chr01	+	AltD	TCONS_00001353	10123747,10124067	TCONS_00001354	10123856,10124067
Chr01	-	AltD	TCONS_00006465	10242256,10242900	TCONS_00006466	10242256,10242889
Chr01	+	AltD	TCONS_00001336	9977079,9978404	TCONS_00001337	9977100,9978404
Chr01	+	AltD	TCONS_00003294	30485906,30486127	TCONS_00003295	30485880,30486127
Chr01	+	AltD	TCONS_00003289	30458971,30460162	TCONS_00003290	30458967,30460162
Chr01	-	AltD	TCONS_00008408	30400511,30400744	TCONS_00008409	30400511,30400616
Chr01	-	AltD	TCONS_00008640	32929202,32929809	TCONS_00008641	32929202,32929686
Chr01	+	AltD	TCONS_00003555	33085054,33085130	TCONS_00003559	33085039,33085130
Chr01	-	AltD	TCONS_00008650	33068863,33069126	TCONS_00008649	33068863,33069104
Chr01	+	AltD	TCONS_00001391	10466188,10469316	TCONS_00001392	10466193,10469316
Chr01	-	AltD	TCONS_00006496	10475609,10476295	TCONS_00006497	10475609,10476289
Chr01	-	AltD	TCONS_00006487	10435497,10435997	TCONS_00006488	10435497,10435977
Chr01	+	AltD	TCONS_00001487	11207152,11207673	TCONS_00001488	11206850,11207673
Chr01	+	AltD	TCONS_00002511	24520994,24521150	TCONS_00002512	24521051,24521150
Chr01	-	AltD	TCONS_00007562	23048322,23049100	TCONS_00007564	23048322,23049085
Chr01	+	AltD	TCONS_00002422	23492342,23492725	TCONS_00002421	23492338,23492725
Chr01	+	AltD	TCONS_00002469	24007594,24007687	TCONS_00002471	24007551,24007687
Chr01	-	AltD	TCONS_00007488	21866430,21867582	TCONS_00007489	21866430,21867585
Chr01	-	AltD	TCONS_00007745	24834091,24834203	TCONS_00007747	24834091,24834209
Chr01	-	AltD	TCONS_00007747	24833344,24833447	TCONS_00007748	24833344,24833444
Chr01	+	AltD	TCONS_00002546	24796808,24797761	TCONS_00002548	24796413,24797761
Chr01	+	AltD	TCONS_00001976	15406345,15407176	TCONS_00001978	15406318,15407176
Chr01	+	AltD	TCONS_00002031	16405814,16406116	TCONS_00002032	16405808,16406116
Chr01	+	AltD	TCONS_00002055	16485727,16486019	TCONS_00002058	16485718,16486019
Chr01	+	AltD	TCONS_00002055	16486174,16486834	TCONS_00002058	16486177,16486834
Chr01	+	AltD	TCONS_00002049	16454841,16455055	TCONS_00002050	16454706,16455055
Chr01	+	AltD	TCONS_00000093	528083,528591	TCONS_00000096	528162,528591
Chr01	-	AltD	TCONS_00005197	756830,757484	TCONS_00005196	756830,756921
Chr01	-	AltD	TCONS_00005089	121471,121585	TCONS_00005092	121471,121573
Chr01	-	AltD	TCONS_00005092	118588,118688	TCONS_00005090	118588,118664
Chr01	+	AltD	TCONS_00000012	109437,110376	TCONS_00000011	109985,110376
Chr01	-	AltD	TCONS_00005067	10972,11082	TCONS_00005070	10972,11151
Chr01	+	AltD	TCONS_00000042	206897,207787	TCONS_00000043	206902,207787
Chr01	-	AltD	TCONS_00007299	19577576,19577736	TCONS_00007301	19577576,19577709
Chr01	+	AltD	TCONS_00002223	20567693,20568085	TCONS_00002225	20567726,20568085
Chr01	-	AltD	TCONS_00005353	2227396,2227595	TCONS_00005356	2227396,2227715
Chr01	-	AltD	TCONS_00005353	2220193,2221284	TCONS_00005354	2220193,2221376
Chr01	+	AltD	TCONS_00000182	1298413,1298600	TCONS_00000183	1298502,1298600
Chr01	+	AltD	TCONS_00000223	1543532,1543620	TCONS_00000230	1543427,1543620
Chr01	-	AltD	TCONS_00009644	43941314,43941552	TCONS_00009645	43941314,43941438
Chr01	+	AltD	TCONS_00004503	44034128,44035016	TCONS_00004505	44034005,44035016
Chr01	+	AltD	TCONS_00004513	44128905,44129086	TCONS_00004515	44129004,44129086
Chr01	-	AltD	TCONS_00009692	44373137,44373208	TCONS_00009693	44373137,44373214
Chr01	+	AltD	TCONS_00000713	5345659,5346291	TCONS_00000714	5345801,5346291
Chr01	+	AltD	TCONS_00000724	5428974,5429875	TCONS_00000725	5428977,5429875
Chr01	-	AltD	TCONS_00005629	4175008,4175166	TCONS_00005630	4175008,4175160
Chr01	+	AltD	TCONS_00000670	4818016,4819427	TCONS_00000671	4818020,4819427
Chr01	+	AltD	TCONS_00000654	4739434,4739534	TCONS_00000661	4739421,4739534
Chr01	+	AltD	TCONS_00000654	4739618,4739730	TCONS_00000661	4739591,4739730
Chr01	+	AltD	TCONS_00000651	4717885,4718136	TCONS_00000652	4717935,4718136
Chr01	-	AltD	TCONS_00005696	4627086,4627419	TCONS_00005698	4627086,4627415
Chr01	-	AltD	TCONS_00006021	6765680,6766007	TCONS_00006024	6765680,6765993
Chr01	+	AltD	TCONS_00000842	6301432,6301527	TCONS_00000844	6301395,6301527
Chr01	+	AltD	TCONS_00000842	6302039,6302200	TCONS_00000844	6302083,6302200
Chr01	+	AltD	TCONS_00000889	6695942,6696707	TCONS_00000890	6696249,6696707
Chr01	+	AltD	TCONS_00000789	5855256,5856070	TCONS_00000790	5855914,5856070
Chr01	-	AltD	TCONS_00005864	5870261,5870496	TCONS_00005862	5870261,5870428
Chr01	-	AltD	TCONS_00009933	48376292,48376674	TCONS_00009932	48376292,48376699
Chr01	-	AltD	TCONS_00010003	49051426,49051509	TCONS_00010002	49051426,49051521
Chr01	-	AltD	TCONS_00010020	49098373,49098439	TCONS_00010019	49098373,49098470
Chr01	+	AltD	TCONS_00004840	48871874,48872200	TCONS_00004842	48871832,48872200
Chr01	-	AltD	TCONS_00010099	50055444,50055727	TCONS_00010101	50055444,50055736
Chr01	+	AltD	TCONS_00004976	49979152,49979372	TCONS_00004977	49979167,49979372
Chr01	+	AltD	TCONS_00005008	50190877,50191283	TCONS_00005006	50190792,50191283
Chr01	+	AltD	TCONS_00005008	50191434,50191672	TCONS_00005006	50191410,50191672
Chr01	+	AltD	TCONS_00005053	50300269,50301320	TCONS_00005054	50300436,50301320
Chr01	+	AltD	TCONS_00005037	50262033,50262488	TCONS_00005036	50261888,50262488
Chr02	+	AltD	TCONS_00012385	15318559,15318640	TCONS_00012392	15318574,15318640
Chr02	+	AltD	TCONS_00012367	15170104,15170653	TCONS_00012370	15170068,15170653
Chr02	-	AltD	TCONS_00015435	15698780,15698939	TCONS_00015436	15698780,15698927
Chr02	+	AltD	TCONS_00012587	17345745,17345828	TCONS_00012588	17345741,17345828
Chr02	+	AltD	TCONS_00012587	17345881,17345971	TCONS_00012589	17345888,17345971
Chr02	-	AltD	TCONS_00015572	19450604,19450764	TCONS_00015571	19450604,19450710
Chr02	+	AltD	TCONS_00012730	21142222,21142332	TCONS_00012733	21142246,21142332
Chr02	+	AltD	TCONS_00012754	21586793,21587098	TCONS_00012755	21586699,21587098
Chr02	+	AltD	TCONS_00012747	21490576,21490667	TCONS_00012748	21490548,21490667
Chr02	+	AltD	TCONS_00012972	23696779,23696870	TCONS_00012973	23696782,23696870
Chr02	+	AltD	TCONS_00012982	23756873,23757970	TCONS_00012981	23756920,23757970
Chr02	+	AltD	TCONS_00013100	24518766,24519292	TCONS_00013106	24518799,24519292
Chr02	+	AltD	TCONS_00013100	24520253,24520913	TCONS_00013106	24520301,24520913
Chr02	+	AltD	TCONS_00013068	24411140,24411333	TCONS_00013059	24411094,24411333
Chr02	+	AltD	TCONS_00013068	24414716,24415524	TCONS_00013059	24414699,24415524
Chr02	+	AltD	TCONS_00010490	1769589,1769660	TCONS_00010493	1769586,1769660
Chr02	-	AltD	TCONS_00013504	1438531,1439910	TCONS_00013505	1438531,1439781
Chr02	+	AltD	TCONS_00010429	1247085,1247227	TCONS_00010431	1247049,1247227
Chr02	+	AltD	TCONS_00010346	788221,788547	TCONS_00010350	788212,788547
Chr02	+	AltD	TCONS_00010249	250839,251358	TCONS_00010251	251233,251358
Chr02	-	AltD	TCONS_00013296	209327,210071	TCONS_00013293	209327,209432
Chr02	+	AltD	TCONS_00010259	274837,274999	TCONS_00010260	274670,274999
Chr02	+	AltD	TCONS_00010277	338271,338839	TCONS_00010278	338225,338839
Chr02	+	AltD	TCONS_00010267	284711,284797	TCONS_00010268	284654,284797
Chr02	-	AltD	TCONS_00013347	468302,468688	TCONS_00013352	468302,468781
Chr02	+	AltD	TCONS_00010999	4808920,4809374	TCONS_00011000	4808929,4809374
Chr02	-	AltD	TCONS_00013915	4166426,4166790	TCONS_00013917	4166426,4166778
Chr02	-	AltD	TCONS_00013915	4165495,4165575	TCONS_00013917	4165495,4165778
Chr02	+	AltD	TCONS_00010900	4095892,4095984	TCONS_00010902	4095646,4095984
Chr02	+	AltD	TCONS_00010900	4095892,4095984	TCONS_00010903	4095745,4095984
Chr02	+	AltD	TCONS_00010902	4095646,4095984	TCONS_00010903	4095745,4095984
Chr02	+	AltD	TCONS_00010832	3785616,3785706	TCONS_00010836	3785592,3785706
Chr02	+	AltD	TCONS_00010800	3529659,3530358	TCONS_00010799	3529709,3530358
Chr02	+	AltD	TCONS_00010720	3037847,3038753	TCONS_00010719	3037993,3038753
Chr02	+	AltD	TCONS_00010554	2098158,2098432	TCONS_00010553	2098163,2098432
Chr02	+	AltD	TCONS_00010541	2028380,2029565	TCONS_00010543	2028973,2029565
Chr02	+	AltD	TCONS_00010617	2392762,2392943	TCONS_00010618	2392806,2392943
Chr02	+	AltD	TCONS_00011614	9256523,9256615	TCONS_00011615	9256506,9256615
Chr02	+	AltD	TCONS_00011483	8101874,8101976	TCONS_00011484	8101840,8101976
Chr02	+	AltD	TCONS_00011407	7668290,7668590	TCONS_00011408	7668466,7668590
Chr02	+	AltD	TCONS_00011392	7543825,7543932	TCONS_00011395	7543841,7543932
Chr02	+	AltD	TCONS_00011280	6744526,6744939	TCONS_00011282	6744838,6744939
Chr02	+	AltD	TCONS_00011381	7434037,7434151	TCONS_00011382	7434064,7434151
Chr02	-	AltD	TCONS_00015186	13259113,13259193	TCONS_00015190	13259113,13259189
Chr02	+	AltD	TCONS_00012121	12623607,12623701	TCONS_00012120	12623619,12623701
Chr02	+	AltD	TCONS_00012071	12309631,12309777	TCONS_00012070	12309640,12309777
Chr02	-	AltD	TCONS_00015082	12279110,12280046	TCONS_00015081	12279110,12279725
Chr02	-	AltD	TCONS_00015044	12049820,12050042	TCONS_00015045	12049820,12050038
Chr02	-	AltD	TCONS_00015048	12102552,12103073	TCONS_00015050	12102552,12103085
Chr02	+	AltD	TCONS_00011938	11618070,11618175	TCONS_00011941	11616889,11618175
Chr02	+	AltD	TCONS_00011957	11717382,11717982	TCONS_00011958	11717302,11717982
Chr02	+	AltD	TCONS_00011792	10475005,10475633	TCONS_00011794	10474988,10475633
Chr02	+	AltD	TCONS_00011792	10476603,10476681	TCONS_00011796	10476606,10476681
Chr02	-	AltD	TCONS_00014874	10356807,10356909	TCONS_00014875	10356807,10356924
Chr03	-	AltD	TCONS_00018857	1916659,1917204	TCONS_00018858	1916659,1917042
Chr03	+	AltD	TCONS_00016300	1672323,1672544	TCONS_00016302	1672296,1672544
Chr03	+	AltD	TCONS_00016392	2733264,2733376	TCONS_00016393	2733183,2733376
Chr03	+	AltD	TCONS_00016182	197853,198044	TCONS_00016183	197873,198044
Chr03	+	AltD	TCONS_00016482	3893434,3893821	TCONS_00016483	3893601,3893821
Chr03	+	AltD	TCONS_00018623	21195925,21196073	TCONS_00018624	21195281,21196073
Chr03	+	AltD	TCONS_00018623	21196288,21196350	TCONS_00018624	21196234,21196350
Chr03	-	AltD	TCONS_00020901	20445713,20445944	TCONS_00020900	20445713,20445984
Chr03	-	AltD	TCONS_00020914	20514832,20515216	TCONS_00020911	20514832,20515482
Chr03	-	AltD	TCONS_00020914	20513441,20513535	TCONS_00020915	20513441,20513640
Chr03	-	AltD	TCONS_00020914	20512736,20512826	TCONS_00020917	20512736,20512892
Chr03	-	AltD	TCONS_00020846	20073205,20073386	TCONS_00020845	20073205,20073390
Chr03	-	AltD	TCONS_00020854	20108167,20109062	TCONS_00020856	20108167,20109076
Chr03	-	AltD	TCONS_00020854	20106991,20108094	TCONS_00020856	20106991,20108063
Chr03	-	AltD	TCONS_00019232	8154340,8154482	TCONS_00019235	8154340,8154486
Chr03	-	AltD	TCONS_00021033	21401184,21401885	TCONS_00021034	21401184,21401775
Chr03	+	AltD	TCONS_00016767	8248781,8249485	TCONS_00016771	8248907,8249485
Chr03	+	AltD	TCONS_00016778	8335878,8336499	TCONS_00016782	8335801,8336499
Chr03	+	AltD	TCONS_00016793	8400854,8400939	TCONS_00016794	8400850,8400939
Chr03	-	AltD	TCONS_00021052	21455993,21456525	TCONS_00021054	21455993,21456094
Chr03	+	AltD	TCONS_00018694	21600312,21600818	TCONS_00018695	21600343,21600818
Chr03	+	AltD	TCONS_00018703	21699656,21700070	TCONS_00018705	21699672,21700070
Chr03	+	AltD	TCONS_00018728	21751423,21751544	TCONS_00018729	21751369,21751544
Chr03	+	AltD	TCONS_00018728	21752290,21752381	TCONS_00018733	21752213,21752381
Chr03	-	AltD	TCONS_00020159	14983667,14983825	TCONS_00020160	14983667,14983954
Chr03	+	AltD	TCONS_00017706	15076665,15076862	TCONS_00017707	15076661,15076862
Chr03	+	AltD	TCONS_00017790	15645833,15645919	TCONS_00017793	15645837,15645919
Chr03	+	AltD	TCONS_00017847	15801336,15801416	TCONS_00017857	15801050,15801416
Chr03	+	AltD	TCONS_00017747	15492352,15492903	TCONS_00017744	15492213,15492903
Chr03	-	AltD	TCONS_00020307	16205676,16206116	TCONS_00020306	16205676,16206432
Chr03	-	AltD	TCONS_00020316	16336594,16336744	TCONS_00020318	16336594,16336735
Chr03	-	AltD	TCONS_00020270	15927013,15927225	TCONS_00020271	15927013,15927161
Chr03	-	AltD	TCONS_00020293	16158420,16158521	TCONS_00020294	16158420,16158523
Chr03	-	AltD	TCONS_00020426	17041543,17041934	TCONS_00020427	17041543,17042013
Chr03	-	AltD	TCONS_00020394	16789346,16789458	TCONS_00020396	16789346,16789501
Chr03	-	AltD	TCONS_00020366	16634088,16634162	TCONS_00020370	16634088,16634175
Chr03	+	AltD	TCONS_00017987	16556142,16556605	TCONS_00017990	16556146,16556605
Chr03	+	AltD	TCONS_00018023	16751655,16751872	TCONS_00018027	16751660,16751872
Chr03	-	AltD	TCONS_00020341	16508846,16508939	TCONS_00020342	16508846,16509082
Chr03	-	AltD	TCONS_00020477	17364246,17365187	TCONS_00020478	17364246,17365208
Chr03	-	AltD	TCONS_00020477	17361179,17361565	TCONS_00020478	17361179,17361769
Chr03	-	AltD	TCONS_00020477	17360054,17360207	TCONS_00020478	17360054,17360179
Chr03	-	AltD	TCONS_00020489	17476707,17476863	TCONS_00020490	17476707,17476851
Chr03	+	AltD	TCONS_00018214	18051180,18051276	TCONS_00018215	18051003,18051276
Chr03	+	AltD	TCONS_00018186	17927214,17927303	TCONS_00018187	17927218,17927303
Chr03	-	AltD	TCONS_00020775	19750795,19751193	TCONS_00020771	19750795,19750887
Chr03	-	AltD	TCONS_00020826	19920515,19920793	TCONS_00020825	19920515,19920861
Chr03	-	AltD	TCONS_00020672	18979582,18979908	TCONS_00020668	18979582,18979917
Chr03	-	AltD	TCONS_00019433	10012931,10013019	TCONS_00019432	10012931,10013015
Chr03	+	AltD	TCONS_00017063	10652312,10652441	TCONS_00017064	10652308,10652441
Chr03	-	AltD	TCONS_00019643	11451279,11451859	TCONS_00019642	11451279,11451874
Chr03	-	AltD	TCONS_00019647	11483121,11483338	TCONS_00019649	11483121,11483331
Chr03	+	AltD	TCONS_00017225	11918042,11918150	TCONS_00017226	11917958,11918150
Chr03	+	AltD	TCONS_00017402	13104118,13104284	TCONS_00017403	13103647,13104284
Chr03	-	AltD	TCONS_00019924	13260713,13260938	TCONS_00019933	13260713,13260823
Chr03	+	AltD	TCONS_00017440	13283155,13283356	TCONS_00017441	13283158,13283356
Chr03	+	AltD	TCONS_00017541	13809889,13810580	TCONS_00017542	13809885,13810580
Chr04	+	AltD	TCONS_00023047	21367583,21367675	TCONS_00023049	21367589,21367675
Chr04	-	AltD	TCONS_00025449	21376613,21376831	TCONS_00025450	21376613,21376840
Chr04	+	AltD	TCONS_00023077	21461967,21462857	TCONS_00023082	21462215,21462857
Chr04	+	AltD	TCONS_00023093	21586253,21586352	TCONS_00023094	21586257,21586352
Chr04	+	AltD	TCONS_00023104	21616782,21617226	TCONS_00023105	21616777,21617226
Chr04	+	AltD	TCONS_00022934	20245907,20246289	TCONS_00022935	20245973,20246289
Chr04	+	AltD	TCONS_00022964	20552117,20552218	TCONS_00022965	20552121,20552218
Chr04	+	AltD	TCONS_00022991	20962107,20962288	TCONS_00022992	20962170,20962288
Chr04	+	AltD	TCONS_00022702	18767051,18767268	TCONS_00022704	18767053,18767268
Chr04	-	AltD	TCONS_00025052	18259609,18260234	TCONS_00025053	18259609,18260240
Chr04	+	AltD	TCONS_00022781	19238656,19239184	TCONS_00022784	19238706,19239184
Chr04	+	AltD	TCONS_00022773	19228635,19228831	TCONS_00022775	19228543,19228831
Chr04	+	AltD	TCONS_00022786	19252601,19252968	TCONS_00022787	19252595,19252968
Chr04	-	AltD	TCONS_00025842	23964469,23965070	TCONS_00025844	23964469,23965212
Chr04	-	AltD	TCONS_00025727	23191740,23192063	TCONS_00025728	23191740,23192058
Chr04	-	AltD	TCONS_00025716	23156922,23157794	TCONS_00025715	23156922,23157571
Chr04	-	AltD	TCONS_00025696	23003804,23004225	TCONS_00025698	23003804,23004229
Chr04	+	AltD	TCONS_00023330	23280210,23282604	TCONS_00023335	23280452,23282604
Chr04	+	AltD	TCONS_00023187	22167486,22168440	TCONS_00023193	22167628,22168440
Chr04	+	AltD	TCONS_00021517	3312064,3312248	TCONS_00021518	3312068,3312248
Chr04	-	AltD	TCONS_00023867	3784044,3784135	TCONS_00023869	3784044,3784140
Chr04	+	AltD	TCONS_00021166	249544,249629	TCONS_00021167	249548,249629
Chr04	-	AltD	TCONS_00023457	425537,425629	TCONS_00023458	425537,425653
Chr04	+	AltD	TCONS_00022415	16295917,16297119	TCONS_00022416	16295913,16297119
Chr04	+	AltD	TCONS_00022431	16448231,16448755	TCONS_00022432	16448235,16448755
Chr04	-	AltD	TCONS_00024848	16572418,16572519	TCONS_00024849	16572418,16572522
Chr04	+	AltD	TCONS_00022548	17655867,17656119	TCONS_00022547	17656010,17656119
Chr04	-	AltD	TCONS_00024973	17629475,17630341	TCONS_00024974	17629475,17630350
Chr04	-	AltD	TCONS_00024955	17522946,17523392	TCONS_00024956	17522946,17523314
Chr04	+	AltD	TCONS_00022471	16963988,16964097	TCONS_00022475	16963977,16964097
Chr04	+	AltD	TCONS_00022533	17487739,17488008	TCONS_00022534	17487678,17488008
Chr04	+	AltD	TCONS_00021991	7960774,7961155	TCONS_00021992	7960484,7961155
Chr04	+	AltD	TCONS_00022021	8199588,8201180	TCONS_00022023	8200243,8201180
Chr04	-	AltD	TCONS_00024512	10228644,10229265	TCONS_00024514	10228644,10229294
Chr04	-	AltD	TCONS_00024574	11052895,11053127	TCONS_00024573	11052895,11053141
Chr04	+	AltD	TCONS_00022269	11895754,11895829	TCONS_00022270	11895637,11895829
Chr04	-	AltD	TCONS_00024615	11929945,11931850	TCONS_00024617	11929945,11931854
Chr04	-	AltD	TCONS_00024742	15447740,15450447	TCONS_00024743	15447740,15450443
Chr04	+	AltD	TCONS_00022368	15501977,15502130	TCONS_00022370	15501626,15502130
Chr04	-	AltD	TCONS_00024016	5337856,5338250	TCONS_00024017	5337856,5338202
Chr04	-	AltD	TCONS_00023962	4727643,4727743	TCONS_00023964	4727643,4727735
Chr04	+	AltD	TCONS_00021645	4709728,4710452	TCONS_00021646	4709820,4710452
Chr04	+	AltD	TCONS_00021653	4750648,4750749	TCONS_00021651	4750656,4750749
Chr04	+	AltD	TCONS_00021590	4078509,4079733	TCONS_00021591	4078500,4079733
Chr04	+	AltD	TCONS_00021840	6543818,6544047	TCONS_00021842	6543772,6544047
Chr04	-	AltD	TCONS_00024263	7478604,7478743	TCONS_00024264	7478604,7478747
Chr05	-	AltD	TCONS_00029994	9640001,9640321	TCONS_00029993	9640001,9640327
Chr05	+	AltD	TCONS_00027191	9514254,9514468	TCONS_00027190	9514278,9514468
Chr05	+	AltD	TCONS_00027191	9516372,9516711	TCONS_00027190	9516368,9516711
Chr05	-	AltD	TCONS_00030005	9711307,9711485	TCONS_00030006	9711307,9712649
Chr05	+	AltD	TCONS_00027205	9819923,9820401	TCONS_00027207	9819845,9820401
Chr05	-	AltD	TCONS_00030173	11371438,11371540	TCONS_00030175	11371438,11371591
Chr05	-	AltD	TCONS_00030180	11439176,11439408	TCONS_00030181	11439176,11439435
Chr05	+	AltD	TCONS_00027313	11456228,11456327	TCONS_00027316	11456214,11456327
Chr05	+	AltD	TCONS_00027000	7788573,7789213	TCONS_00027001	7788426,7789213
Chr05	-	AltD	TCONS_00029810	8445749,8446071	TCONS_00029809	8445749,8446192
Chr05	-	AltD	TCONS_00029901	9040706,9040807	TCONS_00029902	9040706,9040816
Chr05	-	AltD	TCONS_00029890	8991462,8992191	TCONS_00029892	8991462,8992209
Chr05	+	AltD	TCONS_00027573	17202474,17202556	TCONS_00027580	17202483,17202556
Chr05	+	AltD	TCONS_00027631	18586724,18586823	TCONS_00027632	18586718,18586823
Chr05	-	AltD	TCONS_00030245	12475360,12475916	TCONS_00030246	12475360,12476087
Chr05	+	AltD	TCONS_00027372	12406334,12406729	TCONS_00027377	12406330,12406729
Chr05	+	AltD	TCONS_00027372	12408402,12408508	TCONS_00027378	12408264,12408508
Chr05	+	AltD	TCONS_00027479	15673073,15673174	TCONS_00027480	15673064,15673174
Chr05	+	AltD	TCONS_00027501	15923859,15924692	TCONS_00027504	15923884,15924692
Chr05	+	AltD	TCONS_00027411	13089017,13089237	TCONS_00027412	13089039,13089237
Chr05	+	AltD	TCONS_00026877	7091968,7092138	TCONS_00026874	7092001,7092138
Chr05	+	AltD	TCONS_00028081	22361042,22361833	TCONS_00028082	22361037,22361833
Chr05	+	AltD	TCONS_00028081	22362060,22362531	TCONS_00028082	22362245,22362531
Chr05	-	AltD	TCONS_00029504	6170281,6171112	TCONS_00029510	6170281,6171106
Chr05	-	AltD	TCONS_00029539	6309983,6310182	TCONS_00029542	6309983,6310217
Chr05	-	AltD	TCONS_00029577	6564325,6564424	TCONS_00029579	6564325,6564427
Chr05	-	AltD	TCONS_00030785	21840494,21840598	TCONS_00030788	21840494,21840634
Chr05	+	AltD	TCONS_00026734	5946824,5947194	TCONS_00026736	5946845,5947194
Chr05	+	AltD	TCONS_00026749	6045196,6045299	TCONS_00026751	6044990,6045299
Chr05	+	AltD	TCONS_00028054	22170371,22170540	TCONS_00028056	22170448,22170540
Chr05	+	AltD	TCONS_00027871	20965270,20966515	TCONS_00027870	20965759,20966515
Chr05	+	AltD	TCONS_00027859	20863259,20863506	TCONS_00027862	20863377,20863506
Chr05	+	AltD	TCONS_00027928	21371332,21371684	TCONS_00027929	21371503,21371684
Chr05	-	AltD	TCONS_00031206	24618947,24619063	TCONS_00031207	24618947,24619031
Chr05	-	AltD	TCONS_00031206	24615819,24616220	TCONS_00031207	24615819,24616412
Chr05	-	AltD	TCONS_00031191	24572645,24572784	TCONS_00031192	24572645,24573110
Chr05	-	AltD	TCONS_00031155	24279231,24279304	TCONS_00031157	24279231,24279358
Chr05	+	AltD	TCONS_00028368	24116300,24116459	TCONS_00028366	24116305,24116459
Chr05	-	AltD	TCONS_00031181	24519384,24519507	TCONS_00031182	24519384,24519716
Chr05	+	AltD	TCONS_00028415	24366320,24369576	TCONS_00028413	24366530,24369576
Chr05	-	AltD	TCONS_00031044	23655254,23655551	TCONS_00031047	23655254,23655483
Chr05	-	AltD	TCONS_00030967	23102870,23102985	TCONS_00030970	23102870,23102958
Chr05	+	AltD	TCONS_00026232	2502786,2502943	TCONS_00026234	2502748,2502943
Chr05	+	AltD	TCONS_00026153	1730497,1730911	TCONS_00026154	1730530,1730911
Chr05	-	AltD	TCONS_00028830	1563625,1563713	TCONS_00028829	1563625,1563707
Chr05	-	AltD	TCONS_00031338	25335216,25335651	TCONS_00031337	25335216,25335536
Chr05	-	AltD	TCONS_00031428	25696837,25697055	TCONS_00031429	25696837,25697072
Chr05	+	AltD	TCONS_00028534	25115997,25116053	TCONS_00028535	25115962,25116053
Chr05	+	AltD	TCONS_00026576	4912443,4913041	TCONS_00026580	4911655,4913041
Chr05	-	AltD	TCONS_00029335	5017738,5017869	TCONS_00029339	5017738,5017853
Chr05	+	AltD	TCONS_00026601	5064081,5064668	TCONS_00026600	5064085,5064668
Chr05	+	AltD	TCONS_00026635	5266306,5266930	TCONS_00026634	5266303,5266930
[truncated: 4,033 more rows]

## Sheet: Eucalyptus
Alternative splicing events in Eucalyptus
Chromosome	Strand	AS_type	Transcript_1	Intron_position(start,end)	Transcript_2	Intron_position(start,end)
scaffold_1	+	AltA	TCONS_00001641	35176527,35176926	TCONS_00001640	35176527,35176922
scaffold_1	-	AltA	TCONS_00003818	35043789,35044682	TCONS_00003819	35043777,35044682
scaffold_1	-	AltA	TCONS_00003776	34569537,34569674	TCONS_00003775	34569443,34569674
scaffold_1	+	AltA	TCONS_00001538	33848639,33848826	TCONS_00001540	33848639,33848724
scaffold_1	+	AltA	TCONS_00001767	37151536,37151727	TCONS_00001768	37151536,37151731
scaffold_1	+	AltA	TCONS_00001771	37156878,37157244	TCONS_00001770	37156878,37157335
scaffold_1	+	AltA	TCONS_00001754	36888135,36888710	TCONS_00001755	36888135,36888805
scaffold_1	+	AltA	TCONS_00001781	37319895,37320046	TCONS_00001780	37319895,37320043
scaffold_1	-	AltA	TCONS_00003915	36083374,36083780	TCONS_00003917	36083420,36083780
scaffold_1	-	AltA	TCONS_00003908	36045024,36045194	TCONS_00003907	36045030,36045194
scaffold_1	-	AltA	TCONS_00003928	36222187,36223261	TCONS_00003930	36222181,36223261
scaffold_1	-	AltA	TCONS_00003948	36500712,36501828	TCONS_00003949	36500715,36501828
scaffold_1	+	AltA	TCONS_00001732	36574139,36574534	TCONS_00001733	36574139,36574547
scaffold_1	-	AltA	TCONS_00003897	35984061,35984196	TCONS_00003899	35984064,35984196
scaffold_1	-	AltA	TCONS_00003897	35981007,35981628	TCONS_00003899	35980971,35981628
scaffold_1	+	AltA	TCONS_00001081	26553806,26553949	TCONS_00001080	26553806,26553946
scaffold_1	+	AltA	TCONS_00001018	24691636,24692406	TCONS_00001019	24691636,24692375
scaffold_1	+	AltA	TCONS_00001138	28063587,28063741	TCONS_00001139	28063587,28063776
scaffold_1	+	AltA	TCONS_00001095	27296257,27296362	TCONS_00001096	27296257,27296365
scaffold_1	-	AltA	TCONS_00002908	20473129,20473437	TCONS_00002909	20473138,20473437
scaffold_1	-	AltA	TCONS_00002932	20784531,20784775	TCONS_00002933	20784453,20784775
scaffold_1	-	AltA	TCONS_00003028	22710450,22710892	TCONS_00003027	22710447,22710892
scaffold_1	-	AltA	TCONS_00003039	22801793,22802170	TCONS_00003041	22801779,22802170
scaffold_1	+	AltA	TCONS_00000945	23340326,23340450	TCONS_00000946	23340326,23340411
scaffold_1	+	AltA	TCONS_00000645	16739865,16740398	TCONS_00000649	16739865,16740474
scaffold_1	+	AltA	TCONS_00000645	16741789,16742222	TCONS_00000649	16741789,16742216
scaffold_1	-	AltA	TCONS_00002798	16762178,16762451	TCONS_00002799	16762171,16762451
scaffold_1	-	AltA	TCONS_00002812	17024804,17024970	TCONS_00002814	17024851,17024970
scaffold_1	-	AltA	TCONS_00002794	16732681,16732854	TCONS_00002795	16732672,16732854
scaffold_1	+	AltA	TCONS_00000641	16581471,16581810	TCONS_00000642	16581471,16581707
scaffold_1	-	AltA	TCONS_00002737	15852242,15853432	TCONS_00002736	15852253,15853432
scaffold_1	-	AltA	TCONS_00002746	16025563,16026641	TCONS_00002749	16025532,16026641
scaffold_1	-	AltA	TCONS_00002848	18197266,18197928	TCONS_00002847	18197269,18197928
scaffold_1	+	AltA	TCONS_00000734	18653538,18654012	TCONS_00000736	18653538,18653934
scaffold_1	+	AltA	TCONS_00000448	12918043,12919851	TCONS_00000450	12918043,12919859
scaffold_1	-	AltA	TCONS_00002642	14456348,14456459	TCONS_00002643	14456264,14456459
scaffold_1	-	AltA	TCONS_00002642	14455939,14456112	TCONS_00002643	14455942,14456112
scaffold_1	+	AltA	TCONS_00000510	14026676,14028170	TCONS_00000511	14026676,14028178
scaffold_1	-	AltA	TCONS_00002677	15129903,15129999	TCONS_00002678	15129816,15129999
scaffold_1	+	AltA	TCONS_00001976	39661643,39662411	TCONS_00001977	39661643,39662414
scaffold_1	+	AltA	TCONS_00001976	39661643,39662411	TCONS_00001974	39661643,39662209
scaffold_1	+	AltA	TCONS_00001977	39661643,39662414	TCONS_00001974	39661643,39662209
scaffold_1	+	AltA	TCONS_00000299	8597728,8597853	TCONS_00000303	8597728,8597856
scaffold_1	-	AltA	TCONS_00002542	12125889,12126816	TCONS_00002544	12125923,12126816
scaffold_1	-	AltA	TCONS_00002520	11828753,11831925	TCONS_00002521	11828750,11831925
scaffold_1	-	AltA	TCONS_00002481	10255000,10256170	TCONS_00002482	10254946,10256170
scaffold_1	-	AltA	TCONS_00002383	8045502,8045764	TCONS_00002382	8045507,8045764
scaffold_1	-	AltA	TCONS_00004268	40219354,40220224	TCONS_00004269	40219341,40220224
scaffold_1	+	AltA	TCONS_00002029	40060032,40060509	TCONS_00002030	40060032,40060514
scaffold_1	-	AltA	TCONS_00002356	7647925,7648059	TCONS_00002357	7647918,7648059
scaffold_1	-	AltA	TCONS_00002356	7643368,7643790	TCONS_00002357	7643365,7643790
scaffold_1	+	AltA	TCONS_00002012	39957028,39958583	TCONS_00002011	39957028,39958696
scaffold_1	+	AltA	TCONS_00001993	39755390,39755489	TCONS_00001994	39755390,39755477
scaffold_1	+	AltA	TCONS_00001993	39756157,39756673	TCONS_00001994	39756157,39756935
scaffold_1	-	AltA	TCONS_00004220	39771783,39773584	TCONS_00004221	39771823,39773584
scaffold_1	+	AltA	TCONS_00000122	2489434,2489511	TCONS_00000126	2489434,2489549
scaffold_1	-	AltA	TCONS_00002177	2283798,2284050	TCONS_00002178	2283795,2284050
scaffold_1	+	AltA	TCONS_00000157	3178430,3180155	TCONS_00000155	3178430,3180152
scaffold_1	-	AltA	TCONS_00002203	3150793,3151966	TCONS_00002204	3151584,3151966
scaffold_1	-	AltA	TCONS_00002292	5372687,5372839	TCONS_00002293	5372682,5372839
scaffold_1	-	AltA	TCONS_00004114	38598407,38598501	TCONS_00004113	38598405,38598501
scaffold_1	+	AltA	TCONS_00001883	38522070,38523847	TCONS_00001882	38522070,38523803
scaffold_1	-	AltA	TCONS_00004105	38526883,38527043	TCONS_00004106	38526904,38527043
scaffold_1	+	AltA	TCONS_00001852	38248333,38248445	TCONS_00001854	38248333,38248614
scaffold_1	+	AltA	TCONS_00001852	38248333,38248445	TCONS_00001855	38248333,38248550
scaffold_1	+	AltA	TCONS_00001854	38248333,38248614	TCONS_00001855	38248333,38248550
scaffold_1	+	AltA	TCONS_00001854	38252879,38253725	TCONS_00001855	38252879,38253717
scaffold_1	+	AltA	TCONS_00001854	38250465,38252800	TCONS_00001856	38250465,38252826
scaffold_1	-	AltA	TCONS_00004079	38177439,38178280	TCONS_00004080	38177442,38178280
scaffold_1	-	AltA	TCONS_00004165	39216448,39217118	TCONS_00004163	39216438,39217118
scaffold_1	+	AltA	TCONS_00000052	722551,723148	TCONS_00000054	722551,723152
scaffold_1	+	AltA	TCONS_00000040	346580,347758	TCONS_00000039	346580,347768
scaffold_1	+	AltA	TCONS_00000014	171538,172612	TCONS_00000015	171538,172622
scaffold_1	+	AltA	TCONS_00000001	12896,12991	TCONS_00000002	12896,13014
scaffold_1	-	AltA	TCONS_00002109	1334898,1335609	TCONS_00002108	1334878,1335609
scaffold_1	-	AltA	TCONS_00002118	1378238,1378636	TCONS_00002119	1378248,1378636
scaffold_1	+	AltA	TCONS_00001522	33651724,33652079	TCONS_00001523	33651724,33652076
scaffold_1	-	AltA	TCONS_00003669	33409119,33409926	TCONS_00003670	33409116,33409926
scaffold_1	+	AltA	TCONS_00001499	33328783,33329369	TCONS_00001495	33328783,33329445
scaffold_1	+	AltA	TCONS_00001499	33328783,33329369	TCONS_00001494	33328783,33329442
scaffold_1	+	AltA	TCONS_00001495	33328783,33329445	TCONS_00001494	33328783,33329442
scaffold_1	+	AltA	TCONS_00001403	32051598,32051776	TCONS_00001401	32051598,32051788
scaffold_1	+	AltA	TCONS_00001417	32180709,32180980	TCONS_00001418	32180709,32180816
scaffold_1	-	AltA	TCONS_00003584	32312232,32312600	TCONS_00003585	32312224,32312600
scaffold_1	+	AltA	TCONS_00001440	32362457,32362675	TCONS_00001441	32362457,32362667
scaffold_1	+	AltA	TCONS_00001455	32419149,32420053	TCONS_00001456	32419149,32420023
scaffold_1	+	AltA	TCONS_00001345	31577880,31577960	TCONS_00001344	31577880,31577962
scaffold_1	+	AltA	TCONS_00001358	31607031,31607521	TCONS_00001359	31607031,31607515
scaffold_1	-	AltA	TCONS_00003534	31766643,31767020	TCONS_00003533	31766554,31767020
scaffold_1	+	AltA	TCONS_00001297	30927231,30928669	TCONS_00001296	30927231,30928610
scaffold_1	+	AltA	TCONS_00001314	31140309,31141452	TCONS_00001312	31140309,31141532
scaffold_1	-	AltA	TCONS_00003410	30344340,30344444	TCONS_00003411	30344350,30344444
scaffold_1	-	AltA	TCONS_00003431	30600456,30601436	TCONS_00003432	30600501,30601436
scaffold_1	-	AltA	TCONS_00003393	30201675,30201849	TCONS_00003394	30201670,30201849
scaffold_1	-	AltA	TCONS_00003368	29821832,29822764	TCONS_00003369	29821838,29822764
scaffold_1	-	AltA	TCONS_00003397	30250903,30252092	TCONS_00003398	30250900,30252092
scaffold_1	-	AltA	TCONS_00003356	29758467,29758910	TCONS_00003355	29758485,29758910
scaffold_1	+	AltA	TCONS_00001233	29768324,29768628	TCONS_00001235	29768324,29768642
scaffold_1	-	AltA	TCONS_00003308	28634217,28634313	TCONS_00003309	28634220,28634313
scaffold_1	-	AltA	TCONS_00003279	28307126,28307250	TCONS_00003280	28307095,28307250
scaffold_1	-	AltA	TCONS_00003279	28307126,28307250	TCONS_00003283	28307109,28307250
scaffold_1	-	AltA	TCONS_00003280	28307095,28307250	TCONS_00003283	28307109,28307250
scaffold_1	-	AltA	TCONS_00003279	28306286,28306420	TCONS_00003280	28306289,28306420
scaffold_10	-	AltA	TCONS_00009202	39281614,39283018	TCONS_00009203	39281617,39283018
scaffold_10	-	AltA	TCONS_00009202	39281614,39283018	TCONS_00009204	39281626,39283018
scaffold_10	-	AltA	TCONS_00009203	39281617,39283018	TCONS_00009204	39281626,39283018
scaffold_10	+	AltA	TCONS_00006967	39041127,39041541	TCONS_00006968	39041127,39041544
scaffold_10	+	AltA	TCONS_00005529	16454024,16454113	TCONS_00005530	16454024,16454165
scaffold_10	+	AltA	TCONS_00005535	16543680,16543805	TCONS_00005534	16543680,16543912
scaffold_10	+	AltA	TCONS_00005551	17011000,17011780	TCONS_00005555	17011000,17011737
scaffold_10	+	AltA	TCONS_00005553	17014544,17015949	TCONS_00005554	17014544,17015019
scaffold_10	+	AltA	TCONS_00005659	19472980,19473091	TCONS_00005660	19472980,19473100
scaffold_10	-	AltA	TCONS_00008109	18926096,18927149	TCONS_00008110	18926078,18927149
scaffold_10	+	AltA	TCONS_00005615	18157473,18158729	TCONS_00005618	18157473,18158700
scaffold_10	+	AltA	TCONS_00005631	18875079,18875763	TCONS_00005632	18875079,18875802
scaffold_10	-	AltA	TCONS_00008181	20774064,20774394	TCONS_00008182	20773985,20774394
scaffold_10	+	AltA	TCONS_00005694	20864576,20865389	TCONS_00005695	20864576,20865371
scaffold_10	+	AltA	TCONS_00005698	20888889,20888992	TCONS_00005700	20888889,20888977
scaffold_10	+	AltA	TCONS_00005708	20910437,20910826	TCONS_00005707	20910437,20910829
scaffold_10	+	AltA	TCONS_00005789	21548102,21548571	TCONS_00005790	21548102,21548574
scaffold_10	-	AltA	TCONS_00008257	22431658,22431911	TCONS_00008256	22431661,22431911
scaffold_10	+	AltA	TCONS_00005871	23032705,23033215	TCONS_00005872	23032705,23033218
scaffold_10	+	AltA	TCONS_00005891	24011429,24012816	TCONS_00005892	24011429,24012822
scaffold_10	+	AltA	TCONS_00005287	10799211,10799292	TCONS_00005288	10799211,10799289
scaffold_10	+	AltA	TCONS_00005251	10415366,10415475	TCONS_00005248	10415366,10415472
scaffold_10	+	AltA	TCONS_00005228	10110027,10111882	TCONS_00005230	10110027,10111857
scaffold_10	+	AltA	TCONS_00005206	9800705,9800817	TCONS_00005207	9800705,9800786
scaffold_10	-	AltA	TCONS_00007906	12985325,12985456	TCONS_00007907	12985327,12985456
scaffold_10	+	AltA	TCONS_00005436	13235845,13236454	TCONS_00005437	13235845,13236567
scaffold_10	-	AltA	TCONS_00007954	14040187,14042285	TCONS_00007955	14040569,14042285
scaffold_10	-	AltA	TCONS_00007949	13739019,13740089	TCONS_00007948	13738996,13740089
scaffold_10	+	AltA	TCONS_00005448	13687888,13688041	TCONS_00005449	13687888,13688118
scaffold_10	-	AltA	TCONS_00007932	13603368,13604199	TCONS_00007942	13603175,13604199
scaffold_10	-	AltA	TCONS_00007932	13602734,13602993	TCONS_00007942	13602723,13602993
scaffold_10	-	AltA	TCONS_00007802	11859402,11860327	TCONS_00007803	11859399,11860327
scaffold_10	-	AltA	TCONS_00007823	12138536,12139354	TCONS_00007824	12138559,12139354
scaffold_10	-	AltA	TCONS_00007856	12525519,12525924	TCONS_00007854	12525516,12525924
scaffold_10	+	AltA	TCONS_00004499	1406995,1407490	TCONS_00004503	1406995,1407487
scaffold_10	+	AltA	TCONS_00004499	1408938,1409360	TCONS_00004503	1408938,1409366
scaffold_10	-	AltA	TCONS_00007048	1477951,1478407	TCONS_00007047	1477921,1478407
scaffold_10	+	AltA	TCONS_00004391	445927,449403	TCONS_00004392	445927,449411
scaffold_10	+	AltA	TCONS_00004608	2039897,2039962	TCONS_00004609	2039897,2039968
scaffold_10	+	AltA	TCONS_00004580	1797921,1798691	TCONS_00004582	1797921,1798757
scaffold_10	-	AltA	TCONS_00007157	2394649,2394871	TCONS_00007160	2394587,2394871
scaffold_10	-	AltA	TCONS_00007125	2109208,2109302	TCONS_00007126	2109192,2109302
scaffold_10	-	AltA	TCONS_00007073	1726243,1726332	TCONS_00007075	1726251,1726332
scaffold_10	+	AltA	TCONS_00004576	1719271,1719969	TCONS_00004575	1719271,1720062
scaffold_10	+	AltA	TCONS_00004560	1677064,1677394	TCONS_00004561	1677064,1677153
scaffold_10	+	AltA	TCONS_00004541	1626768,1627212	TCONS_00004543	1626768,1627225
scaffold_10	+	AltA	TCONS_00004532	1567450,1567527	TCONS_00004534	1567450,1567531
scaffold_10	+	AltA	TCONS_00004667	3012597,3012770	TCONS_00004668	3012597,3012760
scaffold_10	-	AltA	TCONS_00007336	4924907,4926106	TCONS_00007337	4924904,4926106
scaffold_10	-	AltA	TCONS_00007319	4306631,4306720	TCONS_00007323	4306638,4306720
scaffold_10	+	AltA	TCONS_00004775	4084198,4084383	TCONS_00004777	4084198,4084399
scaffold_10	-	AltA	TCONS_00007266	3382966,3383048	TCONS_00007267	3382971,3383048
scaffold_10	-	AltA	TCONS_00007262	3351814,3352557	TCONS_00007260	3351822,3352557
scaffold_10	-	AltA	TCONS_00007237	3220213,3221408	TCONS_00007236	3220253,3221408
scaffold_10	+	AltA	TCONS_00006791	37077203,37077696	TCONS_00006792	37077203,37077732
scaffold_10	+	AltA	TCONS_00004815	5147095,5147201	TCONS_00004816	5147095,5147206
scaffold_10	+	AltA	TCONS_00004847	5339656,5341026	TCONS_00004850	5339656,5340279
scaffold_10	-	AltA	TCONS_00007421	6534956,6535531	TCONS_00007423	6534974,6535531
scaffold_10	+	AltA	TCONS_00004905	6562599,6563507	TCONS_00004908	6562599,6563434
scaffold_10	+	AltA	TCONS_00004905	6562599,6563507	TCONS_00004907	6562599,6563471
scaffold_10	+	AltA	TCONS_00004908	6562599,6563434	TCONS_00004907	6562599,6563471
scaffold_10	+	AltA	TCONS_00004905	6564660,6566080	TCONS_00004908	6564660,6566044
scaffold_10	+	AltA	TCONS_00006812	37270863,37271971	TCONS_00006814	37270863,37271974
scaffold_10	-	AltA	TCONS_00007490	7205946,7206734	TCONS_00007491	7205940,7206734
scaffold_10	+	AltA	TCONS_00005004	7378551,7378801	TCONS_00005005	7378551,7378806
scaffold_10	+	AltA	TCONS_00005004	7382984,7383255	TCONS_00005006	7382984,7383418
scaffold_10	+	AltA	TCONS_00004998	7327198,7328768	TCONS_00004997	7327198,7328765
scaffold_10	-	AltA	TCONS_00009130	38329976,38330724	TCONS_00009131	38329980,38330724
scaffold_10	-	AltA	TCONS_00009130	38329415,38329858	TCONS_00009131	38329273,38329858
scaffold_10	+	AltA	TCONS_00006890	37935322,37935846	TCONS_00006900	37935322,37935853
scaffold_10	+	AltA	TCONS_00006860	37707531,37708674	TCONS_00006859	37707531,37708669
scaffold_10	+	AltA	TCONS_00006960	39023447,39023572	TCONS_00006961	39023447,39023584
scaffold_10	+	AltA	TCONS_00005146	9191159,9191710	TCONS_00005151	9191159,9191337
scaffold_10	-	AltA	TCONS_00007639	9219402,9219668	TCONS_00007636	9219407,9219668
scaffold_10	+	AltA	TCONS_00005154	9241345,9241447	TCONS_00005156	9241345,9241450
scaffold_10	-	AltA	TCONS_00007626	9104006,9104927	TCONS_00007627	9104025,9104927
scaffold_10	+	AltA	TCONS_00005168	9350406,9352289	TCONS_00005169	9350406,9352044
scaffold_10	+	AltA	TCONS_00005163	9327605,9328181	TCONS_00005165	9327605,9328227
scaffold_10	+	AltA	TCONS_00005157	9263817,9264332	TCONS_00005158	9263817,9264344
scaffold_10	+	AltA	TCONS_00005072	8051960,8053158	TCONS_00005070	8051960,8053155
scaffold_10	+	AltA	TCONS_00006306	29076947,29077309	TCONS_00006307	29076947,29077514
scaffold_10	+	AltA	TCONS_00006311	29119669,29120386	TCONS_00006313	29119669,29120408
scaffold_10	-	AltA	TCONS_00008660	28609966,28610066	TCONS_00008661	28609969,28610066
scaffold_10	+	AltA	TCONS_00006397	30354968,30355240	TCONS_00006396	30354968,30355237
scaffold_10	+	AltA	TCONS_00006429	30642106,30642224	TCONS_00006427	30642106,30642219
scaffold_10	-	AltA	TCONS_00008776	30970146,30970853	TCONS_00008775	30970298,30970853
scaffold_10	-	AltA	TCONS_00008787	31251490,31252886	TCONS_00008786	31251401,31252886
scaffold_10	+	AltA	TCONS_00006588	31839784,31840360	TCONS_00006589	31839784,31840356
scaffold_10	-	AltA	TCONS_00008838	31729008,31729442	TCONS_00008842	31729357,31729442
scaffold_10	-	AltA	TCONS_00008810	31470116,31470297	TCONS_00008812	31470111,31470297
scaffold_10	+	AltA	TCONS_00006536	31464701,31465015	TCONS_00006538	31464701,31464916
scaffold_10	+	AltA	TCONS_00006733	35984431,35984527	TCONS_00006734	35984431,35984533
scaffold_10	+	AltA	TCONS_00006041	26041379,26041465	TCONS_00006042	26041379,26041453
scaffold_10	+	AltA	TCONS_00006066	26411257,26411340	TCONS_00006067	26411257,26411343
scaffold_10	-	AltA	TCONS_00008383	25258080,25258601	TCONS_00008385	25258083,25258601
scaffold_10	-	AltA	TCONS_00008377	25217877,25218271	TCONS_00008378	25217880,25218271
scaffold_10	-	AltA	TCONS_00008377	25217877,25218271	TCONS_00008379	25217853,25218271
scaffold_10	-	AltA	TCONS_00008378	25217880,25218271	TCONS_00008379	25217853,25218271
scaffold_10	-	AltA	TCONS_00008368	25012446,25015547	TCONS_00008370	25012527,25015547
scaffold_10	+	AltA	TCONS_00005936	24619675,24619832	TCONS_00005938	24619675,24619828
scaffold_10	-	AltA	TCONS_00008573	27706884,27707790	TCONS_00008574	27706881,27707790
scaffold_10	-	AltA	TCONS_00008527	27190452,27191112	TCONS_00008529	27190458,27191112
scaffold_10	-	AltA	TCONS_00008527	27186879,27187698	TCONS_00008530	27186876,27187698
scaffold_10	-	AltA	TCONS_00008492	26811113,26811831	TCONS_00008494	26811122,26811831
scaffold_10	+	AltA	TCONS_00006098	26650107,26650228	TCONS_00006097	26650107,26650221
scaffold_10	+	AltA	TCONS_00006252	28469168,28469365	TCONS_00006255	28469168,28469358
scaffold_10	-	AltA	TCONS_00008643	28428376,28429317	TCONS_00008642	28428379,28429317
scaffold_10	-	AltA	TCONS_00008645	28457645,28458583	TCONS_00008644	28457642,28458583
scaffold_10	+	AltA	TCONS_00006262	28497816,28498004	TCONS_00006263	28497816,28498011
scaffold_10	+	AltA	TCONS_00006269	28562940,28563144	TCONS_00006271	28562940,28563147
scaffold_10	+	AltA	TCONS_00004379	91583,94601	TCONS_00004378	91583,94390
scaffold_11	-	AltA	TCONS_00013451	29650838,29650936	TCONS_00013452	29650841,29650936
scaffold_11	-	AltA	TCONS_00013404	29268143,29268281	TCONS_00013406	29268133,29268281
scaffold_11	+	AltA	TCONS_00010767	29236398,29236491	TCONS_00010766	29236398,29236500
scaffold_11	+	AltA	TCONS_00010767	29236398,29236491	TCONS_00010768	29236398,29236494
scaffold_11	+	AltA	TCONS_00010766	29236398,29236500	TCONS_00010768	29236398,29236494
scaffold_11	-	AltA	TCONS_00013368	28556257,28556396	TCONS_00013369	28556134,28556396
scaffold_11	+	AltA	TCONS_00010718	28587926,28588118	TCONS_00010717	28587926,28588132
scaffold_11	-	AltA	TCONS_00013348	28140869,28140985	TCONS_00013347	28140875,28140985
scaffold_11	+	AltA	TCONS_00010693	28413124,28413393	TCONS_00010694	28413124,28413405
scaffold_11	-	AltA	TCONS_00013328	27821751,27822349	TCONS_00013330	27821718,27822349
scaffold_11	-	AltA	TCONS_00013278	26369975,26370109	TCONS_00013277	26369978,26370109
scaffold_11	+	AltA	TCONS_00010615	26285543,26285767	TCONS_00010617	26285543,26285770
scaffold_11	+	AltA	TCONS_00010593	24821483,24822114	TCONS_00010595	24821483,24822014
scaffold_11	+	AltA	TCONS_00010582	24325182,24325587	TCONS_00010583	24325182,24325591
scaffold_11	-	AltA	TCONS_00013228	24695397,24696562	TCONS_00013229	24695392,24696562
scaffold_11	+	AltA	TCONS_00010538	23565617,23565863	TCONS_00010540	23565617,23565859
scaffold_11	+	AltA	TCONS_00010555	23950952,23951034	TCONS_00010556	23950952,23951021
scaffold_11	+	AltA	TCONS_00010561	23974119,23974269	TCONS_00010566	23974119,23974257
scaffold_11	+	AltA	TCONS_00010576	24235523,24235613	TCONS_00010577	24235523,24235609
scaffold_11	+	AltA	TCONS_00010510	23074153,23074449	TCONS_00010509	23074153,23074522
scaffold_11	+	AltA	TCONS_00010472	22512619,22513644	TCONS_00010474	22512619,22513636
scaffold_11	-	AltA	TCONS_00013147	22506694,22507097	TCONS_00013148	22506662,22507097
scaffold_11	+	AltA	TCONS_00010476	22517997,22518869	TCONS_00010478	22517997,22518877
scaffold_11	+	AltA	TCONS_00010490	22715745,22717513	TCONS_00010495	22715745,22717550
scaffold_11	+	AltA	TCONS_00010490	22720350,22720428	TCONS_00010495	22720350,22720451
scaffold_11	-	AltA	TCONS_00013108	21448391,21448718	TCONS_00013107	21448403,21448718
scaffold_11	-	AltA	TCONS_00014061	38728257,38729103	TCONS_00014064	38728169,38729103
scaffold_11	-	AltA	TCONS_00014039	38307830,38307949	TCONS_00014041	38307833,38307949
scaffold_11	-	AltA	TCONS_00014030	38206192,38206410	TCONS_00014029	38206134,38206410
scaffold_11	-	AltA	TCONS_00012187	5403404,5403853	TCONS_00012188	5403400,5403853
scaffold_11	+	AltA	TCONS_00009660	4731654,4731776	TCONS_00009661	4731654,4731743
scaffold_11	+	AltA	TCONS_00009808	7361632,7361839	TCONS_00009811	7361632,7361836
scaffold_11	-	AltA	TCONS_00012281	7348093,7348363	TCONS_00012280	7348047,7348363
scaffold_11	+	AltA	TCONS_00009818	7388208,7388890	TCONS_00009819	7388208,7388885
scaffold_11	+	AltA	TCONS_00009748	6298629,6298760	TCONS_00009749	6298629,6299733
scaffold_11	-	AltA	TCONS_00012318	8420805,8420891	TCONS_00012319	8420797,8420891
scaffold_11	+	AltA	TCONS_00011166	35861060,35862054	TCONS_00011165	35861060,35862051
scaffold_11	+	AltA	TCONS_00009556	2810526,2811845	TCONS_00009557	2810526,2811314
scaffold_11	+	AltA	TCONS_00009590	3568527,3568620	TCONS_00009591	3568527,3568617
scaffold_11	+	AltA	TCONS_00009603	3720499,3720596	TCONS_00009605	3720499,3720600
scaffold_11	+	AltA	TCONS_00009614	3793051,3793175	TCONS_00009615	3793051,3793180
scaffold_11	-	AltA	TCONS_00012123	4560024,4560151	TCONS_00012124	4560021,4560151
scaffold_11	+	AltA	TCONS_00011644	43685787,43688229	TCONS_00011645	43685787,43688256
scaffold_11	+	AltA	TCONS_00011599	43057496,43058181	TCONS_00011598	43057496,43058190
scaffold_11	+	AltA	TCONS_00011693	44165514,44165895	TCONS_00011691	44165514,44166015
scaffold_11	-	AltA	TCONS_00011819	1449952,1450732	TCONS_00011820	1450657,1450732
scaffold_11	+	AltA	TCONS_00011575	42691644,42692281	TCONS_00011576	42691644,42692285
scaffold_11	+	AltA	TCONS_00011582	42770360,42770459	TCONS_00011583	42770360,42770444
scaffold_11	+	AltA	TCONS_00011565	42531137,42531458	TCONS_00011566	42531137,42531454
scaffold_11	-	AltA	TCONS_00011850	1641339,1642724	TCONS_00011851	1641437,1642724
scaffold_11	-	AltA	TCONS_00011830	1484352,1484667	TCONS_00011833	1484348,1484667
scaffold_11	+	AltA	TCONS_00011434	40580996,40581209	TCONS_00011435	40580996,40581229
scaffold_11	-	AltA	TCONS_00014199	40867153,40867556	TCONS_00014197	40867198,40867556
scaffold_11	+	AltA	TCONS_00011496	41494531,41494653	TCONS_00011497	41494531,41494648
scaffold_11	-	AltA	TCONS_00014245	41591181,41591622	TCONS_00014246	41591173,41591622
scaffold_11	-	AltA	TCONS_00014139	40380154,40381043	TCONS_00014143	40380145,40381043
scaffold_11	-	AltA	TCONS_00014139	40378146,40378240	TCONS_00014143	40378121,40378240
scaffold_11	-	AltA	TCONS_00014275	42352333,42353288	TCONS_00014278	42352419,42353288
scaffold_11	-	AltA	TCONS_00013064	20368108,20371520	TCONS_00013065	20368106,20371520
scaffold_11	+	AltA	TCONS_00010317	18114243,18114689	TCONS_00010318	18114243,18114637
scaffold_11	+	AltA	TCONS_00010314	18093310,18094102	TCONS_00010315	18093310,18094047
scaffold_11	-	AltA	TCONS_00012894	17368523,17369589	TCONS_00012892	17368665,17369589
scaffold_11	-	AltA	TCONS_00012866	17040357,17040425	TCONS_00012867	17040265,17040425
scaffold_11	-	AltA	TCONS_00014441	45117619,45117769	TCONS_00014442	45117657,45117769
scaffold_11	-	AltA	TCONS_00012873	17090509,17090854	TCONS_00012872	17090513,17090854
scaffold_11	+	AltA	TCONS_00011743	44947469,44947968	TCONS_00011744	44947469,44947973
scaffold_11	-	AltA	TCONS_00014393	44361441,44362059	TCONS_00014394	44361541,44362059
scaffold_11	+	AltA	TCONS_00010194	16054285,16054435	TCONS_00010192	16054285,16054439
scaffold_11	-	AltA	TCONS_00012797	16114114,16114711	TCONS_00012798	16114117,16114711
scaffold_11	-	AltA	TCONS_00012742	15664414,15665433	TCONS_00012743	15664420,15665433
scaffold_11	-	AltA	TCONS_00012637	13683549,13684263	TCONS_00012640	13683597,13684263
scaffold_11	-	AltA	TCONS_00012592	13235013,13236522	TCONS_00012594	13234721,13236522
scaffold_11	-	AltA	TCONS_00012581	13164838,13165852	TCONS_00012583	13164799,13165852
scaffold_11	-	AltA	TCONS_00012501	11373576,11373699	TCONS_00012499	11373611,11373699
scaffold_11	+	AltA	TCONS_00009976	11386119,11387633	TCONS_00009975	11386119,11387630
scaffold_11	+	AltA	TCONS_00010004	12923681,12923862	TCONS_00010007	12923681,12923785
scaffold_11	-	AltA	TCONS_00012427	10093093,10093675	TCONS_00012428	10093144,10093675
scaffold_11	+	AltA	TCONS_00009953	11109925,11110035	TCONS_00009955	11109925,11110038
scaffold_11	-	AltA	TCONS_00012474	10936217,10936480	TCONS_00012475	10936204,10936480
scaffold_11	-	AltA	TCONS_00013582	31655854,31656661	TCONS_00013583	31655800,31656661
scaffold_11	+	AltA	TCONS_00010866	30633151,30634435	TCONS_00010873	30633151,30634438
scaffold_11	-	AltA	TCONS_00013656	32318452,32318588	TCONS_00013658	32318449,32318588
scaffold_11	+	AltA	TCONS_00011128	35499538,35499672	TCONS_00011131	35499538,35499633
scaffold_11	+	AltA	TCONS_00011147	35597546,35599979	TCONS_00011146	35597546,35599976
scaffold_11	-	AltA	TCONS_00013836	35727756,35728417	TCONS_00013835	35727735,35728417
scaffold_11	-	AltA	TCONS_00013741	34378043,34378165	TCONS_00013742	34378082,34378165
scaffold_11	-	AltA	TCONS_00013777	35030660,35030962	TCONS_00013779	35030713,35030962
scaffold_11	-	AltA	TCONS_00013790	35231705,35231911	TCONS_00013791	35231708,35231911
scaffold_11	-	AltA	TCONS_00013790	35229348,35230051	TCONS_00013791	35229345,35230051
scaffold_11	+	AltA	TCONS_00011080	34572755,34573951	TCONS_00011081	34572755,34573914
scaffold_11	+	AltA	TCONS_00011031	33143712,33143833	TCONS_00011029	33143712,33143829
scaffold_118	+	AltA	TCONS_00014607	58221,59632	TCONS_00014608	58221,59627
scaffold_12	+	AltA	TCONS_00014649	328624,329183	TCONS_00014650	328624,329180
scaffold_12	-	AltA	TCONS_00014666	114950,116169	TCONS_00014668	114987,116169
scaffold_17	+	AltA	TCONS_00015315	493868,494854	TCONS_00015316	493868,494840
scaffold_2	-	AltA	TCONS_00020347	46844182,46844289	TCONS_00020348	46844212,46844289
scaffold_2	-	AltA	TCONS_00020302	46053179,46053397	TCONS_00020303	46053282,46053397
scaffold_2	+	AltA	TCONS_00017273	46654323,46654410	TCONS_00017274	46654323,46654431
scaffold_2	-	AltA	TCONS_00020264	44814500,44815047	TCONS_00020265	44814371,44815047
scaffold_2	-	AltA	TCONS_00020230	44544601,44545030	TCONS_00020231	44544596,44545030
scaffold_2	-	AltA	TCONS_00020191	44112460,44112546	TCONS_00020193	44112409,44112546
scaffold_2	+	AltA	TCONS_00017165	44053357,44053493	TCONS_00017166	44053357,44053471
scaffold_2	-	AltA	TCONS_00020167	43979282,43979407	TCONS_00020169	43979301,43979407
scaffold_2	-	AltA	TCONS_00020089	43395234,43395366	TCONS_00020090	43395247,43395366
scaffold_2	-	AltA	TCONS_00020139	43797177,43797701	TCONS_00020141	43797182,43797701
scaffold_2	-	AltA	TCONS_00020055	42916942,42917066	TCONS_00020056	42916939,42917066
scaffold_2	+	AltA	TCONS_00016986	40352881,40353910	TCONS_00016985	40352881,40353913
scaffold_2	-	AltA	TCONS_00021537	64070604,64071411	TCONS_00021536	64070531,64071411
scaffold_2	-	AltA	TCONS_00021531	64065157,64065254	TCONS_00021532	64065147,64065254
scaffold_2	+	AltA	TCONS_00017646	52665916,52666267	TCONS_00017647	52665916,52666501
scaffold_2	-	AltA	TCONS_00020674	52884632,52884766	TCONS_00020676	52884677,52884766
scaffold_2	-	AltA	TCONS_00020507	48620472,48620817	TCONS_00020505	48620463,48620817
scaffold_2	-	AltA	TCONS_00020582	50742688,50742923	TCONS_00020584	50742763,50742923
scaffold_2	-	AltA	TCONS_00020601	51166014,51166318	TCONS_00020602	51166006,51166318
scaffold_2	-	AltA	TCONS_00020486	48199502,48200073	TCONS_00020487	48199482,48200073
scaffold_2	+	AltA	TCONS_00017468	48352175,48352796	TCONS_00017469	48352175,48352790
scaffold_2	+	AltA	TCONS_00017326	47043625,47043946	TCONS_00017325	47043625,47043865
scaffold_2	+	AltA	TCONS_00017345	47177320,47177718	TCONS_00017344	47177320,47177721
scaffold_2	-	AltA	TCONS_00020367	47201842,47202373	TCONS_00020368	47201930,47202373
scaffold_2	+	AltA	TCONS_00017351	47378805,47379012	TCONS_00017352	47378805,47378956
scaffold_2	+	AltA	TCONS_00017382	47588372,47588728	TCONS_00017383	47588372,47588732
scaffold_2	-	AltA	TCONS_00020955	57986476,57986571	TCONS_00020958	57986479,57986571
scaffold_2	-	AltA	TCONS_00020955	57986273,57986379	TCONS_00020958	57986264,57986379
scaffold_2	-	AltA	TCONS_00020873	56964502,56965771	TCONS_00020874	56964458,56965771
scaffold_2	+	AltA	TCONS_00017924	57370034,57370657	TCONS_00017923	57370034,57370565
scaffold_2	-	AltA	TCONS_00018896	6023306,6024311	TCONS_00018897	6023314,6024311
scaffold_2	+	AltA	TCONS_00015949	6943629,6944340	TCONS_00015950	6943629,6944262
scaffold_2	+	AltA	TCONS_00015936	6856545,6857661	TCONS_00015939	6856545,6857615
scaffold_2	-	AltA	TCONS_00018959	7327678,7328241	TCONS_00018960	7327660,7328241
scaffold_2	-	AltA	TCONS_00018985	7600426,7600516	TCONS_00018984	7600429,7600516
scaffold_2	-	AltA	TCONS_00018991	7658134,7659272	TCONS_00018992	7658139,7659272
scaffold_2	+	AltA	TCONS_00016027	8191252,8191745	TCONS_00016028	8191252,8191822
scaffold_2	+	AltA	TCONS_00016040	8454862,8455607	TCONS_00016041	8454862,8455604
scaffold_2	-	AltA	TCONS_00019050	8756388,8757549	TCONS_00019051	8756339,8757549
scaffold_2	-	AltA	TCONS_00021002	58561076,58561155	TCONS_00021003	58561057,58561155
scaffold_2	+	AltA	TCONS_00018037	58892702,58893337	TCONS_00018038	58892702,58893344
scaffold_2	-	AltA	TCONS_00021025	58910129,58911270	TCONS_00021027	58910120,58911270
scaffold_2	+	AltA	TCONS_00017988	58370626,58372081	TCONS_00017989	58370626,58371142
scaffold_2	-	AltA	TCONS_00020769	55906694,55907652	TCONS_00020770	55906712,55907652
scaffold_2	-	AltA	TCONS_00020756	55736796,55736877	TCONS_00020757	55736791,55736877
scaffold_2	-	AltA	TCONS_00020756	55732811,55733178	TCONS_00020757	55732814,55733178
scaffold_2	+	AltA	TCONS_00015718	3332344,3332421	TCONS_00015722	3332344,3332427
scaffold_2	-	AltA	TCONS_00018678	2675906,2675997	TCONS_00018679	2675910,2675997
scaffold_2	-	AltA	TCONS_00018800	4808589,4808694	TCONS_00018801	4808577,4808694
scaffold_2	-	AltA	TCONS_00020812	56563655,56564604	TCONS_00020815	56563534,56564604
scaffold_2	-	AltA	TCONS_00018772	4537591,4537704	TCONS_00018777	4537588,4537704
scaffold_2	-	AltA	TCONS_00018862	5547403,5547830	TCONS_00018861	5547406,5547830
scaffold_2	+	AltA	TCONS_00017848	56718525,56719374	TCONS_00017849	56718525,56719364
scaffold_2	+	AltA	TCONS_00017865	56877180,56877267	TCONS_00017871	56877180,56877254
scaffold_2	+	AltA	TCONS_00015602	940013,940145	TCONS_00015601	940013,940140
scaffold_2	+	AltA	TCONS_00015689	2502126,2503722	TCONS_00015691	2502126,2503726
scaffold_2	+	AltA	TCONS_00015689	2516148,2516276	TCONS_00015691	2516148,2516273
scaffold_2	+	AltA	TCONS_00015682	2355539,2356122	TCONS_00015683	2355539,2356114
scaffold_2	-	AltA	TCONS_00021251	61216757,61216957	TCONS_00021250	61216856,61216957
scaffold_2	-	AltA	TCONS_00021299	61872716,61872843	TCONS_00021300	61872713,61872843
scaffold_2	+	AltA	TCONS_00018367	61904332,61904603	TCONS_00018364	61904332,61904609
scaffold_2	+	AltA	TCONS_00018371	61913081,61913176	TCONS_00018368	61913081,61913255
scaffold_2	+	AltA	TCONS_00018388	62048215,62049371	TCONS_00018389	62048215,62049351
scaffold_2	-	AltA	TCONS_00021352	62112408,62112567	TCONS_00021351	62112418,62112567
scaffold_2	-	AltA	TCONS_00021352	62111538,62111891	TCONS_00021351	62111544,62111891
scaffold_2	+	AltA	TCONS_00018406	62213551,62214340	TCONS_00018408	62213551,62214343
scaffold_2	+	AltA	TCONS_00018151	60094544,60099002	TCONS_00018153	60094544,60099005
scaffold_2	+	AltA	TCONS_00018161	60186309,60186367	TCONS_00018162	60186309,60186386
scaffold_2	+	AltA	TCONS_00018183	60302669,60302866	TCONS_00018185	60302669,60302757
scaffold_2	-	AltA	TCONS_00019749	31840268,31840597	TCONS_00019750	31840272,31840597
scaffold_2	-	AltA	TCONS_00019747	31838722,31838823	TCONS_00019749	31838736,31838823
scaffold_2	-	AltA	TCONS_00019747	31838722,31838823	TCONS_00019750	31838672,31838823
scaffold_2	-	AltA	TCONS_00019749	31838736,31838823	TCONS_00019750	31838672,31838823
scaffold_2	-	AltA	TCONS_00019756	31982625,31982882	TCONS_00019755	31982634,31982882
scaffold_2	-	AltA	TCONS_00019805	33286571,33286839	TCONS_00019804	33286718,33286839
scaffold_2	+	AltA	TCONS_00016878	36254256,36254691	TCONS_00016887	36254256,36254414
scaffold_2	-	AltA	TCONS_00019865	36236371,36237650	TCONS_00019866	36236364,36237650
scaffold_2	-	AltA	TCONS_00019912	37314308,37314777	TCONS_00019913	37314293,37314777
scaffold_2	-	AltA	TCONS_00021377	62354204,62354678	TCONS_00021378	62354323,62354678
scaffold_2	+	AltA	TCONS_00018516	63522398,63523041	TCONS_00018517	63522398,63523033
scaffold_2	-	AltA	TCONS_00021461	63222464,63222620	TCONS_00021462	63222476,63222620
scaffold_2	-	AltA	TCONS_00019591	24890696,24891862	TCONS_00019592	24890692,24891862
scaffold_2	-	AltA	TCONS_00019588	24877260,24877346	TCONS_00019589	24877264,24877346
scaffold_2	+	AltA	TCONS_00016584	24508287,24508365	TCONS_00016585	24508287,24508428
scaffold_2	-	AltA	TCONS_00021430	62865962,62867098	TCONS_00021429	62866210,62867098
scaffold_2	-	AltA	TCONS_00021434	62943665,62944285	TCONS_00021436	62943655,62944285
scaffold_2	-	AltA	TCONS_00019630	26057723,26057932	TCONS_00019629	26057726,26057932
scaffold_2	-	AltA	TCONS_00019707	29819419,29819504	TCONS_00019708	29819429,29819504
scaffold_2	+	AltA	TCONS_00016700	28024250,28024725	TCONS_00016701	28024250,28024371
scaffold_2	-	AltA	TCONS_00019376	19285893,19285974	TCONS_00019377	19285827,19285974
scaffold_2	-	AltA	TCONS_00019496	22620354,22620940	TCONS_00019495	22620495,22620940
scaffold_2	+	AltA	TCONS_00016426	20924833,20924929	TCONS_00016428	20924833,20924924
scaffold_2	+	AltA	TCONS_00016441	21179134,21179212	TCONS_00016442	21179134,21179210
scaffold_2	-	AltA	TCONS_00019155	10345912,10346151	TCONS_00019156	10346008,10346151
scaffold_2	+	AltA	TCONS_00016116	10755733,10757296	TCONS_00016115	10755733,10757214
scaffold_2	-	AltA	TCONS_00019060	8819625,8820282	TCONS_00019059	8819628,8820282
scaffold_2	-	AltA	TCONS_00019088	9168538,9168650	TCONS_00019089	9168501,9168650
scaffold_2	-	AltA	TCONS_00019341	17539208,17539798	TCONS_00019343	17539148,17539798
scaffold_2	+	AltA	TCONS_00016199	14406630,14406713	TCONS_00016200	14406630,14406706
scaffold_3	-	AltA	TCONS_00026612	39052932,39054903	TCONS_00026611	39052927,39054903
scaffold_3	+	AltA	TCONS_00023858	39687350,39687618	TCONS_00023857	39687350,39687477
scaffold_3	+	AltA	TCONS_00023887	40504790,40505304	TCONS_00023888	40504790,40505319
scaffold_3	+	AltA	TCONS_00023892	40628496,40628854	TCONS_00023893	40628496,40628858
scaffold_3	+	AltA	TCONS_00023872	40127713,40129570	TCONS_00023871	40127713,40129561
scaffold_3	-	AltA	TCONS_00026633	39622866,39623302	TCONS_00026634	39622884,39623302
scaffold_3	-	AltA	TCONS_00026633	39621822,39622650	TCONS_00026632	39621746,39622650
scaffold_3	+	AltA	TCONS_00023709	32812718,32814895	TCONS_00023710	32812718,32815000
scaffold_3	+	AltA	TCONS_00024128	49582242,49582683	TCONS_00024131	49582242,49582680
scaffold_3	+	AltA	TCONS_00024155	50851665,50852337	TCONS_00024156	50851665,50852332
scaffold_3	+	AltA	TCONS_00024204	52333866,52333943	TCONS_00024203	52333866,52333951
scaffold_3	+	AltA	TCONS_00024225	52761685,52763331	TCONS_00024227	52761685,52763344
scaffold_3	+	AltA	TCONS_00023950	43065514,43065688	TCONS_00023949	43065514,43065775
scaffold_3	+	AltA	TCONS_00024070	47989821,47989985	TCONS_00024069	47989821,47989982
scaffold_3	+	AltA	TCONS_00024005	44347640,44347774	TCONS_00024004	44347640,44347771
scaffold_3	+	AltA	TCONS_00023953	43077356,43077961	TCONS_00023954	43077356,43078042
scaffold_3	-	AltA	TCONS_00027211	62472406,62472551	TCONS_00027213	62472379,62472551
scaffold_3	-	AltA	TCONS_00027216	62518472,62519217	TCONS_00027217	62518469,62519217
scaffold_3	+	AltA	TCONS_00024614	62586461,62586710	TCONS_00024616	62586461,62586689
scaffold_3	+	AltA	TCONS_00024600	62392743,62393455	TCONS_00024601	62392743,62393519
scaffold_3	-	AltA	TCONS_00027205	62428300,62429227	TCONS_00027206	62428219,62429227
scaffold_3	+	AltA	TCONS_00024672	64518812,64520063	TCONS_00024673	64518812,64519902
scaffold_3	+	AltA	TCONS_00024675	64549200,64549998	TCONS_00024678	64549200,64550012
scaffold_3	-	AltA	TCONS_00027233	63010006,63010290	TCONS_00027235	63009974,63010290
scaffold_3	-	AltA	TCONS_00025432	4381395,4382348	TCONS_00025437	4381990,4382348
scaffold_3	-	AltA	TCONS_00025412	4148835,4148920	TCONS_00025413	4148838,4148920
scaffold_3	-	AltA	TCONS_00025475	4892511,4893022	TCONS_00025476	4892587,4893022
scaffold_3	+	AltA	TCONS_00024706	65343348,65343837	TCONS_00024704	65343348,65343833
scaffold_3	+	AltA	TCONS_00024403	57061938,57062064	TCONS_00024401	57061938,57062053
scaffold_3	+	AltA	TCONS_00024403	57061938,57062064	TCONS_00024404	57061938,57062045
scaffold_3	+	AltA	TCONS_00024401	57061938,57062053	TCONS_00024404	57061938,57062045
scaffold_3	-	AltA	TCONS_00027052	56378425,56379366	TCONS_00027051	56378428,56379366
scaffold_3	+	AltA	TCONS_00024436	57423311,57423752	TCONS_00024437	57423311,57423759
scaffold_3	+	AltA	TCONS_00024538	60443896,60443982	TCONS_00024539	60443896,60444000
scaffold_3	+	AltA	TCONS_00024538	60453015,60453045	TCONS_00024546	60453015,60453047
scaffold_3	+	AltA	TCONS_00024538	60451097,60452984	TCONS_00024552	60451097,60452911
scaffold_3	-	AltA	TCONS_00027683	76276895,76277599	TCONS_00027684	76276858,76277599
scaffold_3	+	AltA	TCONS_00025132	76219424,76219546	TCONS_00025134	76219424,76219732
scaffold_3	+	AltA	TCONS_00025132	76219424,76219546	TCONS_00025133	76219424,76219737
scaffold_3	+	AltA	TCONS_00025134	76219424,76219732	TCONS_00025133	76219424,76219737
scaffold_3	-	AltA	TCONS_00027712	76647596,76648899	TCONS_00027713	76647644,76648899
scaffold_3	+	AltA	TCONS_00025104	75791134,75791441	TCONS_00025103	75791134,75791445
scaffold_3	+	AltA	TCONS_00025088	75501986,75502088	TCONS_00025087	75501986,75502085
scaffold_3	-	AltA	TCONS_00027646	75498385,75499197	TCONS_00027647	75498400,75499197
scaffold_3	+	AltA	TCONS_00025054	74929198,74929332	TCONS_00025056	74929198,74929349
scaffold_3	-	AltA	TCONS_00027594	74703132,74703880	TCONS_00027593	74702928,74703880
scaffold_3	+	AltA	TCONS_00024943	71923380,71924142	TCONS_00024941	71923380,71924020
scaffold_3	+	AltA	TCONS_00024943	71924395,71925453	TCONS_00024941	71924395,71924599
scaffold_3	-	AltA	TCONS_00027459	71656656,71656771	TCONS_00027463	71656661,71656771
scaffold_3	+	AltA	TCONS_00024903	71277000,71277079	TCONS_00024905	71277000,71277069
scaffold_3	-	AltA	TCONS_00027395	70530227,70530356	TCONS_00027402	70530273,70530356
scaffold_3	+	AltA	TCONS_00025208	77784353,77784448	TCONS_00025209	77784353,77784430
scaffold_3	+	AltA	TCONS_00025208	77792320,77793365	TCONS_00025209	77792320,77793372
scaffold_3	-	AltA	TCONS_00025896	14403115,14403198	TCONS_00025898	14403111,14403198
scaffold_3	+	AltA	TCONS_00023100	14386232,14386533	TCONS_00023101	14386232,14386374
scaffold_3	-	AltA	TCONS_00027808	79733087,79733529	TCONS_00027809	79733084,79733529
scaffold_3	+	AltA	TCONS_00023119	14634649,14634872	TCONS_00023118	14634649,14634859
scaffold_3	+	AltA	TCONS_00025184	77479523,77481369	TCONS_00025183	77479523,77481293
scaffold_3	-	AltA	TCONS_00025805	12810430,12811190	TCONS_00025806	12810433,12811190
scaffold_3	+	AltA	TCONS_00023038	13737505,13738081	TCONS_00023037	13737505,13738078
scaffold_3	+	AltA	TCONS_00023045	13772932,13773839	TCONS_00023044	13772932,13773842
scaffold_3	+	AltA	TCONS_00023059	13943815,13944483	TCONS_00023058	13943815,13944284
scaffold_3	+	AltA	TCONS_00023059	13944840,13944940	TCONS_00023060	13944840,13944943
scaffold_3	-	AltA	TCONS_00025951	15911901,15912684	TCONS_00025952	15911907,15912684
scaffold_3	+	AltA	TCONS_00023176	16557858,16557992	TCONS_00023177	16557858,16557982
scaffold_3	+	AltA	TCONS_00023141	14871271,14871742	TCONS_00023142	14871271,14871751
scaffold_3	+	AltA	TCONS_00023154	15846276,15846801	TCONS_00023156	15846276,15846796
scaffold_3	-	AltA	TCONS_00025985	16691004,16691706	TCONS_00025987	16691001,16691706
scaffold_3	+	AltA	TCONS_00022807	9816252,9816543	TCONS_00022806	9816252,9816540
scaffold_3	-	AltA	TCONS_00025539	6302455,6303288	TCONS_00025540	6302412,6303288
scaffold_3	-	AltA	TCONS_00025564	6807552,6807658	TCONS_00025566	6807582,6807658
scaffold_3	-	AltA	TCONS_00025780	12448979,12449122	TCONS_00025781	12448977,12449122
scaffold_3	+	AltA	TCONS_00022891	11733535,11733609	TCONS_00022890	11733535,11733812
scaffold_3	+	AltA	TCONS_00022878	11485435,11485551	TCONS_00022877	11485435,11485637
scaffold_3	+	AltA	TCONS_00022863	11386499,11386628	TCONS_00022862	11386499,11386632
scaffold_3	+	AltA	TCONS_00023340	19978131,19978544	TCONS_00023347	19978131,19978533
scaffold_3	-	AltA	TCONS_00026187	22115074,22115678	TCONS_00026188	22115077,22115678
scaffold_3	-	AltA	TCONS_00026187	22114630,22114758	TCONS_00026189	22114654,22114758
scaffold_3	-	AltA	TCONS_00026187	22114042,22114519	TCONS_00026189	22114070,22114519
scaffold_3	-	AltA	TCONS_00026164	21820553,21821080	TCONS_00026167	21820519,21821080
scaffold_3	-	AltA	TCONS_00026164	21820338,21820425	TCONS_00026167	21820325,21820425
scaffold_3	-	AltA	TCONS_00026173	21963871,21963962	TCONS_00026174	21963884,21963962
scaffold_3243	+	AltA	TCONS_00028242	424,855	TCONS_00028243	424,884
scaffold_3604	-	AltA	TCONS_00028394	346,1093	TCONS_00028395	685,1093
scaffold_4	+	AltA	TCONS_00029803	34539289,34539822	TCONS_00029805	34539289,34539830
scaffold_4	-	AltA	TCONS_00031558	35055814,35056227	TCONS_00031559	35055811,35056227
scaffold_4	-	AltA	TCONS_00031556	35036128,35036262	TCONS_00031557	35036113,35036262
scaffold_4	-	AltA	TCONS_00031545	34964941,34965093	TCONS_00031546	34964980,34965093
scaffold_4	-	AltA	TCONS_00031442	33366989,33367147	TCONS_00031443	33367072,33367147
scaffold_4	-	AltA	TCONS_00031975	40732700,40732897	TCONS_00031977	40732697,40732897
scaffold_4	-	AltA	TCONS_00031948	40555068,40555514	TCONS_00031950	40555071,40555514
scaffold_4	-	AltA	TCONS_00031929	40395624,40395713	TCONS_00031928	40395602,40395713
scaffold_4	+	AltA	TCONS_00030197	39950868,39953186	TCONS_00030199	39950868,39953257
scaffold_4	-	AltA	TCONS_00031987	40908753,40908861	TCONS_00031988	40908786,40908861
scaffold_4	-	AltA	TCONS_00032003	41288503,41288849	TCONS_00032004	41288444,41288849
scaffold_4	+	AltA	TCONS_00030285	41071139,41071299	TCONS_00030287	41071139,41071397
scaffold_4	+	AltA	TCONS_00030053	37192304,37192554	TCONS_00030054	37192304,37192546
scaffold_4	+	AltA	TCONS_00030098	37570499,37571099	TCONS_00030100	37570499,37571138
scaffold_4	-	AltA	TCONS_00031750	37348491,37349226	TCONS_00031753	37348488,37349226
scaffold_4	+	AltA	TCONS_00030144	38879461,38879562	TCONS_00030145	38879461,38879559
scaffold_4	+	AltA	TCONS_00030162	39177171,39178518	TCONS_00030161	39177171,39178509
scaffold_4	-	AltA	TCONS_00031656	36353710,36353908	TCONS_00031654	36353705,36353908
scaffold_4	-	AltA	TCONS_00031676	36531719,36532423	TCONS_00031679	36531715,36532423
scaffold_4	-	AltA	TCONS_00031717	36978050,36979001	TCONS_00031718	36978053,36979001
scaffold_4	-	AltA	TCONS_00031708	36874563,36874696	TCONS_00031709	36874544,36874696
scaffold_4	-	AltA	TCONS_00031689	36550081,36550623	TCONS_00031688	36550090,36550623
scaffold_4	-	AltA	TCONS_00031105	24015431,24016137	TCONS_00031106	24015434,24016137
scaffold_4	+	AltA	TCONS_00029296	23593182,23593525	TCONS_00029299	23593182,23593480
scaffold_4	+	AltA	TCONS_00029320	23813064,23813389	TCONS_00029321	23813064,23813341
scaffold_4	+	AltA	TCONS_00029196	20382985,20383102	TCONS_00029199	20382985,20383105
scaffold_4	-	AltA	TCONS_00030966	20443785,20444670	TCONS_00030967	20443782,20444670
scaffold_4	-	AltA	TCONS_00030972	20595767,20595900	TCONS_00030973	20595823,20595900
scaffold_4	-	AltA	TCONS_00031121	24267346,24267484	TCONS_00031122	24267367,24267484
scaffold_4	-	AltA	TCONS_00030871	18293295,18294276	TCONS_00030870	18293298,18294276
scaffold_4	-	AltA	TCONS_00030849	17746734,17746915	TCONS_00030851	17746808,17746915
scaffold_4	-	AltA	TCONS_00030849	17746734,17746915	TCONS_00030852	17746742,17746915
scaffold_4	-	AltA	TCONS_00030851	17746808,17746915	TCONS_00030852	17746742,17746915
scaffold_4	+	AltA	TCONS_00028945	12888318,12888750	TCONS_00028946	12888318,12888624
scaffold_4	-	AltA	TCONS_00030767	15189961,15190590	TCONS_00030766	15189967,15190590
scaffold_4	-	AltA	TCONS_00031382	32507309,32508019	TCONS_00031384	32507304,32508019
scaffold_4	-	AltA	TCONS_00031405	32703912,32704871	TCONS_00031403	32703909,32704871
scaffold_4	-	AltA	TCONS_00031363	32218125,32218208	TCONS_00031364	32218107,32218208
scaffold_4	+	AltA	TCONS_00029641	32349802,32350005	TCONS_00029642	32349802,32349971
scaffold_4	+	AltA	TCONS_00029451	27188262,27188886	TCONS_00029453	27188262,27188891
scaffold_4	-	AltA	TCONS_00031214	29726634,29726745	TCONS_00031213	29726637,29726745
scaffold_4	+	AltA	TCONS_00029530	30874943,30875120	TCONS_00029531	30874943,30875103
scaffold_4	-	AltA	TCONS_00031259	30683524,30683786	TCONS_00031260	30683618,30683786
scaffold_4	-	AltA	TCONS_00031288	31078375,31079210	TCONS_00031290	31078379,31079210
scaffold_4	-	AltA	TCONS_00031338	31751582,31751747	TCONS_00031337	31751591,31751747
scaffold_4	+	AltA	TCONS_00029574	31479398,31479940	TCONS_00029573	31479398,31479937
scaffold_4	+	AltA	TCONS_00029567	31434572,31434659	TCONS_00029566	31434572,31435291
scaffold_4	-	AltA	TCONS_00030323	132716,132924	TCONS_00030325	132756,132924
scaffold_4	-	AltA	TCONS_00030323	131805,131901	TCONS_00030325	131822,131901
scaffold_4	-	AltA	TCONS_00030601	8688320,8688930	TCONS_00030602	8688325,8688930
scaffold_4	-	AltA	TCONS_00030688	11639364,11639615	TCONS_00030691	11639426,11639615
scaffold_4	-	AltA	TCONS_00030685	11595011,11595144	TCONS_00030683	11595043,11595144
scaffold_4	-	AltA	TCONS_00030408	2598321,2598840	TCONS_00030409	2598317,2598840
scaffold_4	-	AltA	TCONS_00030491	4297506,4297622	TCONS_00030492	4297491,4297622
scaffold_4	-	AltA	TCONS_00030494	4315670,4315747	TCONS_00030495	4315653,4315747
scaffold_4	+	AltA	TCONS_00028715	5918791,5918870	TCONS_00028716	5918791,5918873
scaffold_418	+	AltA	TCONS_00032172	9655,9764	TCONS_00032171	9655,10166
scaffold_5	-	AltA	TCONS_00037210	70073746,70073834	TCONS_00037211	70073752,70073834
scaffold_5	+	AltA	TCONS_00035068	73623815,73624464	TCONS_00035067	73623815,73624461
scaffold_5	+	AltA	TCONS_00035090	73903143,73903304	TCONS_00035089	73903143,73903309
scaffold_5	-	AltA	TCONS_00037336	73952718,73952826	TCONS_00037338	73952749,73952826
scaffold_5	-	AltA	TCONS_00037021	64777896,64778197	TCONS_00037023	64777884,64778197
scaffold_5	+	AltA	TCONS_00034793	67984435,67985124	TCONS_00034792	67984435,67985017
scaffold_5	-	AltA	TCONS_00037178	69615472,69616333	TCONS_00037180	69615571,69616333
scaffold_5	-	AltA	TCONS_00036893	58397067,58397329	TCONS_00036894	58397077,58397329
scaffold_5	-	AltA	TCONS_00036879	58088573,58090377	TCONS_00036881	58088609,58090377
scaffold_5	-	AltA	TCONS_00036824	56009327,56010832	TCONS_00036826	56009285,56010832
scaffold_5	-	AltA	TCONS_00036829	56234879,56235208	TCONS_00036831	56234876,56235208
scaffold_5	-	AltA	TCONS_00035137	258284,258395	TCONS_00035138	258288,258395
scaffold_5	-	AltA	TCONS_00035129	222299,223116	TCONS_00035130	222288,223116
scaffold_5	-	AltA	TCONS_00036096	19309481,19309670	TCONS_00036097	19309473,19309670
scaffold_5	-	AltA	TCONS_00036108	19400211,19400936	TCONS_00036107	19400206,19400936
scaffold_5	-	AltA	TCONS_00036128	20348677,20348789	TCONS_00036129	20348653,20348789
scaffold_5	-	AltA	TCONS_00036087	19125969,19127794	TCONS_00036088	19125966,19127794
scaffold_5	-	AltA	TCONS_00036076	18678848,18678928	TCONS_00036077	18678853,18678928
scaffold_5	+	AltA	TCONS_00033655	25369388,25370294	TCONS_00033656	25369388,25370284
scaffold_5	+	AltA	TCONS_00033655	25370400,25370770	TCONS_00033656	25370400,25370759
scaffold_5	-	AltA	TCONS_00036267	27356798,27357766	TCONS_00036268	27356829,27357766
scaffold_5	-	AltA	TCONS_00036267	27356798,27357766	TCONS_00036270	27356874,27357766
scaffold_5	-	AltA	TCONS_00036268	27356829,27357766	TCONS_00036270	27356874,27357766
scaffold_5	-	AltA	TCONS_00036172	22639523,22639863	TCONS_00036175	22639507,22639863
scaffold_5	+	AltA	TCONS_00033586	23142584,23142799	TCONS_00033589	23142584,23142700
scaffold_5	+	AltA	TCONS_00033586	23142584,23142799	TCONS_00033588	23142584,23142667
scaffold_5	+	AltA	TCONS_00033589	23142584,23142700	TCONS_00033588	23142584,23142667
scaffold_5	+	AltA	TCONS_00033626	24504202,24504319	TCONS_00033622	24504202,24504324
scaffold_5	+	AltA	TCONS_00033626	24508695,24508895	TCONS_00033622	24508695,24508901
scaffold_5	-	AltA	TCONS_00036443	35651711,35651947	TCONS_00036442	35651708,35651947
scaffold_5	+	AltA	TCONS_00033778	32878162,32878251	TCONS_00033779	32878162,32878241
scaffold_5	+	AltA	TCONS_00033886	36433763,36433892	TCONS_00033887	36433763,36433855
scaffold_5	+	AltA	TCONS_00033854	35766753,35767337	TCONS_00033855	35766753,35767331
scaffold_5	-	AltA	TCONS_00036511	38085580,38085932	TCONS_00036512	38085630,38085932
scaffold_5	+	AltA	TCONS_00034111	44698595,44699249	TCONS_00034112	44698595,44699252
scaffold_5	+	AltA	TCONS_00034186	47988395,47988498	TCONS_00034187	47988395,47988520
scaffold_5	-	AltA	TCONS_00036720	48752813,48753788	TCONS_00036719	48752797,48753788
scaffold_5	+	AltA	TCONS_00032621	2568608,2568684	TCONS_00032623	2568608,2568687
scaffold_5	+	AltA	TCONS_00032631	2612615,2612712	TCONS_00032629	2612615,2612735
scaffold_5	-	AltA	TCONS_00035288	2150712,2150804	TCONS_00035291	2150721,2150804
scaffold_5	+	AltA	TCONS_00032587	2221738,2221860	TCONS_00032590	2221738,2222089
scaffold_5	-	AltA	TCONS_00035268	1873363,1874056	TCONS_00035270	1873357,1874056
scaffold_5	-	AltA	TCONS_00035284	2121743,2122636	TCONS_00035285	2121625,2122636
scaffold_5	+	AltA	TCONS_00032703	3298042,3298378	TCONS_00032707	3298042,3298458
scaffold_5	-	AltA	TCONS_00035364	2902987,2903112	TCONS_00035365	2902980,2903112
scaffold_5	+	AltA	TCONS_00032656	2915403,2916324	TCONS_00032657	2915403,2916371
scaffold_5	+	AltA	TCONS_00032636	2698747,2698881	TCONS_00032637	2698747,2698876
scaffold_5	-	AltA	TCONS_00035553	6058988,6060239	TCONS_00035554	6058962,6060239
scaffold_5	+	AltA	TCONS_00032895	5995793,5996005	TCONS_00032896	5995793,5995943
scaffold_5	-	AltA	TCONS_00035578	6541343,6541498	TCONS_00035579	6541346,6541498
scaffold_5	+	AltA	TCONS_00032840	4718615,4718786	TCONS_00032842	4718615,4718793
scaffold_5	-	AltA	TCONS_00035467	4675370,4675444	TCONS_00035466	4675201,4675444
scaffold_5	+	AltA	TCONS_00032830	4592685,4592859	TCONS_00032831	4592685,4592836
scaffold_5	-	AltA	TCONS_00035506	5338828,5338943	TCONS_00035508	5338836,5338943
scaffold_5	-	AltA	TCONS_00035636	8626955,8627102	TCONS_00035635	8626948,8627102
scaffold_5	-	AltA	TCONS_00035636	8626798,8626892	TCONS_00035635	8626806,8626892
scaffold_5	+	AltA	TCONS_00033160	10643994,10644098	TCONS_00033161	10643994,10644093
scaffold_5	+	AltA	TCONS_00033069	9167259,9167361	TCONS_00033067	9167259,9167356
scaffold_5	+	AltA	TCONS_00033069	9167259,9167361	TCONS_00033070	9167259,9167370
scaffold_5	+	AltA	TCONS_00033067	9167259,9167356	TCONS_00033070	9167259,9167370
scaffold_5	-	AltA	TCONS_00035772	11689908,11690162	TCONS_00035771	11689992,11690162
scaffold_5	+	AltA	TCONS_00033179	10865225,10865362	TCONS_00033180	10865225,10865343
scaffold_5	-	AltA	TCONS_00035722	10903745,10903842	TCONS_00035723	10903738,10903842
scaffold_5	-	AltA	TCONS_00035722	10903005,10903612	TCONS_00035723	10903010,10903612
scaffold_5	+	AltA	TCONS_00033175	10844351,10844592	TCONS_00033176	10844351,10844655
scaffold_5	+	AltA	TCONS_00033259	12444325,12444642	TCONS_00033258	12444325,12444551
scaffold_5	-	AltA	TCONS_00035832	12218297,12218375	TCONS_00035831	12218287,12218375
scaffold_5	-	AltA	TCONS_00035887	13475281,13476348	TCONS_00035889	13475323,13476348
scaffold_5	-	AltA	TCONS_00035923	14777290,14777521	TCONS_00035926	14777387,14777521
scaffold_5	-	AltA	TCONS_00035921	14752431,14753287	TCONS_00035920	14752445,14753287
scaffold_5	+	AltA	TCONS_00034560	59797558,59798171	TCONS_00034561	59797558,59798182
scaffold_5	-	AltA	TCONS_00035202	985203,985370	TCONS_00035201	985193,985370
scaffold_5	+	AltA	TCONS_00032501	1073486,1073945	TCONS_00032499	1073486,1073882
scaffold_5	+	AltA	TCONS_00032510	1507475,1507693	TCONS_00032509	1507475,1507688
scaffold_5	+	AltA	TCONS_00032517	1532450,1532539	TCONS_00032518	1532450,1532524
scaffold_5	-	AltA	TCONS_00035232	1710086,1710162	TCONS_00035233	1710077,1710162
scaffold_5	-	AltA	TCONS_00035225	1522268,1522552	TCONS_00035224	1522234,1522552
scaffold_5	-	AltA	TCONS_00035261	1867762,1867965	TCONS_00035263	1867767,1867965
scaffold_5	-	AltA	TCONS_00035261	1866120,1867552	TCONS_00035263	1866138,1867552
scaffold_6	-	AltA	TCONS_00042740	36295785,36295900	TCONS_00042741	36295776,36295900
scaffold_6	+	AltA	TCONS_00039503	36284257,36284378	TCONS_00039506	36284257,36284372
scaffold_6	-	AltA	TCONS_00042717	35916035,35916127	TCONS_00042719	35916050,35916127
scaffold_6	+	AltA	TCONS_00039475	35880538,35880938	TCONS_00039477	35880538,35880934
scaffold_6	+	AltA	TCONS_00039475	35882268,35882823	TCONS_00039477	35882268,35882859
scaffold_6	+	AltA	TCONS_00039456	35691455,35692659	TCONS_00039457	35691455,35692651
scaffold_6	-	AltA	TCONS_00042815	36947148,36947521	TCONS_00042816	36947293,36947521
scaffold_6	-	AltA	TCONS_00042815	36947148,36947521	TCONS_00042814	36947208,36947521
scaffold_6	-	AltA	TCONS_00042816	36947293,36947521	TCONS_00042814	36947208,36947521
scaffold_6	-	AltA	TCONS_00042815	36944745,36945457	TCONS_00042816	36944749,36945457
scaffold_6	+	AltA	TCONS_00039561	37000192,37001101	TCONS_00039562	37000192,37001105
scaffold_6	+	AltA	TCONS_00039541	36772190,36772326	TCONS_00039542	36772190,36772323
scaffold_6	-	AltA	TCONS_00042783	36583959,36584085	TCONS_00042785	36583949,36584085
scaffold_6	+	AltA	TCONS_00039270	32337877,32338390	TCONS_00039271	32337877,32338387
scaffold_6	+	AltA	TCONS_00039329	34041110,34042794	TCONS_00039327	34041110,34042791
scaffold_6	-	AltA	TCONS_00042575	33953511,33953629	TCONS_00042580	33953529,33953629
scaffold_6	+	AltA	TCONS_00039313	33881652,33881972	TCONS_00039314	33881652,33881926
scaffold_6	+	AltA	TCONS_00039378	34597530,34598027	TCONS_00039377	34597530,34597819
scaffold_6	-	AltA	TCONS_00042604	34289508,34289581	TCONS_00042608	34289469,34289581
scaffold_6	-	AltA	TCONS_00042527	31865811,31867414	TCONS_00042528	31865802,31867414
scaffold_6	-	AltA	TCONS_00042430	29640556,29640908	TCONS_00042431	29640310,29640908
scaffold_6	+	AltA	TCONS_00039152	29664638,29664783	TCONS_00039151	29664638,29664977
scaffold_6	+	AltA	TCONS_00039133	29482505,29482640	TCONS_00039136	29482505,29482727
scaffold_6	+	AltA	TCONS_00039116	29417276,29417737	TCONS_00039123	29417276,29417687
scaffold_6	-	AltA	TCONS_00042486	30529123,30529201	TCONS_00042485	30529120,30529201
scaffold_6	-	AltA	TCONS_00042465	30236836,30237000	TCONS_00042467	30236851,30237000
scaffold_6	-	AltA	TCONS_00042454	30122664,30123803	TCONS_00042455	30123645,30123803
scaffold_6	+	AltA	TCONS_00040708	50172152,50173309	TCONS_00040707	50172152,50173379
scaffold_6	-	AltA	TCONS_00042395	28808870,28808968	TCONS_00042396	28808879,28808968
scaffold_6	-	AltA	TCONS_00042333	27106838,27107547	TCONS_00042332	27106770,27107547
scaffold_6	-	AltA	TCONS_00042333	27102604,27103917	TCONS_00042332	27102609,27103917
scaffold_6	-	AltA	TCONS_00042350	27313211,27313721	TCONS_00042351	27313217,27313721
scaffold_6	-	AltA	TCONS_00043860	48318360,48318610	TCONS_00043861	48318354,48318610
scaffold_6	-	AltA	TCONS_00043860	48310249,48310940	TCONS_00043861	48310253,48310940
scaffold_6	-	AltA	TCONS_00043871	48351586,48351711	TCONS_00043872	48351578,48351711
scaffold_6	-	AltA	TCONS_00043925	48912871,48912949	TCONS_00043926	48912868,48912949
scaffold_6	-	AltA	TCONS_00043946	49178943,49179634	TCONS_00043945	49178940,49179634
scaffold_6	-	AltA	TCONS_00043946	49176579,49176845	TCONS_00043945	49176599,49176845
scaffold_6	-	AltA	TCONS_00043771	47566906,47567157	TCONS_00043772	47567007,47567157
scaffold_6	-	AltA	TCONS_00043775	47585523,47585699	TCONS_00043777	47585580,47585699
scaffold_6	+	AltA	TCONS_00038915	25174664,25176209	TCONS_00038916	25174664,25176248
scaffold_6	-	AltA	TCONS_00042227	24324721,24324816	TCONS_00042226	24324704,24324816
scaffold_6	+	AltA	TCONS_00038835	23548107,23549030	TCONS_00038837	23548107,23548796
scaffold_6	+	AltA	TCONS_00038827	23499959,23500097	TCONS_00038831	23499959,23500094
scaffold_6	-	AltA	TCONS_00042186	23246786,23247335	TCONS_00042187	23246653,23247335
scaffold_6	-	AltA	TCONS_00042164	23010413,23010774	TCONS_00042165	23010554,23010774
scaffold_6	-	AltA	TCONS_00042164	23006770,23007547	TCONS_00042165	23006744,23007547
scaffold_6	-	AltA	TCONS_00042094	21574456,21576693	TCONS_00042095	21574184,21576693
scaffold_6	-	AltA	TCONS_00042113	21845596,21846776	TCONS_00042114	21845643,21846776
scaffold_6	+	AltA	TCONS_00040492	46893460,46894961	TCONS_00040493	46893460,46894956
scaffold_6	-	AltA	TCONS_00043695	46276402,46277058	TCONS_00043696	46276440,46277058
scaffold_6	-	AltA	TCONS_00041986	20043049,20043707	TCONS_00041988	20043104,20043707
scaffold_6	+	AltA	TCONS_00038693	20206169,20206429	TCONS_00038694	20206169,20206417
scaffold_6	-	AltA	TCONS_00042053	20699405,20700541	TCONS_00042054	20699402,20700541
scaffold_6	-	AltA	TCONS_00042062	20829535,20830014	TCONS_00042063	20829531,20830014
scaffold_6	-	AltA	TCONS_00044212	53259262,53259600	TCONS_00044213	53259257,53259600
scaffold_6	-	AltA	TCONS_00044244	53645048,53645726	TCONS_00044245	53645068,53645726
scaffold_6	+	AltA	TCONS_00038625	19410516,19411199	TCONS_00038626	19410516,19411193
scaffold_6	-	AltA	TCONS_00041911	18980053,18980454	TCONS_00041912	18979423,18980454
scaffold_6	-	AltA	TCONS_00041891	18740870,18741281	TCONS_00041894	18740875,18741281
scaffold_6	-	AltA	TCONS_00041885	18702556,18703077	TCONS_00041887	18702565,18703077
scaffold_6	-	AltA	TCONS_00041860	18414913,18415185	TCONS_00041861	18414910,18415185
scaffold_6	+	AltA	TCONS_00040788	52384710,52384997	TCONS_00040789	52384710,52384844
scaffold_6	+	AltA	TCONS_00040790	52392999,52393226	TCONS_00040791	52392999,52393230
scaffold_6	+	AltA	TCONS_00040753	51104192,51104725	TCONS_00040754	51104192,51104722
scaffold_6	+	AltA	TCONS_00040762	51169983,51170854	TCONS_00040763	51169983,51170851
scaffold_6	-	AltA	TCONS_00044075	50633959,50635434	TCONS_00044076	50634008,50635434
scaffold_6	+	AltA	TCONS_00040092	42789853,42789975	TCONS_00040093	42789853,42789978
scaffold_6	-	AltA	TCONS_00043403	43339651,43340777	TCONS_00043404	43339700,43340777
scaffold_6	-	AltA	TCONS_00043397	43303968,43306537	TCONS_00043399	43304607,43306537
scaffold_6	+	AltA	TCONS_00038406	14875983,14876119	TCONS_00038405	14875983,14876090
scaffold_6	-	AltA	TCONS_00041648	14447283,14447366	TCONS_00041650	14447279,14447366
scaffold_6	+	AltA	TCONS_00038371	14336990,14339197	TCONS_00038372	14336990,14339200
scaffold_6	+	AltA	TCONS_00038347	14049294,14049386	TCONS_00038348	14049294,14049478
scaffold_6	-	AltA	TCONS_00041728	15350432,15350534	TCONS_00041727	15350474,15350534
scaffold_6	-	AltA	TCONS_00041724	15348675,15348835	TCONS_00041728	15348695,15348835
scaffold_6	-	AltA	TCONS_00041724	15346683,15346775	TCONS_00041728	15346615,15346775
scaffold_6	-	AltA	TCONS_00041734	15424568,15424672	TCONS_00041735	15424579,15424672
scaffold_6	-	AltA	TCONS_00041695	15067096,15067963	TCONS_00041694	15067084,15067963
scaffold_6	+	AltA	TCONS_00038434	15079449,15079832	TCONS_00038437	15079449,15079835
scaffold_6	+	AltA	TCONS_00038163	9781224,9781301	TCONS_00038166	9781224,9781304
scaffold_6	-	AltA	TCONS_00043166	40959776,40960173	TCONS_00043167	40959706,40960173
scaffold_6	-	AltA	TCONS_00043166	40955297,40955440	TCONS_00043167	40955237,40955440
scaffold_6	-	AltA	TCONS_00041406	9758938,9759950	TCONS_00041407	9758931,9759950
scaffold_6	-	AltA	TCONS_00043179	41052488,41052866	TCONS_00043178	41052432,41052866
scaffold_6	-	AltA	TCONS_00041431	10027906,10027988	TCONS_00041430	10027910,10027988
scaffold_6	-	AltA	TCONS_00043255	41573384,41573616	TCONS_00043256	41573414,41573616
scaffold_6	+	AltA	TCONS_00039884	40691967,40692244	TCONS_00039885	40691967,40692240
scaffold_6	+	AltA	TCONS_00040432	46053527,46054266	TCONS_00040433	46053527,46054244
scaffold_6	-	AltA	TCONS_00043644	45691417,45691686	TCONS_00043645	45691366,45691686
scaffold_6	+	AltA	TCONS_00040415	45867144,45867444	TCONS_00040416	45867144,45867447
scaffold_6	+	AltA	TCONS_00038091	7811298,7811373	TCONS_00038093	7811298,7811391
scaffold_6	-	AltA	TCONS_00043638	45530416,45532215	TCONS_00043637	45530425,45532215
scaffold_6	+	AltA	TCONS_00040393	45551031,45551180	TCONS_00040395	45551031,45551183
scaffold_6	+	AltA	TCONS_00040393	45551238,45551329	TCONS_00040395	45551238,45551338
scaffold_6	-	AltA	TCONS_00041348	8595397,8596117	TCONS_00041349	8595401,8596117
scaffold_6	-	AltA	TCONS_00041393	9459002,9461358	TCONS_00041394	9459014,9461358
scaffold_6	-	AltA	TCONS_00041393	9458187,9458596	TCONS_00041396	9458190,9458596
scaffold_6	+	AltA	TCONS_00040318	44919935,44920858	TCONS_00040317	44919935,44920914
scaffold_6	+	AltA	TCONS_00040318	44924779,44925082	TCONS_00040319	44924779,44924918
scaffold_6	+	AltA	TCONS_00040311	44840467,44840724	TCONS_00040312	44840467,44840652
scaffold_6	+	AltA	TCONS_00038117	8267545,8267674	TCONS_00038116	8267545,8267677
scaffold_6	+	AltA	TCONS_00038117	8269620,8270903	TCONS_00038116	8269620,8270863
scaffold_6	+	AltA	TCONS_00040230	43912267,43913033	TCONS_00040231	43912267,43913037
scaffold_6	+	AltA	TCONS_00040230	43915037,43915284	TCONS_00040231	43915037,43915288
scaffold_6	+	AltA	TCONS_00040164	43565262,43565411	TCONS_00040163	43565262,43565408
scaffold_6	-	AltA	TCONS_00043459	43807565,43807680	TCONS_00043460	43807567,43807680
scaffold_6	-	AltA	TCONS_00042944	38638736,38639012	TCONS_00042945	38638733,38639012
scaffold_6	+	AltA	TCONS_00039700	38882405,38883332	TCONS_00039702	38882405,38883328
scaffold_6	+	AltA	TCONS_00039836	40164707,40164849	TCONS_00039838	40164707,40164846
scaffold_6	+	AltA	TCONS_00039807	39919320,39919825	TCONS_00039810	39919320,39919860
scaffold_6	+	AltA	TCONS_00039807	39921450,39921534	TCONS_00039810	39921450,39921572
scaffold_6	-	AltA	TCONS_00043058	39850909,39851938	TCONS_00043057	39850912,39851938
scaffold_6	+	AltA	TCONS_00039782	39780289,39780497	TCONS_00039784	39780289,39780442
scaffold_6	+	AltA	TCONS_00039774	39674095,39674798	TCONS_00039775	39674095,39674623
scaffold_6	-	AltA	TCONS_00043034	39683645,39683763	TCONS_00043035	39683640,39683763
scaffold_6	+	AltA	TCONS_00039754	39436812,39437607	TCONS_00039755	39436812,39437468
scaffold_6	+	AltA	TCONS_00037723	644180,644275	TCONS_00037725	644180,644278
scaffold_6	-	AltA	TCONS_00040906	37032,37794	TCONS_00040905	37050,37794
scaffold_6	-	AltA	TCONS_00040968	1921143,1921397	TCONS_00040967	1921152,1921397
scaffold_6	-	AltA	TCONS_00040976	1979328,1979433	TCONS_00040975	1979206,1979433
scaffold_6	+	AltA	TCONS_00037953	4546855,4546944	TCONS_00037954	4546855,4546934
scaffold_6	-	AltA	TCONS_00041036	3383011,3383108	TCONS_00041040	3383014,3383108
scaffold_6	+	AltA	TCONS_00037862	3109698,3109895	TCONS_00037864	3109698,3110326
scaffold_6	+	AltA	TCONS_00037861	3100388,3101337	TCONS_00037860	3100388,3101894
scaffold_6	-	AltA	TCONS_00041125	4962046,4963177	TCONS_00041126	4962064,4963177
scaffold_7	+	AltA	TCONS_00045863	40207902,40207991	TCONS_00045865	40207902,40207974
scaffold_7	-	AltA	TCONS_00048026	40148027,40148902	TCONS_00048025	40148024,40148902
scaffold_7	+	AltA	TCONS_00045853	40053332,40053729	TCONS_00045854	40053332,40053698
scaffold_7	+	AltA	TCONS_00045902	41366234,41366762	TCONS_00045904	41366234,41366758
scaffold_7	+	AltA	TCONS_00045925	41543715,41544441	TCONS_00045923	41543715,41543868
scaffold_7	+	AltA	TCONS_00045925	41543715,41544441	TCONS_00045926	41543715,41544042
scaffold_7	+	AltA	TCONS_00045923	41543715,41543868	TCONS_00045926	41543715,41544042
scaffold_7	-	AltA	TCONS_00048076	41929157,41929277	TCONS_00048077	41929162,41929277
scaffold_7	-	AltA	TCONS_00048106	42728328,42729140	TCONS_00048107	42728368,42729140
scaffold_7	-	AltA	TCONS_00048119	42842808,42844072	TCONS_00048120	42842824,42844072
scaffold_7	-	AltA	TCONS_00048126	42949479,42949745	TCONS_00048128	42949491,42949745
scaffold_7	-	AltA	TCONS_00048135	43028895,43028991	TCONS_00048136	43028901,43028991
scaffold_7	-	AltA	TCONS_00047873	36858049,36859017	TCONS_00047872	36858045,36859017
scaffold_7	-	AltA	TCONS_00047873	36855625,36856663	TCONS_00047872	36855619,36856663
scaffold_7	-	AltA	TCONS_00047843	35675933,35676059	TCONS_00047844	35675938,35676059
scaffold_7	+	AltA	TCONS_00045751	38207435,38207512	TCONS_00045749	38207435,38207579
scaffold_7	+	AltA	TCONS_00045729	38004535,38004727	TCONS_00045730	38004535,38005268
scaffold_7	-	AltA	TCONS_00047994	39554856,39554990	TCONS_00047995	39554872,39554990
scaffold_7	+	AltA	TCONS_00045824	39672166,39672624	TCONS_00045825	39672166,39672600
scaffold_7	+	AltA	TCONS_00045824	39676428,39676572	TCONS_00045826	39676428,39676575
scaffold_7	+	AltA	TCONS_00045824	39678092,39678330	TCONS_00045825	39678092,39678253
scaffold_7	-	AltA	TCONS_00047933	38703360,38703760	TCONS_00047935	38703472,38703760
scaffold_7	+	AltA	TCONS_00046165	44182122,44182546	TCONS_00046170	44182122,44182575
scaffold_7	+	AltA	TCONS_00046041	43192566,43192657	TCONS_00046043	43192566,43192648
scaffold_7	-	AltA	TCONS_00048167	43340533,43341065	TCONS_00048168	43340539,43341065
scaffold_7	+	AltA	TCONS_00046063	43293448,43293778	TCONS_00046064	43293448,43294112
scaffold_7	-	AltA	TCONS_00048230	44130332,44130492	TCONS_00048229	44130207,44130492
scaffold_7	-	AltA	TCONS_00048246	44233336,44233851	TCONS_00048245	44233339,44233851
scaffold_7	-	AltA	TCONS_00048381	45256843,45257840	TCONS_00048380	45256902,45257840
scaffold_7	+	AltA	TCONS_00046248	45171479,45171996	TCONS_00046247	45171479,45172084
scaffold_7	-	AltA	TCONS_00048366	45068495,45068599	TCONS_00048365	45068498,45068599
scaffold_7	+	AltA	TCONS_00046286	45452911,45454534	TCONS_00046291	45452911,45454597
scaffold_7	+	AltA	TCONS_00046275	45384103,45385298	TCONS_00046277	45384103,45385283
scaffold_7	+	AltA	TCONS_00046272	45373630,45373785	TCONS_00046273	45373630,45373730
scaffold_7	-	AltA	TCONS_00048394	45432115,45432877	TCONS_00048396	45432022,45432877
scaffold_7	+	AltA	TCONS_00046311	45938579,45939208	TCONS_00046314	45938579,45939205
scaffold_7	+	AltA	TCONS_00046303	45831228,45831284	TCONS_00046304	45831228,45831269
scaffold_7	+	AltA	TCONS_00046341	46216812,46217831	TCONS_00046342	46216812,46217851
scaffold_7	+	AltA	TCONS_00046341	46216812,46217831	TCONS_00046343	46216812,46217857
scaffold_7	+	AltA	TCONS_00046342	46216812,46217851	TCONS_00046343	46216812,46217857
scaffold_7	+	AltA	TCONS_00046334	46190879,46190960	TCONS_00046335	46190879,46190966
scaffold_7	-	AltA	TCONS_00048448	45976689,45976979	TCONS_00048450	45976692,45976979
scaffold_7	+	AltA	TCONS_00046217	44836280,44836409	TCONS_00046216	44836280,44836406
scaffold_7	-	AltA	TCONS_00048319	44841187,44842095	TCONS_00048326	44841164,44842095
scaffold_7	+	AltA	TCONS_00044572	857635,858013	TCONS_00044575	857635,857785
scaffold_7	-	AltA	TCONS_00048472	46381525,46381734	TCONS_00048474	46381558,46381734
scaffold_7	+	AltA	TCONS_00045318	24486624,24486767	TCONS_00045319	24486624,24486763
scaffold_7	-	AltA	TCONS_00047533	25138523,25138617	TCONS_00047534	25138517,25138617
scaffold_7	-	AltA	TCONS_00047531	25074388,25074473	TCONS_00047530	25074385,25074473
scaffold_7	+	AltA	TCONS_00045395	26981698,26981788	TCONS_00045394	26981698,26981782
scaffold_7	-	AltA	TCONS_00048561	47729182,47729262	TCONS_00048560	47729179,47729262
scaffold_7	-	AltA	TCONS_00048566	47971658,47971764	TCONS_00048567	47971644,47971764
scaffold_7	-	AltA	TCONS_00047599	28418206,28418319	TCONS_00047600	28418200,28418319
scaffold_7	+	AltA	TCONS_00046558	49483990,49484119	TCONS_00046557	49483990,49484122
scaffold_7	-	AltA	TCONS_00048640	48978604,48979784	TCONS_00048641	48978572,48979784
scaffold_7	-	AltA	TCONS_00047720	32687267,32687411	TCONS_00047721	32687305,32687411
scaffold_7	-	AltA	TCONS_00047824	35151996,35152127	TCONS_00047825	35151992,35152127
scaffold_7	+	AltA	TCONS_00045616	35145831,35146374	TCONS_00045614	35145831,35146357
scaffold_7	-	AltA	TCONS_00048759	50184200,50184405	TCONS_00048760	50184194,50184405
scaffold_7	-	AltA	TCONS_00047820	35130298,35131423	TCONS_00047821	35130312,35131423
scaffold_7	-	AltA	TCONS_00048715	49745174,49745481	TCONS_00048716	49745177,49745481
scaffold_7	-	AltA	TCONS_00048718	49782925,49783050	TCONS_00048717	49782833,49783050
scaffold_7	+	AltA	TCONS_00045577	34241811,34241891	TCONS_00045579	34241811,34241894
scaffold_7	+	AltA	TCONS_00045566	34028774,34028885	TCONS_00045567	34028774,34028888
scaffold_7	+	AltA	TCONS_00045581	34286382,34286526	TCONS_00045582	34286382,34286523
scaffold_7	-	AltA	TCONS_00047688	31696464,31697477	TCONS_00047689	31696474,31697477
scaffold_7	-	AltA	TCONS_00047677	31237564,31237788	TCONS_00047680	31237407,31237788
scaffold_7	+	AltA	TCONS_00045472	31205384,31205521	TCONS_00045474	31205384,31205531
scaffold_7	+	AltA	TCONS_00045472	31207424,31207930	TCONS_00045474	31207424,31207949
scaffold_7	-	AltA	TCONS_00048839	50625612,50625715	TCONS_00048835	50625615,50625715
scaffold_7	-	AltA	TCONS_00048839	50623520,50623596	TCONS_00048834	50623525,50623596
scaffold_7	-	AltA	TCONS_00048931	51796791,51796952	TCONS_00048932	51796766,51796952
scaffold_7	+	AltA	TCONS_00046783	51717115,51717508	TCONS_00046785	51717115,51717428
scaffold_7	-	AltA	TCONS_00048935	51803382,51804093	TCONS_00048934	51803377,51804093
scaffold_7	+	AltA	TCONS_00045175	19775629,19776270	TCONS_00045178	19775629,19776260
scaffold_7	+	AltA	TCONS_00045122	18614694,18616235	TCONS_00045123	18614694,18616248
scaffold_7	-	AltA	TCONS_00047378	18510692,18510951	TCONS_00047377	18510859,18510951
scaffold_7	-	AltA	TCONS_00047318	18138628,18138920	TCONS_00047319	18138625,18138920
scaffold_7	-	AltA	TCONS_00047228	15716557,15717165	TCONS_00047229	15716626,15717165
scaffold_7	-	AltA	TCONS_00047268	16695611,16695730	TCONS_00047269	16695618,16695730
scaffold_7	-	AltA	TCONS_00047222	15704206,15704707	TCONS_00047223	15704183,15704707
scaffold_7	+	AltA	TCONS_00045016	15441164,15441268	TCONS_00045017	15441164,15441252
scaffold_7	+	AltA	TCONS_00045016	15443807,15444175	TCONS_00045017	15443807,15444152
scaffold_7	+	AltA	TCONS_00044931	13176541,13176645	TCONS_00044932	13176541,13176648
scaffold_7	+	AltA	TCONS_00044906	12299819,12300348	TCONS_00044909	12299819,12300353
scaffold_7	+	AltA	TCONS_00044906	12303637,12304014	TCONS_00044911	12303637,12303807
scaffold_7	-	AltA	TCONS_00047171	13292870,13293426	TCONS_00047173	13293098,13293426
scaffold_8	+	AltA	TCONS_00051950	60141651,60141859	TCONS_00051951	60141651,60141804
scaffold_8	-	AltA	TCONS_00055125	59043474,59043578	TCONS_00055128	59043491,59043578
scaffold_8	+	AltA	TCONS_00051896	59144022,59144398	TCONS_00051897	59144022,59144393
scaffold_8	+	AltA	TCONS_00051823	58277705,58278123	TCONS_00051826	58277705,58278234
scaffold_8	+	AltA	TCONS_00049301	436961,437798	TCONS_00049302	436961,437802
scaffold_8	-	AltA	TCONS_00055076	58511052,58511182	TCONS_00055078	58511073,58511182
scaffold_8	-	AltA	TCONS_00054959	56931180,56931365	TCONS_00054958	56931168,56931365
scaffold_8	-	AltA	TCONS_00054867	54966818,54968006	TCONS_00054868	54966815,54968006
scaffold_8	-	AltA	TCONS_00052884	5500998,5501426	TCONS_00052883	5500994,5501426
scaffold_8	-	AltA	TCONS_00054652	50305119,50305235	TCONS_00054651	50305125,50305235
scaffold_8	-	AltA	TCONS_00054731	52365214,52369113	TCONS_00054732	52368699,52369113
scaffold_8	-	AltA	TCONS_00054720	52196356,52196511	TCONS_00054719	52196325,52196511
scaffold_8	+	AltA	TCONS_00049544	6104867,6104949	TCONS_00049545	6104867,6104946
scaffold_8	-	AltA	TCONS_00052915	6113748,6114479	TCONS_00052914	6113751,6114479
scaffold_8	-	AltA	TCONS_00054782	53081284,53081747	TCONS_00054783	53081289,53081747
scaffold_8	+	AltA	TCONS_00051588	53531499,53531655	TCONS_00051589	53531499,53531618
scaffold_8	-	AltA	TCONS_00054804	53725776,53726073	TCONS_00054805	53725753,53726073
scaffold_8	-	AltA	TCONS_00053026	8982506,8983207	TCONS_00053028	8982512,8983207
scaffold_8	+	AltA	TCONS_00049690	8931815,8932427	TCONS_00049692	8931815,8932463
scaffold_8	+	AltA	TCONS_00049606	7496254,7496365	TCONS_00049607	7496254,7496359
scaffold_8	-	AltA	TCONS_00052968	7892798,7892920	TCONS_00052969	7892765,7892920
scaffold_8	-	AltA	TCONS_00054695	51111527,51111633	TCONS_00054696	51111521,51111633
scaffold_8	+	AltA	TCONS_00051322	47542697,47543269	TCONS_00051321	47542697,47543266
scaffold_8	+	AltA	TCONS_00051273	46370012,46370759	TCONS_00051280	46370012,46370888
scaffold_8	+	AltA	TCONS_00051273	46371322,46371672	TCONS_00051280	46371322,46371669
scaffold_8	+	AltA	TCONS_00051276	46371931,46372062	TCONS_00051280	46371931,46372074
scaffold_8	+	AltA	TCONS_00051252	45965150,45965249	TCONS_00051251	45965150,45965263
scaffold_8	+	AltA	TCONS_00051345	48175391,48175478	TCONS_00051342	48175391,48175475
scaffold_8	-	AltA	TCONS_00054539	48261805,48262117	TCONS_00054541	48261935,48262117
scaffold_8	+	AltA	TCONS_00051425	49505347,49505440	TCONS_00051426	49505347,49505443
scaffold_8	+	AltA	TCONS_00051406	49145169,49145483	TCONS_00051407	49145169,49145490
scaffold_8	-	AltA	TCONS_00052836	4687812,4688444	TCONS_00052837	4687828,4688444
scaffold_8	-	AltA	TCONS_00052854	4955176,4955864	TCONS_00052855	4955236,4955864
scaffold_8	+	AltA	TCONS_00049488	4979062,4979914	TCONS_00049490	4979062,4979917
scaffold_8	-	AltA	TCONS_00052858	4987602,4987890	TCONS_00052861	4987189,4987890
scaffold_8	-	AltA	TCONS_00052824	4420643,4420790	TCONS_00052827	4420606,4420790
scaffold_8	+	AltA	TCONS_00049470	4647031,4647636	TCONS_00049471	4647031,4647664
scaffold_8	+	AltA	TCONS_00049420	3482383,3482460	TCONS_00049422	3482383,3482457
scaffold_8	-	AltA	TCONS_00052772	3666193,3667066	TCONS_00052773	3666326,3667066
scaffold_8	+	AltA	TCONS_00049369	1510013,1510299	TCONS_00049370	1510013,1510337
scaffold_8	+	AltA	TCONS_00049981	13113778,13114151	TCONS_00049980	13113778,13114148
scaffold_8	+	AltA	TCONS_00049888	11570965,11571678	TCONS_00049887	11570965,11571589
scaffold_8	+	AltA	TCONS_00049888	11571908,11572910	TCONS_00049886	11571908,11572982
scaffold_8	+	AltA	TCONS_00049879	11467942,11468782	TCONS_00049878	11467942,11468369
scaffold_8	+	AltA	TCONS_00049928	12308437,12308589	TCONS_00049926	12308437,12308593
scaffold_8	+	AltA	TCONS_00049928	12309192,12309477	TCONS_00049926	12309192,12309457
scaffold_8	-	AltA	TCONS_00053136	10197070,10199125	TCONS_00053137	10197427,10199125
scaffold_8	-	AltA	TCONS_00053136	10196125,10196218	TCONS_00053137	10196115,10196218
scaffold_8	-	AltA	TCONS_00053137	10199304,10200360	TCONS_00053141	10199191,10200360
scaffold_8	-	AltA	TCONS_00053115	10139052,10139159	TCONS_00053117	10139060,10139159
scaffold_8	+	AltA	TCONS_00049779	10019103,10019529	TCONS_00049778	10019103,10019559
scaffold_8	+	AltA	TCONS_00049706	9128941,9129778	TCONS_00049708	9128941,9129633
scaffold_8	+	AltA	TCONS_00050283	17306865,17307986	TCONS_00050285	17306865,17308013
scaffold_8	+	AltA	TCONS_00052169	65017310,65017935	TCONS_00052168	65017310,65017940
scaffold_8	+	AltA	TCONS_00052163	65003434,65004011	TCONS_00052165	65003434,65004115
scaffold_8	-	AltA	TCONS_00055412	65038475,65038844	TCONS_00055411	65038531,65038844
scaffold_8	-	AltA	TCONS_00055412	65038125,65038229	TCONS_00055411	65038130,65038229
scaffold_8	+	AltA	TCONS_00052194	65112276,65113188	TCONS_00052195	65112276,65113191
scaffold_8	-	AltA	TCONS_00055500	66858514,66859384	TCONS_00055501	66858517,66859384
scaffold_8	-	AltA	TCONS_00055502	66905570,66906245	TCONS_00055503	66905562,66906245
scaffold_8	+	AltA	TCONS_00050008	13494288,13494462	TCONS_00050007	13494288,13494402
scaffold_8	+	AltA	TCONS_00052056	63175631,63175793	TCONS_00052057	63175631,63175778
scaffold_8	-	AltA	TCONS_00053475	16271884,16272019	TCONS_00053476	16271852,16272019
scaffold_8	-	AltA	TCONS_00053461	15932020,15933876	TCONS_00053462	15932017,15933876
scaffold_8	+	AltA	TCONS_00052132	64061943,64062028	TCONS_00052133	64061943,64062031
scaffold_8	+	AltA	TCONS_00050090	14635895,14635973	TCONS_00050095	14635895,14635978
scaffold_8	+	AltA	TCONS_00050084	14602858,14603099	TCONS_00050085	14602858,14603432
scaffold_8	+	AltA	TCONS_00050084	14604086,14604219	TCONS_00050085	14604086,14604256
scaffold_8	-	AltA	TCONS_00053405	14541626,14542140	TCONS_00053406	14541636,14542140
scaffold_8	+	AltA	TCONS_00050063	14367294,14367423	TCONS_00050062	14367294,14367367
scaffold_8	+	AltA	TCONS_00050045	13995127,13995284	TCONS_00050046	13995127,13995371
scaffold_8	+	AltA	TCONS_00050477	21864900,21865205	TCONS_00050482	21864900,21865215
scaffold_8	+	AltA	TCONS_00050426	20657260,20657363	TCONS_00050429	20657260,20657343
scaffold_8	-	AltA	TCONS_00053672	20629304,20629905	TCONS_00053673	20629442,20629905
scaffold_8	+	AltA	TCONS_00052393	69391767,69392462	TCONS_00052394	69391767,69392447
scaffold_8	-	AltA	TCONS_00055661	69431441,69431814	TCONS_00055662	69431561,69431814
scaffold_8	-	AltA	TCONS_00055661	69427414,69428030	TCONS_00055662	69427337,69428030
scaffold_8	+	AltA	TCONS_00052437	70201154,70201598	TCONS_00052438	70201154,70201610
scaffold_8	+	AltA	TCONS_00052424	70107140,70107793	TCONS_00052425	70107140,70107789
scaffold_8	+	AltA	TCONS_00052424	70108824,70108920	TCONS_00052428	70108824,70108899
scaffold_8	+	AltA	TCONS_00052420	70022927,70023059	TCONS_00052421	70022927,70023052
scaffold_8	+	AltA	TCONS_00052453	70531325,70531842	TCONS_00052455	70531325,70531670
scaffold_8	+	AltA	TCONS_00052453	70532035,70532150	TCONS_00052455	70532035,70532147
scaffold_8	-	AltA	TCONS_00055709	70551631,70551727	TCONS_00055710	70551607,70551727
scaffold_8	-	AltA	TCONS_00055593	68181117,68181505	TCONS_00055594	68181296,68181505
scaffold_8	-	AltA	TCONS_00055590	68180928,68181003	TCONS_00055593	68180916,68181003
scaffold_8	-	AltA	TCONS_00055590	68180063,68180369	TCONS_00055591	68180084,68180369
scaffold_8	+	AltA	TCONS_00052329	68200238,68200399	TCONS_00052330	68200238,68200396
scaffold_8	+	AltA	TCONS_00052355	68501039,68501127	TCONS_00052356	68501039,68501119
scaffold_8	-	AltA	TCONS_00055772	72351460,72352566	TCONS_00055773	72351412,72352566
scaffold_8	+	AltA	TCONS_00052480	71626304,71626538	TCONS_00052482	71626304,71626548
scaffold_8	-	AltA	TCONS_00055753	71578235,71578368	TCONS_00055754	71578266,71578368
scaffold_8	+	AltA	TCONS_00052463	70547861,70549250	TCONS_00052464	70547861,70548509
scaffold_8	+	AltA	TCONS_00052566	73694836,73694913	TCONS_00052567	73694836,73694958
scaffold_8	+	AltA	TCONS_00052566	73695427,73695598	TCONS_00052567	73695427,73695516
scaffold_8	-	AltA	TCONS_00055810	73276640,73276734	TCONS_00055811	73276619,73276734
scaffold_8	+	AltA	TCONS_00050762	31529277,31530683	TCONS_00050763	31529277,31530678
scaffold_8	+	AltA	TCONS_00050774	31917945,31918028	TCONS_00050773	31917945,31918034
scaffold_8	-	AltA	TCONS_00053949	30993961,30996180	TCONS_00053952	30993946,30996180
scaffold_8	-	AltA	TCONS_00053949	30991882,30993179	TCONS_00053952	30991902,30993179
scaffold_8	-	AltA	TCONS_00053946	30929222,30929953	TCONS_00053945	30929141,30929953
scaffold_8	-	AltA	TCONS_00053889	29580361,29580647	TCONS_00053891	29580352,29580647
scaffold_8	+	AltA	TCONS_00050716	30053143,30053251	TCONS_00050715	30053143,30053276
scaffold_8	-	AltA	TCONS_00053855	27312924,27313128	TCONS_00053854	27312927,27313128
scaffold_8	+	AltA	TCONS_00050878	35188430,35191017	TCONS_00050879	35188430,35191014
scaffold_8	-	AltA	TCONS_00054137	36484092,36484803	TCONS_00054138	36484095,36484803
scaffold_8	+	AltA	TCONS_00050930	36490617,36491072	TCONS_00050933	36490617,36491069
scaffold_8	-	AltA	TCONS_00054140	36577726,36578526	TCONS_00054141	36577723,36578526
scaffold_8	-	AltA	TCONS_00054155	36934204,36934911	TCONS_00054156	36934201,36934911
scaffold_8	+	AltA	TCONS_00051142	42861079,42861237	TCONS_00051143	42861079,42861242
scaffold_8	-	AltA	TCONS_00054408	44354874,44354969	TCONS_00054412	44354883,44354969
scaffold_8	+	AltA	TCONS_00051045	39722336,39725052	TCONS_00051043	39722336,39725058
scaffold_8	+	AltA	TCONS_00051056	40027062,40027869	TCONS_00051055	40027062,40027873
scaffold_8	+	AltA	TCONS_00051118	41931697,41932353	TCONS_00051119	41931697,41932436
scaffold_9	-	AltA	TCONS_00059776	32076351,32076911	TCONS_00059777	32076363,32076911
scaffold_9	+	AltA	TCONS_00057809	31897504,31898282	TCONS_00057810	31897504,31898270
scaffold_9	+	AltA	TCONS_00057795	31538751,31538999	TCONS_00057797	31538751,31538943
scaffold_9	+	AltA	TCONS_00057790	31151179,31151262	TCONS_00057791	31151179,31151265
scaffold_9	-	AltA	TCONS_00059705	31131321,31131730	TCONS_00059706	31131317,31131730
scaffold_9	+	AltA	TCONS_00057554	28233959,28234347	TCONS_00057555	28233959,28234342
scaffold_9	-	AltA	TCONS_00059493	27821677,27821777	TCONS_00059494	27821674,27821777
scaffold_9	+	AltA	TCONS_00057494	27775254,27775665	TCONS_00057493	27775254,27775638
scaffold_9	-	AltA	TCONS_00059412	27075206,27075338	TCONS_00059415	27075185,27075338
scaffold_9	-	AltA	TCONS_00059409	27071624,27071838	TCONS_00059410	27071713,27071838
scaffold_9	+	AltA	TCONS_00057439	27062005,27062140	TCONS_00057438	27062005,27062116
scaffold_9	+	AltA	TCONS_00057439	27062005,27062140	TCONS_00057441	27062005,27062143
scaffold_9	+	AltA	TCONS_00057438	27062005,27062116	TCONS_00057441	27062005,27062143
scaffold_9	-	AltA	TCONS_00059400	26999321,26999420	TCONS_00059401	26999342,26999420
scaffold_9	-	AltA	TCONS_00059682	30439642,30440149	TCONS_00059683	30439639,30440149
scaffold_9	+	AltA	TCONS_00057585	28651765,28651883	TCONS_00057583	28651765,28651886
scaffold_9	+	AltA	TCONS_00057585	28652314,28652424	TCONS_00057583	28652314,28652418
scaffold_9	+	AltA	TCONS_00057599	29051752,29052364	TCONS_00057600	29051752,29052367
scaffold_9	-	AltA	TCONS_00059609	29572414,29572502	TCONS_00059610	29572407,29572502
scaffold_9	+	AltA	TCONS_00057651	29605471,29605648	TCONS_00057650	29605471,29605653
scaffold_9	+	AltA	TCONS_00057117	23529893,23529981	TCONS_00057119	23529893,23530020
scaffold_9	+	AltA	TCONS_00057131	23652783,23655656	TCONS_00057130	23652783,23655676
scaffold_9	+	AltA	TCONS_00057170	24192692,24193332	TCONS_00057171	24192692,24193329
scaffold_9	+	AltA	TCONS_00057941	34114169,34114277	TCONS_00057940	34114169,34114250
scaffold_9	+	AltA	TCONS_00057967	34510122,34510216	TCONS_00057965	34510122,34510207
scaffold_9	-	AltA	TCONS_00059905	34421482,34421597	TCONS_00059904	34421476,34421597
scaffold_9	+	AltA	TCONS_00057950	34226362,34226479	TCONS_00057953	34226362,34226458
scaffold_9	-	AltA	TCONS_00059056	23292970,23294374	TCONS_00059057	23292598,23294374
scaffold_9	+	AltA	TCONS_00057109	23415641,23416022	TCONS_00057110	23415641,23416290
scaffold_9	-	AltA	TCONS_00059876	34010086,34010565	TCONS_00059877	34010089,34010565
scaffold_9	+	AltA	TCONS_00057926	34039368,34039478	TCONS_00057925	34039368,34039475
scaffold_9	+	AltA	TCONS_00057995	35021959,35022075	TCONS_00057997	35021959,35022072
scaffold_9	-	AltA	TCONS_00059999	35279686,35280317	TCONS_00059997	35279689,35280317
scaffold_9	-	AltA	TCONS_00059998	35279541,35279616	TCONS_00059996	35279538,35279616
scaffold_9	+	AltA	TCONS_00058019	35402562,35403727	TCONS_00058020	35402562,35403730
scaffold_9	+	AltA	TCONS_00057267	25061840,25062364	TCONS_00057268	25061840,25062490
scaffold_9	-	AltA	TCONS_00059240	25242742,25243608	TCONS_00059241	25242730,25243608
scaffold_9	+	AltA	TCONS_00057312	25457515,25460171	TCONS_00057313	25457515,25460181
scaffold_9	+	AltA	TCONS_00057332	25565918,25567618	TCONS_00057334	25565918,25567648
scaffold_9	-	AltA	TCONS_00058814	18979052,18979550	TCONS_00058817	18979047,18979550
scaffold_9	-	AltA	TCONS_00058814	18978082,18978914	TCONS_00058815	18978079,18978914
scaffold_9	+	AltA	TCONS_00056834	16631824,16631895	TCONS_00056835	16631824,16631927
scaffold_9	-	AltA	TCONS_00058772	17834090,17834171	TCONS_00058773	17834099,17834171
scaffold_9	+	AltA	TCONS_00056760	14739440,14742134	TCONS_00056759	14739440,14742151
scaffold_9	+	AltA	TCONS_00056733	14044304,14044402	TCONS_00056734	14044304,14044405
scaffold_9	-	AltA	TCONS_00058687	14147951,14148406	TCONS_00058688	14147948,14148406
scaffold_9	+	AltA	TCONS_00056715	13205142,13205229	TCONS_00056712	13205142,13205271
scaffold_9	+	AltA	TCONS_00057052	22695566,22695695	TCONS_00057054	22695566,22695643
scaffold_9	+	AltA	TCONS_00057059	22737449,22738370	TCONS_00057060	22737449,22738363
scaffold_9	-	AltA	TCONS_00058997	22723548,22724574	TCONS_00058998	22723608,22724574
scaffold_9	+	AltA	TCONS_00056914	20424767,20425799	TCONS_00056915	20424767,20425828
scaffold_9	+	AltA	TCONS_00056989	21551422,21551604	TCONS_00056991	21551422,21551609
scaffold_9	+	AltA	TCONS_00056386	4292568,4294670	TCONS_00056387	4292568,4294665
scaffold_9	-	AltA	TCONS_00058284	275185,275555	TCONS_00058283	275181,275555
scaffold_9	-	AltA	TCONS_00058298	590803,590884	TCONS_00058300	590806,590884
scaffold_9	+	AltA	TCONS_00056432	4908257,4909092	TCONS_00056433	4908257,4909082
scaffold_9	+	AltA	TCONS_00056437	4915176,4916360	TCONS_00056438	4915176,4916370
scaffold_9	+	AltA	TCONS_00056550	7156346,7157034	TCONS_00056551	7156346,7157000
scaffold_9	+	AltA	TCONS_00056503	6126953,6128846	TCONS_00056504	6126953,6128849
scaffold_9	-	AltA	TCONS_00058493	6227242,6227360	TCONS_00058494	6227253,6227360
scaffold_9	-	AltA	TCONS_00058516	7106919,7107044	TCONS_00058517	7106766,7107044
scaffold_9	+	AltA	TCONS_00056448	5110466,5110585	TCONS_00056449	5110466,5110588
scaffold_9	+	AltA	TCONS_00056480	5844664,5844927	TCONS_00056484	5844664,5844988
scaffold_9	-	AltA	TCONS_00058632	11834780,11834941	TCONS_00058631	11834807,11834941
scaffold_9	+	AltA	TCONS_00056660	11252126,11252244	TCONS_00056662	11252126,11252299
scaffold_9	+	AltA	TCONS_00056660	11252363,11253143	TCONS_00056663	11252363,11253225
scaffold_9	+	AltA	TCONS_00056660	11254897,11254984	TCONS_00056663	11254897,11255022
scaffold_9	-	AltA	TCONS_00060235	38890668,38891605	TCONS_00060234	38890658,38891605
scaffold_9	-	AltA	TCONS_00060235	38885336,38887594	TCONS_00060234	38885382,38887594
scaffold_9	-	AltA	TCONS_00060235	38883913,38885226	TCONS_00060234	38883916,38885226
scaffold_9	+	AltA	TCONS_00058235	38733018,38733104	TCONS_00058236	38733018,38733107
scaffold_9	-	AltA	TCONS_00060206	38718563,38719943	TCONS_00060204	38718629,38719943
scaffold_9	+	AltA	TCONS_00058193	38396660,38397029	TCONS_00058192	38396660,38397034
scaffold_9	-	AltA	TCONS_00060144	38150333,38150879	TCONS_00060146	38150344,38150879
scaffold_9	-	AltA	TCONS_00060123	37882446,37882895	TCONS_00060124	37882458,37882895
scaffold_9	-	AltA	TCONS_00060123	37880714,37881384	TCONS_00060124	37880527,37881384
scaffold_9	+	AltA	TCONS_00058139	37891153,37891269	TCONS_00058140	37891153,37891249
scaffold_9	+	AltA	TCONS_00058152	38039654,38040232	TCONS_00058153	38039654,38040253
scaffold_9	-	AltA	TCONS_00060111	37847588,37848567	TCONS_00060112	37847517,37848567
scaffold_9	+	AltA	TCONS_00058095	37507035,37507287	TCONS_00058096	37507035,37507278
scaffold_9	+	AltA	TCONS_00058086	37466653,37466851	TCONS_00058088	37466653,37466772
scaffold_9	-	AltA	TCONS_00060067	36989640,36989894	TCONS_00060068	36989617,36989894
scaffold_1	-	AltD	TCONS_00003862	35615889,35616156	TCONS_00003864	35615889,35616121
scaffold_1	-	AltD	TCONS_00003770	34549088,34549708	TCONS_00003771	34549088,34549713
scaffold_1	+	AltD	TCONS_00001561	34416855,34416983	TCONS_00001564	34416870,34416983
scaffold_1	-	AltD	TCONS_00003736	34330395,34331306	TCONS_00003735	34330395,34331300
scaffold_1	-	AltD	TCONS_00003736	34321529,34321741	TCONS_00003740	34321529,34321710
scaffold_1	+	AltD	TCONS_00001538	33850316,33851218	TCONS_00001540	33850295,33851218
scaffold_1	+	AltD	TCONS_00001700	36038765,36040807	TCONS_00001699	36038769,36040807
scaffold_1	-	AltD	TCONS_00003925	36210391,36210495	TCONS_00003926	36210391,36210511
scaffold_1	-	AltD	TCONS_00003948	36509246,36509375	TCONS_00003946	36509246,36509365
scaffold_1	-	AltD	TCONS_00003948	36503404,36503470	TCONS_00003946	36503404,36503493
scaffold_1	-	AltD	TCONS_00003087	23565018,23565492	TCONS_00003088	23565018,23565506
scaffold_1	+	AltD	TCONS_00001049	25478724,25478907	TCONS_00001050	25478729,25478907
scaffold_1	+	AltD	TCONS_00001049	25485594,25485865	TCONS_00001050	25485587,25485865
scaffold_1	-	AltD	TCONS_00003139	24640943,24641041	TCONS_00003140	24640943,24641217
scaffold_1	-	AltD	TCONS_00003269	28093193,28095268	TCONS_00003268	28093193,28095131
scaffold_1	+	AltD	TCONS_00000786	20469902,20470084	TCONS_00000788	20469874,20470084
scaffold_1	-	AltD	TCONS_00002949	21202768,21203552	TCONS_00002950	21202768,21203548
scaffold_1	-	AltD	TCONS_00003008	22615732,22615885	TCONS_00003009	22615732,22615856
scaffold_1	-	AltD	TCONS_00002796	16736857,16737392	TCONS_00002797	16736857,16737384
scaffold_1	-	AltD	TCONS_00002768	16288834,16288926	TCONS_00002771	16288834,16289153
scaffold_1	+	AltD	TCONS_00000702	17584831,17584924	TCONS_00000701	17584812,17584924
scaffold_1	-	AltD	TCONS_00002699	15517730,15517817	TCONS_00002701	15517730,15517839
scaffold_1	+	AltD	TCONS_00002042	40183840,40184349	TCONS_00002036	40183854,40184349
scaffold_1	+	AltD	TCONS_00002042	40184473,40184560	TCONS_00002036	40184458,40184560
scaffold_1	+	AltD	TCONS_00000122	2476509,2476923	TCONS_00000123	2476494,2476923
scaffold_1	-	AltD	TCONS_00002260	4973849,4973927	TCONS_00002261	4973849,4973997
scaffold_1	-	AltD	TCONS_00004087	38392746,38393548	TCONS_00004088	38392746,38393552
scaffold_1	+	AltD	TCONS_00001802	37827055,37827579	TCONS_00001801	37827112,37827579
scaffold_1	-	AltD	TCONS_00002120	1385580,1386486	TCONS_00002122	1385580,1386473
scaffold_1	-	AltD	TCONS_00003676	33642215,33642304	TCONS_00003677	33642215,33642308
scaffold_1	+	AltD	TCONS_00001499	33332906,33333099	TCONS_00001495	33332915,33333099
scaffold_1	-	AltD	TCONS_00003582	32299476,32299807	TCONS_00003583	32299476,32299668
scaffold_1	+	AltD	TCONS_00001364	31663802,31664425	TCONS_00001365	31663818,31664425
scaffold_1	-	AltD	TCONS_00003549	31917182,31917574	TCONS_00003550	31917182,31917615
scaffold_1	-	AltD	TCONS_00003415	30430592,30430742	TCONS_00003418	30430592,30430687
scaffold_1	-	AltD	TCONS_00003421	30430592,30430773	TCONS_00003418	30430592,30430687
scaffold_10	-	AltD	TCONS_00007988	14450765,14451956	TCONS_00007989	14450765,14452324
scaffold_10	-	AltD	TCONS_00007976	14371439,14371643	TCONS_00007977	14371439,14371614
scaffold_10	+	AltD	TCONS_00005566	17096522,17097303	TCONS_00005567	17096547,17097303
scaffold_10	+	AltD	TCONS_00005587	17679653,17680155	TCONS_00005588	17680078,17680155
scaffold_10	-	AltD	TCONS_00008041	16408489,16408757	TCONS_00008042	16408489,16408710
scaffold_10	-	AltD	TCONS_00008108	18918904,18919343	TCONS_00008107	18918904,18919502
scaffold_10	+	AltD	TCONS_00005701	20894676,20894923	TCONS_00005703	20894135,20894923
scaffold_10	+	AltD	TCONS_00005701	20894676,20894923	TCONS_00005704	20894755,20894923
scaffold_10	+	AltD	TCONS_00005708	20906286,20907132	TCONS_00005707	20907010,20907132
scaffold_10	+	AltD	TCONS_00005834	22821379,22822261	TCONS_00005837	22822010,22822261
scaffold_10	-	AltD	TCONS_00007733	10837823,10840045	TCONS_00007734	10837823,10840011
scaffold_10	+	AltD	TCONS_00005228	10107677,10107914	TCONS_00005232	10107704,10107914
scaffold_10	-	AltD	TCONS_00007954	14042400,14042514	TCONS_00007955	14042400,14042805
scaffold_10	-	AltD	TCONS_00007048	1479397,1479529	TCONS_00007051	1479397,1479510
scaffold_10	+	AltD	TCONS_00004613	2138993,2139073	TCONS_00004615	2138990,2139073
scaffold_10	-	AltD	TCONS_00007193	2712712,2713844	TCONS_00007196	2712712,2713853
scaffold_10	-	AltD	TCONS_00007319	4302128,4303185	TCONS_00007322	4302128,4303222
scaffold_10	-	AltD	TCONS_00007245	3277228,3277828	TCONS_00007246	3277228,3277707
scaffold_10	-	AltD	TCONS_00007442	6756804,6756905	TCONS_00007443	6756804,6756901
scaffold_10	-	AltD	TCONS_00009045	37108533,37108934	TCONS_00009047	37108533,37108930
scaffold_10	-	AltD	TCONS_00007480	7034342,7035479	TCONS_00007481	7034342,7035475
scaffold_10	-	AltD	TCONS_00007509	7430706,7431052	TCONS_00007510	7430706,7430884
scaffold_10	-	AltD	TCONS_00007509	7429027,7429886	TCONS_00007510	7429027,7429889
scaffold_10	+	AltD	TCONS_00004984	7248852,7250021	TCONS_00004985	7248863,7250021
scaffold_10	-	AltD	TCONS_00009113	38089046,38089234	TCONS_00009111	38089046,38089238
scaffold_10	+	AltD	TCONS_00006821	37480119,37480258	TCONS_00006822	37480188,37480258
scaffold_10	+	AltD	TCONS_00005090	8391946,8394030	TCONS_00005097	8391626,8394030
scaffold_10	-	AltD	TCONS_00007574	8305067,8305826	TCONS_00007575	8305067,8306249
scaffold_10	-	AltD	TCONS_00007656	9553457,9553781	TCONS_00007657	9553457,9553674
scaffold_10	+	AltD	TCONS_00005165	9328360,9331248	TCONS_00005164	9329801,9331248
scaffold_10	+	AltD	TCONS_00006487	31081069,31081553	TCONS_00006489	31081093,31081553
scaffold_10	+	AltD	TCONS_00006729	35975458,35976256	TCONS_00006730	35975463,35976256
scaffold_10	-	AltD	TCONS_00008607	28104239,28104626	TCONS_00008608	28104239,28104618
scaffold_10	-	AltD	TCONS_00008598	28030733,28030937	TCONS_00008600	28030733,28030941
scaffold_10	-	AltD	TCONS_00008588	27856753,27857405	TCONS_00008589	27856753,27857468
scaffold_10	+	AltD	TCONS_00006149	27209631,27209725	TCONS_00006152	27209622,27209725
scaffold_10	+	AltD	TCONS_00006139	27125797,27125967	TCONS_00006138	27125848,27125967
scaffold_10	-	AltD	TCONS_00008527	27194251,27194860	TCONS_00008529	27194251,27195056
scaffold_10	-	AltD	TCONS_00008492	26814372,26815822	TCONS_00008494	26814372,26816225
scaffold_10	+	AltD	TCONS_00006096	26649953,26650221	TCONS_00006097	26650107,26650221
scaffold_10	+	AltD	TCONS_00006239	28357241,28357439	TCONS_00006240	28357207,28357439
scaffold_10	-	AltD	TCONS_00008629	28301096,28301372	TCONS_00008631	28301096,28301376
scaffold_10	-	AltD	TCONS_00006976	109292,110393	TCONS_00006977	109292,110444
scaffold_11	+	AltD	TCONS_00010767	29239087,29239216	TCONS_00010764	29238231,29239216
scaffold_11	-	AltD	TCONS_00013439	29594629,29595006	TCONS_00013438	29594629,29595323
scaffold_11	+	AltD	TCONS_00010724	28773940,28774384	TCONS_00010727	28773562,28774384
scaffold_11	-	AltD	TCONS_00013286	26457889,26458010	TCONS_00013287	26457889,26458345
scaffold_11	-	AltD	TCONS_00013231	24698827,24698945	TCONS_00013232	24698827,24698921
scaffold_11	-	AltD	TCONS_00014055	38555248,38555340	TCONS_00014056	38555248,38555335
scaffold_11	+	AltD	TCONS_00011327	38004929,38005347	TCONS_00011326	38004830,38005347
scaffold_11	-	AltD	TCONS_00012279	7345733,7346423	TCONS_00012281	7345733,7346303
scaffold_11	-	AltD	TCONS_00012229	6280190,6280296	TCONS_00012231	6280190,6280290
scaffold_11	-	AltD	TCONS_00012349	8672338,8672727	TCONS_00012350	8672338,8672731
scaffold_11	-	AltD	TCONS_00012361	8761577,8761658	TCONS_00012360	8761577,8761667
scaffold_11	-	AltD	TCONS_00012322	8435025,8435112	TCONS_00012323	8435025,8435124
scaffold_11	+	AltD	TCONS_00011182	36154259,36154466	TCONS_00011183	36154243,36154466
scaffold_11	-	AltD	TCONS_00013851	35780294,35780616	TCONS_00013852	35780294,35781196
scaffold_11	+	AltD	TCONS_00009556	2810526,2811845	TCONS_00009558	2811650,2811845
scaffold_11	+	AltD	TCONS_00009603	3722129,3722656	TCONS_00009605	3722133,3722656
scaffold_11	-	AltD	TCONS_00012112	4473821,4474057	TCONS_00012113	4473821,4474053
scaffold_11	-	AltD	TCONS_00013936	36620918,36622342	TCONS_00013938	36620918,36622338
scaffold_11	-	AltD	TCONS_00013943	36639468,36639594	TCONS_00013944	36639468,36640310
scaffold_11	+	AltD	TCONS_00011635	43662674,43662764	TCONS_00011636	43662658,43662764
scaffold_11	+	AltD	TCONS_00011635	43664269,43664367	TCONS_00011636	43664289,43664367
scaffold_11	+	AltD	TCONS_00011635	43664879,43665097	TCONS_00011636	43664883,43665097
scaffold_11	+	AltD	TCONS_00011635	43666192,43667086	TCONS_00011639	43666227,43667086
scaffold_11	-	AltD	TCONS_00011817	1448821,1449655	TCONS_00011818	1448821,1448911
scaffold_11	+	AltD	TCONS_00009514	2056950,2057330	TCONS_00009515	2057058,2057330
scaffold_11	-	AltD	TCONS_00011883	1832074,1832383	TCONS_00011885	1832074,1832361
scaffold_11	-	AltD	TCONS_00011883	1831027,1831453	TCONS_00011885	1831027,1831476
scaffold_11	-	AltD	TCONS_00011883	1828841,1829051	TCONS_00011885	1828841,1829025
scaffold_11	-	AltD	TCONS_00011883	1828841,1829051	TCONS_00011884	1828841,1829063
scaffold_11	-	AltD	TCONS_00011885	1828841,1829025	TCONS_00011884	1828841,1829063
scaffold_11	+	AltD	TCONS_00009448	1503241,1503849	TCONS_00009449	1503239,1503849
scaffold_11	-	AltD	TCONS_00014199	40867657,40871509	TCONS_00014196	40867657,40870361
scaffold_11	+	AltD	TCONS_00011544	42306910,42307161	TCONS_00011546	42306921,42307161
scaffold_11	-	AltD	TCONS_00014276	42352419,42353283	TCONS_00014278	42352419,42353288
scaffold_11	-	AltD	TCONS_00012947	18185672,18185780	TCONS_00012948	18185672,18185777
scaffold_11	+	AltD	TCONS_00010313	18093418,18094102	TCONS_00010314	18093310,18094102
scaffold_11	-	AltD	TCONS_00012924	17967880,17969198	TCONS_00012925	17967880,17969519
scaffold_11	+	AltD	TCONS_00010358	18651775,18652861	TCONS_00010359	18651721,18652861
scaffold_11	+	AltD	TCONS_00010204	16178926,16179509	TCONS_00010205	16178842,16179509
scaffold_11	-	AltD	TCONS_00012794	16111077,16111791	TCONS_00012797	16111077,16111821
scaffold_11	+	AltD	TCONS_00011774	45359923,45360084	TCONS_00011777	45359919,45360084
scaffold_11	+	AltD	TCONS_00010108	15091058,15091155	TCONS_00010109	15091054,15091155
scaffold_11	+	AltD	TCONS_00010069	14085400,14085788	TCONS_00010070	14085525,14085788
scaffold_11	-	AltD	TCONS_00012617	13376381,13377159	TCONS_00012619	13376381,13377246
scaffold_11	-	AltD	TCONS_00012510	11430127,11431516	TCONS_00012513	11430127,11431634
scaffold_11	-	AltD	TCONS_00012499	11373611,11373699	TCONS_00012503	11373611,11374256
scaffold_11	+	AltD	TCONS_00009973	11367225,11367534	TCONS_00009974	11367260,11367534
scaffold_11	-	AltD	TCONS_00013625	32188310,32188953	TCONS_00013626	32188310,32189019
scaffold_11	+	AltD	TCONS_00010941	31804939,31806546	TCONS_00010942	31804927,31806546
scaffold_11	-	AltD	TCONS_00013550	30639060,30639618	TCONS_00013551	30639060,30639622
scaffold_11	-	AltD	TCONS_00013638	32234761,32234871	TCONS_00013639	32234761,32234866
scaffold_11	-	AltD	TCONS_00013734	34341975,34342078	TCONS_00013733	34341975,34342056
scaffold_11	-	AltD	TCONS_00013777	35030426,35030530	TCONS_00013781	35030426,35030624
scaffold_11	-	AltD	TCONS_00013777	35030163,35030324	TCONS_00013781	35030163,35030348
scaffold_11	-	AltD	TCONS_00013786	35208945,35209033	TCONS_00013787	35208945,35209036
scaffold_11	-	AltD	TCONS_00013670	32589882,32589989	TCONS_00013673	32589882,32589986
scaffold_14	-	AltD	TCONS_00014971	766816,767827	TCONS_00014970	766816,767673
scaffold_160	+	AltD	TCONS_00015206	1424,1529	TCONS_00015205	1427,1529
scaffold_184	+	AltD	TCONS_00015459	22993,23458	TCONS_00015460	22974,23458
scaffold_1966	-	AltD	TCONS_00015563	1632,1777	TCONS_00015562	1632,2052
scaffold_2	-	AltD	TCONS_00020331	46672502,46672788	TCONS_00020334	46672502,46672698
scaffold_2	+	AltD	TCONS_00017280	46686122,46686427	TCONS_00017285	46686284,46686427
scaffold_2	-	AltD	TCONS_00020339	46745923,46746560	TCONS_00020340	46745923,46746521
scaffold_2	-	AltD	TCONS_00020340	46743678,46743774	TCONS_00020341	46743678,46743763
scaffold_2	-	AltD	TCONS_00020245	44737047,44737177	TCONS_00020248	44737047,44737183
scaffold_2	-	AltD	TCONS_00020237	44597589,44597763	TCONS_00020239	44597589,44597867
scaffold_2	+	AltD	TCONS_00017152	43954487,43954621	TCONS_00017151	43954389,43954621
scaffold_2	-	AltD	TCONS_00020108	43520810,43520918	TCONS_00020111	43520810,43520927
scaffold_2	-	AltD	TCONS_00020139	43791582,43792498	TCONS_00020142	43791582,43792629
scaffold_2	-	AltD	TCONS_00019995	40366157,40366256	TCONS_00019996	40366157,40366279
scaffold_2	-	AltD	TCONS_00021531	64065315,64065512	TCONS_00021533	64065315,64065801
scaffold_2	+	AltD	TCONS_00017646	52669270,52669475	TCONS_00017648	52669223,52669475
scaffold_2	-	AltD	TCONS_00020507	48623052,48624531	TCONS_00020505	48623052,48624571
scaffold_2	+	AltD	TCONS_00017575	51118285,51118537	TCONS_00017577	51118416,51118537
scaffold_2	-	AltD	TCONS_00020561	50058587,50058813	TCONS_00020563	50058587,50058817
scaffold_2	+	AltD	TCONS_00017329	47051250,47051529	TCONS_00017328	47051331,47051529
scaffold_2	-	AltD	TCONS_00020367	47203569,47204162	TCONS_00020368	47203569,47204153
scaffold_2	-	AltD	TCONS_00020409	47393066,47393493	TCONS_00020410	47393066,47393414
scaffold_2	-	AltD	TCONS_00020409	47390490,47390613	TCONS_00020407	47390490,47390635
scaffold_2	-	AltD	TCONS_00020932	57752036,57752923	TCONS_00020933	57752036,57752552
scaffold_2	+	AltD	TCONS_00017945	57779894,57780018	TCONS_00017944	57779889,57780018
scaffold_2	-	AltD	TCONS_00020925	57657106,57658372	TCONS_00020926	57657106,57658367
scaffold_2	+	AltD	TCONS_00017924	57368662,57369010	TCONS_00017923	57368820,57369010
scaffold_2	+	AltD	TCONS_00017919	57322060,57322930	TCONS_00017920	57322046,57322930
scaffold_2	+	AltD	TCONS_00017912	57286980,57287631	TCONS_00017913	57287022,57287631
scaffold_2	+	AltD	TCONS_00015999	7470671,7471590	TCONS_00016000	7470746,7471590
scaffold_2	+	AltD	TCONS_00016040	8452337,8452451	TCONS_00016043	8452341,8452451
scaffold_2	+	AltD	TCONS_00017984	58359313,58359491	TCONS_00017985	58359309,58359491
scaffold_2	-	AltD	TCONS_00020740	55525538,55526650	TCONS_00020741	55525538,55526654
scaffold_2	-	AltD	TCONS_00020737	55475439,55476365	TCONS_00020738	55475439,55476357
scaffold_2	+	AltD	TCONS_00017690	53256461,53256592	TCONS_00017692	53256457,53256592
scaffold_2	+	AltD	TCONS_00015744	3667378,3667958	TCONS_00015743	3667409,3667958
scaffold_2	-	AltD	TCONS_00018726	3684332,3684415	TCONS_00018727	3684332,3684410
scaffold_2	+	AltD	TCONS_00015718	3331950,3332111	TCONS_00015724	3331436,3332111
scaffold_2	-	AltD	TCONS_00020810	56561013,56561114	TCONS_00020811	56561013,56561099
scaffold_2	-	AltD	TCONS_00020810	56561221,56563138	TCONS_00020815	56561221,56563136
scaffold_2	-	AltD	TCONS_00018772	4537440,4537549	TCONS_00018776	4537440,4537531
scaffold_2	+	AltD	TCONS_00015889	5648015,5648520	TCONS_00015890	5648041,5648520
scaffold_2	+	AltD	TCONS_00017865	56869720,56870332	TCONS_00017871	56870232,56870332
scaffold_2	+	AltD	TCONS_00017840	56636243,56636323	TCONS_00017841	56636241,56636323
scaffold_2	+	AltD	TCONS_00015671	2242200,2242817	TCONS_00015670	2242176,2242817
scaffold_2	+	AltD	TCONS_00015691	2516303,2516396	TCONS_00015692	2516312,2516396
scaffold_2	-	AltD	TCONS_00021282	61631887,61632295	TCONS_00021283	61631887,61632399
scaffold_2	+	AltD	TCONS_00018341	61792528,61793132	TCONS_00018342	61792515,61793132
scaffold_2	-	AltD	TCONS_00021324	61966781,61966874	TCONS_00021327	61966781,61966870
scaffold_2	-	AltD	TCONS_00021345	62055436,62055581	TCONS_00021344	62055436,62055572
scaffold_2	+	AltD	TCONS_00018388	62046437,62047151	TCONS_00018389	62046447,62047151
scaffold_2	-	AltD	TCONS_00021352	62099334,62099460	TCONS_00021351	62099334,62099463
scaffold_2	-	AltD	TCONS_00021066	59321350,59321492	TCONS_00021067	59321350,59321487
scaffold_2	-	AltD	TCONS_00021051	59129630,59129719	TCONS_00021052	59129630,59129733
scaffold_2	-	AltD	TCONS_00021058	59206415,59206497	TCONS_00021056	59206415,59206508
scaffold_2	-	AltD	TCONS_00021037	58980336,58980517	TCONS_00021039	58980336,58980543
scaffold_2	+	AltD	TCONS_00018114	59704220,59704313	TCONS_00018113	59704214,59704313
scaffold_2	-	AltD	TCONS_00021203	60594441,60594520	TCONS_00021204	60594441,60594525
scaffold_2	+	AltD	TCONS_00018161	60184907,60186010	TCONS_00018164	60184928,60186010
scaffold_2	+	AltD	TCONS_00016751	31609364,31610015	TCONS_00016754	31609359,31610015
scaffold_2	-	AltD	TCONS_00019941	37819863,37819951	TCONS_00019939	37819863,37819947
scaffold_2	-	AltD	TCONS_00019942	37824490,37824601	TCONS_00019943	37824490,37824636
scaffold_2	+	AltD	TCONS_00018487	63231900,63232020	TCONS_00018488	63231881,63232020
scaffold_2	+	AltD	TCONS_00018484	63166382,63167131	TCONS_00018485	63166783,63167131
scaffold_2	-	AltD	TCONS_00019565	24355738,24355852	TCONS_00019566	24355738,24355847
scaffold_2	+	AltD	TCONS_00016595	24611971,24612141	TCONS_00016593	24611967,24612141
scaffold_2	-	AltD	TCONS_00021404	62486336,62486437	TCONS_00021402	62486336,62486491
scaffold_2	+	AltD	TCONS_00016651	26160314,26160505	TCONS_00016652	26160434,26160505
scaffold_2	-	AltD	TCONS_00019601	25408011,25408115	TCONS_00019604	25408011,25408117
scaffold_2	-	AltD	TCONS_00019734	31314888,31315263	TCONS_00019735	31314888,31315430
scaffold_2	+	AltD	TCONS_00016298	17575259,17575559	TCONS_00016301	17575238,17575559
scaffold_2	+	AltD	TCONS_00016310	18054179,18054789	TCONS_00016312	18054252,18054789
scaffold_2	-	AltD	TCONS_00019411	20290881,20292610	TCONS_00019410	20290881,20292604
scaffold_2	+	AltD	TCONS_00016495	22885302,22885824	TCONS_00016496	22885337,22885824
scaffold_2	-	AltD	TCONS_00019517	23240494,23242475	TCONS_00019516	23240494,23242445
scaffold_2	+	AltD	TCONS_00016532	23379514,23380171	TCONS_00016533	23379518,23380171
scaffold_2	+	AltD	TCONS_00016426	20923389,20923599	TCONS_00016428	20923345,20923599
scaffold_2	+	AltD	TCONS_00016461	21847188,21847305	TCONS_00016463	21847217,21847305
scaffold_2	+	AltD	TCONS_00016088	9980616,9981915	TCONS_00016087	9980610,9981915
scaffold_2	-	AltD	TCONS_00019085	9139789,9139932	TCONS_00019084	9139789,9139927
scaffold_2	-	AltD	TCONS_00019088	9167728,9168077	TCONS_00019089	9167728,9168124
scaffold_2	-	AltD	TCONS_00019088	9167728,9168077	TCONS_00019092	9167728,9168073
scaffold_2	-	AltD	TCONS_00019088	9167728,9168077	TCONS_00019093	9167728,9168121
scaffold_2	-	AltD	TCONS_00019089	9167728,9168124	TCONS_00019092	9167728,9168073
scaffold_2	-	AltD	TCONS_00019089	9167728,9168124	TCONS_00019093	9167728,9168121
scaffold_2	-	AltD	TCONS_00019092	9167728,9168073	TCONS_00019093	9167728,9168121
scaffold_2	+	AltD	TCONS_00016282	17408467,17408587	TCONS_00016283	17408474,17408587
scaffold_2962	-	AltD	TCONS_00022477	1851,2357	TCONS_00022475	1851,2353
scaffold_3	-	AltD	TCONS_00026603	38952743,38952904	TCONS_00026602	38952743,38953185
scaffold_3	+	AltD	TCONS_00023621	29214515,29214640	TCONS_00023622	29214490,29214640
scaffold_3	+	AltD	TCONS_00023715	32832011,32832738	TCONS_00023716	32832214,32832738
scaffold_3	+	AltD	TCONS_00024128	49582998,49583092	TCONS_00024129	49582981,49583092
scaffold_3	-	AltD	TCONS_00026905	50878870,50879631	TCONS_00026904	50878870,50879620
scaffold_3	-	AltD	TCONS_00026919	52289595,52290315	TCONS_00026920	52289595,52289906
scaffold_3	-	AltD	TCONS_00026801	47983565,47983758	TCONS_00026802	47983565,47983751
scaffold_3	+	AltD	TCONS_00023962	43148045,43148171	TCONS_00023961	43148060,43148171
scaffold_3	-	AltD	TCONS_00027216	62516716,62516867	TCONS_00027214	62516716,62516871
scaffold_3	+	AltD	TCONS_00024607	62463861,62463963	TCONS_00024608	62463864,62463963
scaffold_3	+	AltD	TCONS_00022563	3988916,3989049	TCONS_00022564	3988946,3989049
scaffold_3	+	AltD	TCONS_00024399	57049105,57049496	TCONS_00024400	57049392,57049496
scaffold_3	+	AltD	TCONS_00024403	57062511,57062593	TCONS_00024401	57062498,57062593
scaffold_3	-	AltD	TCONS_00027139	60190303,60191569	TCONS_00027138	60190303,60191565
scaffold_3	-	AltD	TCONS_00027152	60381901,60382022	TCONS_00027154	60381901,60381995
scaffold_3	+	AltD	TCONS_00024538	60451097,60452984	TCONS_00024539	60451163,60452984
scaffold_3	+	AltD	TCONS_00024927	71549279,71551286	TCONS_00024928	71549897,71551286
scaffold_3	-	AltD	TCONS_00027514	72787225,72787341	TCONS_00027513	72787225,72787413
scaffold_3	-	AltD	TCONS_00027514	72787225,72787341	TCONS_00027517	72787225,72787350
scaffold_3	-	AltD	TCONS_00027513	72787225,72787413	TCONS_00027517	72787225,72787350
scaffold_3	+	AltD	TCONS_00022966	12879182,12879346	TCONS_00022967	12879158,12879346
scaffold_3	+	AltD	TCONS_00023023	13596054,13596272	TCONS_00023024	13596045,13596272
scaffold_3	-	AltD	TCONS_00025922	14879927,14880031	TCONS_00025923	14879927,14880035
scaffold_3	-	AltD	TCONS_00026028	17804077,17804369	TCONS_00026029	17804077,17804373
scaffold_3	+	AltD	TCONS_00023249	17596800,17597642	TCONS_00023250	17596949,17597642
scaffold_3	+	AltD	TCONS_00023249	17597770,17597897	TCONS_00023250	17597734,17597897
scaffold_3	-	AltD	TCONS_00025985	16692495,16693079	TCONS_00025986	16692495,16693083
scaffold_3	+	AltD	TCONS_00023219	17077382,17077502	TCONS_00023218	17077386,17077502
scaffold_3	+	AltD	TCONS_00023219	17077583,17078294	TCONS_00023218	17077570,17078294
scaffold_3	+	AltD	TCONS_00022825	11124146,11124785	TCONS_00022828	11123969,11124785
scaffold_3	-	AltD	TCONS_00025729	11632593,11632772	TCONS_00025730	11632593,11632775
scaffold_3	-	AltD	TCONS_00026192	22207080,22207797	TCONS_00026191	22207080,22207792
scaffold_3	+	AltD	TCONS_00023353	20103874,20104156	TCONS_00023354	20103999,20104156
scaffold_3	+	AltD	TCONS_00023353	20104546,20104903	TCONS_00023354	20104750,20104903
scaffold_3	+	AltD	TCONS_00023353	20104546,20104903	TCONS_00023356	20104579,20104903
scaffold_3	+	AltD	TCONS_00023354	20104750,20104903	TCONS_00023356	20104579,20104903
scaffold_3	+	AltD	TCONS_00023347	19977261,19978003	TCONS_00023348	19977427,19978003
scaffold_3	-	AltD	TCONS_00026173	21964940,21965119	TCONS_00026174	21964940,21965184
scaffold_4	+	AltD	TCONS_00029878	35387775,35388646	TCONS_00029877	35388069,35388646
scaffold_4	-	AltD	TCONS_00031442	33369519,33369618	TCONS_00031443	33369519,33369598
scaffold_4	+	AltD	TCONS_00030254	40624695,40626219	TCONS_00030256	40624595,40626219
scaffold_4	+	AltD	TCONS_00030253	40609754,40610091	TCONS_00030252	40609767,40610091
scaffold_4	+	AltD	TCONS_00030221	40229342,40230377	TCONS_00030223	40229427,40230377
scaffold_4	+	AltD	TCONS_00030221	40229342,40230377	TCONS_00030224	40229897,40230377
scaffold_4	+	AltD	TCONS_00030221	40229342,40230377	TCONS_00030222	40229626,40230377
scaffold_4	+	AltD	TCONS_00030223	40229427,40230377	TCONS_00030224	40229897,40230377
scaffold_4	+	AltD	TCONS_00030223	40229427,40230377	TCONS_00030222	40229626,40230377
scaffold_4	+	AltD	TCONS_00030224	40229897,40230377	TCONS_00030222	40229626,40230377
scaffold_4	+	AltD	TCONS_00030224	40229897,40230377	TCONS_00030225	40229654,40230377
scaffold_4	+	AltD	TCONS_00030222	40229626,40230377	TCONS_00030225	40229654,40230377
scaffold_4	+	AltD	TCONS_00030098	37566916,37567755	TCONS_00030100	37566920,37567755
scaffold_4	+	AltD	TCONS_00030164	39222376,39222463	TCONS_00030165	39222379,39222463
scaffold_4	+	AltD	TCONS_00029199	20370079,20370157	TCONS_00029201	20370088,20370157
scaffold_4	-	AltD	TCONS_00031136	24572275,24572454	TCONS_00031140	24572275,24572773
scaffold_4	-	AltD	TCONS_00030895	18778038,18779132	TCONS_00030896	18778038,18779136
scaffold_4	+	AltD	TCONS_00029172	19478697,19479424	TCONS_00029171	19478656,19479424
scaffold_4	+	AltD	TCONS_00029652	32376038,32377010	TCONS_00029656	32376042,32377010
scaffold_4	+	AltD	TCONS_00029666	32412404,32413135	TCONS_00029667	32412399,32413135
scaffold_4	+	AltD	TCONS_00029515	30523205,30523287	TCONS_00029516	30523201,30523287
scaffold_4	+	AltD	TCONS_00029567	31430204,31430390	TCONS_00029566	31430163,31430390
scaffold_4	+	AltD	TCONS_00029563	31320398,31320587	TCONS_00029564	31320389,31320587
scaffold_4	-	AltD	TCONS_00030347	734876,734968	TCONS_00030349	734876,734978
scaffold_4	+	AltD	TCONS_00028824	9354632,9354721	TCONS_00028825	9354556,9354721
scaffold_4	-	AltD	TCONS_00030710	11797953,11798275	TCONS_00030712	11797953,11798278
scaffold_4	-	AltD	TCONS_00030713	11860375,11860469	TCONS_00030714	11860375,11860451
scaffold_4	-	AltD	TCONS_00030704	11754463,11755081	TCONS_00030706	11754463,11755133
scaffold_4	+	AltD	TCONS_00028874	11161814,11162245	TCONS_00028873	11161818,11162245
scaffold_4	-	AltD	TCONS_00030469	3923384,3923677	TCONS_00030470	3923384,3923667
scaffold_4	+	AltD	TCONS_00028682	5163518,5164013	TCONS_00028684	5163426,5164013
scaffold_4	+	AltD	TCONS_00028705	5755282,5755465	TCONS_00028707	5755332,5755465
scaffold_4	+	AltD	TCONS_00028765	7816716,7817588	TCONS_00028766	7816734,7817588
scaffold_5	+	AltD	TCONS_00035091	73903148,73903309	TCONS_00035089	73903143,73903309
scaffold_5	+	AltD	TCONS_00034746	67212998,67213077	TCONS_00034748	67212996,67213077
scaffold_5	+	AltD	TCONS_00034663	64329452,64329748	TCONS_00034662	64329255,64329748
scaffold_5	+	AltD	TCONS_00034790	67866372,67866857	TCONS_00034791	67866387,67866857
scaffold_5	-	AltD	TCONS_00037078	67364350,67364478	TCONS_00037080	67364350,67364475
scaffold_5	+	AltD	TCONS_00034851	68866129,68866852	TCONS_00034852	68866137,68866852
scaffold_5	+	AltD	TCONS_00034821	68510663,68510850	TCONS_00034822	68510648,68510850
scaffold_5	+	AltD	TCONS_00034514	58103905,58106743	TCONS_00034515	58103815,58106743
scaffold_5	+	AltD	TCONS_00034406	55291082,55291194	TCONS_00034407	55291066,55291194
scaffold_5	-	AltD	TCONS_00036806	55352488,55353432	TCONS_00036807	55352488,55353153
scaffold_5	-	AltD	TCONS_00036777	54753825,54754443	TCONS_00036778	54753825,54754381
scaffold_5	-	AltD	TCONS_00035129	225688,226181	TCONS_00035130	225688,226175
scaffold_5	-	AltD	TCONS_00035126	217793,217893	TCONS_00035125	217793,217910
scaffold_5	+	AltD	TCONS_00032401	142679,142767	TCONS_00032402	142562,142767
scaffold_5	+	AltD	TCONS_00033472	19172651,19173161	TCONS_00033473	19172643,19173161
scaffold_5	-	AltD	TCONS_00036048	17610758,17610852	TCONS_00036050	17610758,17611080
scaffold_5	+	AltD	TCONS_00033566	22737415,22737578	TCONS_00033568	22737482,22737578
scaffold_5	+	AltD	TCONS_00033566	22738430,22738511	TCONS_00033568	22738424,22738511
scaffold_5	+	AltD	TCONS_00033825	34864764,34866163	TCONS_00033826	34864774,34866163
scaffold_5	+	AltD	TCONS_00033811	34422153,34422278	TCONS_00033812	34422179,34422278
scaffold_5	-	AltD	TCONS_00036470	36300486,36302248	TCONS_00036471	36300486,36302213
scaffold_5	-	AltD	TCONS_00036507	37989885,37990676	TCONS_00036508	37989885,37990605
scaffold_5	+	AltD	TCONS_00034055	42825528,42826147	TCONS_00034056	42825863,42826147
scaffold_5	+	AltD	TCONS_00034056	42825863,42826147	TCONS_00034057	42825614,42826147
scaffold_5	+	AltD	TCONS_00034096	44544257,44544968	TCONS_00034097	44544484,44544968
scaffold_5	-	AltD	TCONS_00036716	48752797,48753792	TCONS_00036719	48752797,48753788
scaffold_5	+	AltD	TCONS_00032631	2613509,2613632	TCONS_00032630	2613483,2613632
scaffold_5	-	AltD	TCONS_00035311	2387234,2387333	TCONS_00035312	2387234,2387327
scaffold_5	+	AltD	TCONS_00032712	3345704,3346483	TCONS_00032713	3345693,3346483
scaffold_5	-	AltD	TCONS_00035361	2886873,2887195	TCONS_00035363	2886873,2886991
scaffold_5	-	AltD	TCONS_00035351	2766719,2767126	TCONS_00035350	2766719,2767161
scaffold_5	-	AltD	TCONS_00035351	2766719,2767126	TCONS_00035349	2766719,2767171
scaffold_5	-	AltD	TCONS_00035350	2766719,2767161	TCONS_00035349	2766719,2767171
scaffold_5	+	AltD	TCONS_00032758	3899333,3899432	TCONS_00032760	3899326,3899432
scaffold_5	+	AltD	TCONS_00033158	10609507,10610575	TCONS_00033159	10609757,10610575
scaffold_5	+	AltD	TCONS_00033069	9165257,9165468	TCONS_00033065	9165242,9165468
scaffold_5	+	AltD	TCONS_00033069	9168131,9168764	TCONS_00033065	9168121,9168764
scaffold_5	-	AltD	TCONS_00035777	11740219,11740405	TCONS_00035778	11740219,11740410
scaffold_5	-	AltD	TCONS_00035846	12449618,12450262	TCONS_00035847	12449618,12450196
scaffold_5	+	AltD	TCONS_00033246	12244777,12249025	TCONS_00033247	12244034,12249025
scaffold_5	-	AltD	TCONS_00035887	13472214,13472290	TCONS_00035888	13472214,13472287
scaffold_5	-	AltD	TCONS_00035877	13122612,13123647	TCONS_00035875	13122612,13123508
scaffold_5	-	AltD	TCONS_00035873	13122405,13122497	TCONS_00035875	13122405,13122494
scaffold_5	-	AltD	TCONS_00035929	14788410,14789054	TCONS_00035927	14788410,14789050
scaffold_5	-	AltD	TCONS_00035921	14751668,14751856	TCONS_00035920	14751668,14751860
scaffold_5	+	AltD	TCONS_00033306	13485451,13486436	TCONS_00033307	13485447,13486436
scaffold_5	+	AltD	TCONS_00033306	13487072,13487437	TCONS_00033307	13487076,13487437
scaffold_6	-	AltD	TCONS_00042783	36579421,36579716	TCONS_00042785	36579421,36579604
scaffold_6	-	AltD	TCONS_00042558	32501847,32502034	TCONS_00042559	32501847,32502099
scaffold_6	-	AltD	TCONS_00042535	31937141,31937735	TCONS_00042536	31937141,31937511
scaffold_6	+	AltD	TCONS_00039329	34043689,34044066	TCONS_00039327	34043965,34044066
scaffold_6	-	AltD	TCONS_00042589	34049758,34050507	TCONS_00042590	34049758,34050491
scaffold_6	-	AltD	TCONS_00042615	34325369,34325487	TCONS_00042617	34325369,34325658
scaffold_6	-	AltD	TCONS_00042616	34327045,34327668	TCONS_00042617	34327045,34327645
scaffold_6	-	AltD	TCONS_00042531	31886090,31886190	TCONS_00042534	31886090,31886453
scaffold_6	-	AltD	TCONS_00042531	31881617,31881752	TCONS_00042534	31881617,31881701
scaffold_6	+	AltD	TCONS_00039116	29417276,29417737	TCONS_00039115	29417272,29417737
scaffold_6	-	AltD	TCONS_00042452	30120698,30120792	TCONS_00042454	30120698,30120797
scaffold_6	-	AltD	TCONS_00043971	49399752,49399844	TCONS_00043972	49399752,49399841
scaffold_6	-	AltD	TCONS_00043995	49650152,49650321	TCONS_00043996	49650152,49650316
scaffold_6	+	AltD	TCONS_00039053	28864847,28864950	TCONS_00039052	28864865,28864950
scaffold_6	-	AltD	TCONS_00042307	26704839,26705168	TCONS_00042308	26704839,26705175
scaffold_6	-	AltD	TCONS_00042354	27360487,27360868	TCONS_00042355	27360487,27360890
scaffold_6	-	AltD	TCONS_00042288	26257062,26257163	TCONS_00042289	26257062,26257151
scaffold_6	-	AltD	TCONS_00043871	48348446,48348854	TCONS_00043872	48348446,48348851
scaffold_6	-	AltD	TCONS_00043953	49225000,49226268	TCONS_00043954	49225000,49226282
scaffold_6	-	AltD	TCONS_00043802	47852085,47852208	TCONS_00043804	47852085,47852226
scaffold_6	-	AltD	TCONS_00043802	47852085,47852208	TCONS_00043803	47852085,47852212
scaffold_6	-	AltD	TCONS_00043804	47852085,47852226	TCONS_00043803	47852085,47852212
scaffold_6	-	AltD	TCONS_00043829	48051634,48051799	TCONS_00043830	48051634,48051916
scaffold_6	+	AltD	TCONS_00038907	25058732,25058855	TCONS_00038908	25058744,25058855
scaffold_6	+	AltD	TCONS_00038907	25059722,25059803	TCONS_00038908	25059687,25059803
scaffold_6	+	AltD	TCONS_00038847	24010812,24012558	TCONS_00038846	24010818,24012558
scaffold_6	+	AltD	TCONS_00038827	23500679,23500762	TCONS_00038828	23500658,23500762
scaffold_6	+	AltD	TCONS_00038827	23500679,23500762	TCONS_00038831	23500638,23500762
scaffold_6	+	AltD	TCONS_00038828	23500658,23500762	TCONS_00038831	23500638,23500762
scaffold_6	-	AltD	TCONS_00043731	46863610,46864877	TCONS_00043732	46863610,46864886
scaffold_6	+	AltD	TCONS_00040477	46775336,46775413	TCONS_00040475	46775045,46775413
scaffold_6	-	AltD	TCONS_00042016	20265626,20265755	TCONS_00042017	20265626,20265749
scaffold_6	-	AltD	TCONS_00044208	53252794,53253365	TCONS_00044211	53252794,53253331
scaffold_6	+	AltD	TCONS_00040891	53722580,53722649	TCONS_00040894	53722572,53722649
scaffold_6	+	AltD	TCONS_00038578	18710544,18710985	TCONS_00038577	18710858,18710985
scaffold_6	+	AltD	TCONS_00040798	52416709,52417008	TCONS_00040799	52416718,52417008
scaffold_6	+	AltD	TCONS_00040111	43201222,43201345	TCONS_00040114	43201202,43201345
scaffold_6	+	AltD	TCONS_00040101	43172016,43172604	TCONS_00040100	43171725,43172604
scaffold_6	+	AltD	TCONS_00038410	14901902,14901978	TCONS_00038416	14901835,14901978
scaffold_6	-	AltD	TCONS_00041624	14106497,14106576	TCONS_00041622	14106497,14106654
scaffold_6	-	AltD	TCONS_00041652	14462849,14462936	TCONS_00041654	14462849,14462993
scaffold_6	+	AltD	TCONS_00038343	14008008,14008148	TCONS_00038344	14008047,14008148
scaffold_6	-	AltD	TCONS_00041724	15350708,15351200	TCONS_00041728	15350708,15351251
scaffold_6	+	AltD	TCONS_00038434	15076610,15078624	TCONS_00038436	15076623,15078624
scaffold_6	+	AltD	TCONS_00038158	9704928,9705539	TCONS_00038157	9704871,9705539
scaffold_6	-	AltD	TCONS_00041423	10010231,10011190	TCONS_00041424	10010231,10011202
scaffold_6	-	AltD	TCONS_00041424	10010231,10011202	TCONS_00041427	10010231,10011546
scaffold_6	+	AltD	TCONS_00039918	41074370,41074609	TCONS_00039919	41074379,41074609
scaffold_6	-	AltD	TCONS_00041432	10048182,10048535	TCONS_00041434	10048182,10048430
scaffold_6	+	AltD	TCONS_00039897	40814082,40814180	TCONS_00039896	40813826,40814180
scaffold_6	-	AltD	TCONS_00041530	12985782,12986175	TCONS_00041532	12985782,12986179
scaffold_6	+	AltD	TCONS_00040305	44774496,44774666	TCONS_00040306	44774491,44774666
scaffold_6	+	AltD	TCONS_00037996	5344758,5344897	TCONS_00037998	5344737,5344897
scaffold_6	+	AltD	TCONS_00040435	46062830,46062914	TCONS_00040436	46062825,46062914
scaffold_6	+	AltD	TCONS_00038091	7812031,7812159	TCONS_00038093	7812073,7812159
scaffold_6	+	AltD	TCONS_00040346	45209398,45210066	TCONS_00040347	45209451,45210066
scaffold_6	+	AltD	TCONS_00040283	44500522,44500632	TCONS_00040284	44500515,44500632
scaffold_6	+	AltD	TCONS_00040283	44500698,44505524	TCONS_00040284	44500705,44505524
scaffold_6	+	AltD	TCONS_00040218	43797774,43798148	TCONS_00040216	43797876,43798148
scaffold_6	+	AltD	TCONS_00040259	44066129,44067174	TCONS_00040258	44066159,44067174
scaffold_6	-	AltD	TCONS_00043444	43615112,43615485	TCONS_00043445	43615112,43615471
scaffold_6	-	AltD	TCONS_00043450	43654931,43655540	TCONS_00043453	43654931,43655559
scaffold_6	-	AltD	TCONS_00042944	38639079,38640027	TCONS_00042943	38639079,38640049
scaffold_6	-	AltD	TCONS_00043077	40015670,40015799	TCONS_00043076	40015670,40015803
scaffold_6	+	AltD	TCONS_00039782	39777098,39778187	TCONS_00039784	39777094,39778187
scaffold_6	-	AltD	TCONS_00043042	39724159,39725192	TCONS_00043044	39724159,39725268
scaffold_6	-	AltD	TCONS_00043042	39724159,39725192	TCONS_00043043	39724159,39725227
scaffold_6	-	AltD	TCONS_00043044	39724159,39725268	TCONS_00043043	39724159,39725227
scaffold_6	-	AltD	TCONS_00043039	39715140,39715237	TCONS_00043041	39715140,39715232
scaffold_6	-	AltD	TCONS_00043027	39624693,39624877	TCONS_00043028	39624693,39624925
scaffold_6	+	AltD	TCONS_00039681	38592178,38593347	TCONS_00039682	38592176,38593347
scaffold_6	-	AltD	TCONS_00042853	37699100,37699202	TCONS_00042852	37699100,37699182
scaffold_6	-	AltD	TCONS_00040979	1988024,1988149	TCONS_00040978	1988024,1988254
scaffold_6	-	AltD	TCONS_00041037	3383014,3383103	TCONS_00041040	3383014,3383108
scaffold_6	-	AltD	TCONS_00040988	2124073,2125201	TCONS_00040987	2124073,2125280
scaffold_681	-	AltD	TCONS_00044499	14248,14718	TCONS_00044500	14248,14781
scaffold_7	-	AltD	TCONS_00048022	40128638,40128818	TCONS_00048021	40128638,40128809
scaffold_7	+	AltD	TCONS_00045925	41543715,41544441	TCONS_00045922	41543833,41544441
scaffold_7	-	AltD	TCONS_00048119	42844167,42844405	TCONS_00048120	42844167,42844409
scaffold_7	-	AltD	TCONS_00047887	37372802,37373150	TCONS_00047888	37372802,37373146
scaffold_7	+	AltD	TCONS_00045654	35644003,35644137	TCONS_00045656	35644057,35644137
scaffold_7	-	AltD	TCONS_00047985	39486585,39487011	TCONS_00047987	39486585,39486969
scaffold_7	+	AltD	TCONS_00045632	35370377,35370594	TCONS_00045633	35370369,35370594
scaffold_7	+	AltD	TCONS_00046125	44015598,44015698	TCONS_00046126	44015618,44015698
scaffold_7	+	AltD	TCONS_00046159	44166300,44166873	TCONS_00046162	44166348,44166873
scaffold_7	-	AltD	TCONS_00048401	45477704,45479342	TCONS_00048402	45477704,45479204
scaffold_7	+	AltD	TCONS_00046314	45937673,45938187	TCONS_00046315	45937685,45938187
scaffold_7	-	AltD	TCONS_00048448	45978708,45979937	TCONS_00048450	45978708,45980099
scaffold_7	+	AltD	TCONS_00046360	46324696,46324827	TCONS_00046364	46324691,46324827
scaffold_7	+	AltD	TCONS_00046360	46330272,46330941	TCONS_00046363	46330136,46330941
scaffold_7	-	AltD	TCONS_00046860	983230,983941	TCONS_00046861	983230,984020
scaffold_7	-	AltD	TCONS_00048472	46381799,46381979	TCONS_00048474	46381799,46381988
scaffold_7	-	AltD	TCONS_00048497	46715458,46716045	TCONS_00048498	46715458,46716099
scaffold_7	+	AltD	TCONS_00046479	48211983,48212417	TCONS_00046482	48212042,48212417
scaffold_7	+	AltD	TCONS_00045370	26232389,26232475	TCONS_00045371	26232374,26232475
scaffold_7	-	AltD	TCONS_00047609	28497454,28497983	TCONS_00047610	28497454,28497978
scaffold_7	+	AltD	TCONS_00046558	49481927,49483205	TCONS_00046557	49481566,49483205
scaffold_7	-	AltD	TCONS_00048688	49423221,49423785	TCONS_00048687	49423221,49423808
scaffold_7	+	AltD	TCONS_00045507	32288104,32288452	TCONS_00045508	32288124,32288452
scaffold_7	+	AltD	TCONS_00045616	35147812,35148035	TCONS_00045614	35147831,35148035
scaffold_7	+	AltD	TCONS_00045451	30787369,30788376	TCONS_00045454	30787587,30788376
scaffold_7	-	AltD	TCONS_00047684	31484643,31484929	TCONS_00047685	31484643,31484950
scaffold_7	-	AltD	TCONS_00047671	31214058,31215207	TCONS_00047674	31214058,31215220
scaffold_7	+	AltD	TCONS_00046722	50811468,50812282	TCONS_00046723	50811464,50812282
scaffold_7	+	AltD	TCONS_00046718	50809470,50809908	TCONS_00046719	50809475,50809908
scaffold_7	+	AltD	TCONS_00044827	10907043,10908090	TCONS_00044831	10907166,10908090
scaffold_7	-	AltD	TCONS_00047028	7897307,7897549	TCONS_00047029	7897307,7897491
scaffold_7	+	AltD	TCONS_00046807	51935138,51935559	TCONS_00046810	51935194,51935559
scaffold_7	-	AltD	TCONS_00048948	51932668,51932807	TCONS_00048947	51932668,51932783
scaffold_7	+	AltD	TCONS_00046815	52044444,52044618	TCONS_00046817	52044423,52044618
scaffold_7	+	AltD	TCONS_00046818	52055541,52055631	TCONS_00046820	52055394,52055631
scaffold_7	-	AltD	TCONS_00047228	15719319,15719648	TCONS_00047229	15719319,15719671
scaffold_7	-	AltD	TCONS_00047237	15824575,15824655	TCONS_00047238	15824575,15824649
scaffold_7	-	AltD	TCONS_00047237	15824343,15824451	TCONS_00047238	15824343,15824467
scaffold_7	-	AltD	TCONS_00047221	15705250,15706057	TCONS_00047222	15705250,15705565
scaffold_7	-	AltD	TCONS_00047221	15704867,15705167	TCONS_00047224	15704867,15705010
scaffold_7	+	AltD	TCONS_00044906	12303185,12303469	TCONS_00044911	12303277,12303469
scaffold_8	+	AltD	TCONS_00051961	60363150,60363283	TCONS_00051964	60363106,60363283
scaffold_8	-	AltD	TCONS_00055130	59082459,59082850	TCONS_00055131	59082459,59082872
scaffold_8	-	AltD	TCONS_00055143	59202576,59202802	TCONS_00055144	59202576,59202798
scaffold_8	+	AltD	TCONS_00051823	58273220,58274202	TCONS_00051826	58273240,58274202
scaffold_8	+	AltD	TCONS_00051799	57687447,57688008	TCONS_00051800	57687457,57688008
scaffold_8	-	AltD	TCONS_00054958	56923883,56924005	TCONS_00054957	56923883,56924010
scaffold_8	+	AltD	TCONS_00051717	56275690,56275804	TCONS_00051719	56275705,56275804
scaffold_8	-	AltD	TCONS_00054652	50306157,50307189	TCONS_00054651	50306157,50307209
scaffold_8	+	AltD	TCONS_00051451	50286491,50287252	TCONS_00051453	50286465,50287252
scaffold_8	+	AltD	TCONS_00051518	52226682,52228259	TCONS_00051519	52226720,52228259
scaffold_8	-	AltD	TCONS_00054727	52292226,52293512	TCONS_00054723	52292226,52293507
scaffold_8	+	AltD	TCONS_00049525	5715821,5715908	TCONS_00049527	5715762,5715908
scaffold_8	-	AltD	TCONS_00052653	805581,805817	TCONS_00052652	805581,805850
scaffold_8	+	AltD	TCONS_00051269	46365112,46365306	TCONS_00051270	46365245,46365306
scaffold_8	+	AltD	TCONS_00051386	48553084,48553408	TCONS_00051392	48553119,48553408
scaffold_8	+	AltD	TCONS_00051406	49143864,49144103	TCONS_00051408	49143853,49144103
scaffold_8	-	AltD	TCONS_00052854	4959347,4959442	TCONS_00052855	4959347,4959438
scaffold_8	-	AltD	TCONS_00052827	4422905,4423119	TCONS_00052825	4422905,4423115
scaffold_8	+	AltD	TCONS_00049420	3483971,3484141	TCONS_00049422	3483975,3484141
scaffold_8	+	AltD	TCONS_00049385	1900031,1900155	TCONS_00049389	1900043,1900155
scaffold_8	+	AltD	TCONS_00049858	11138964,11139786	TCONS_00049859	11138947,11139786
scaffold_8	-	AltD	TCONS_00053115	10138001,10138420	TCONS_00053117	10138001,10138535
scaffold_8	+	AltD	TCONS_00049829	10898652,10898738	TCONS_00049830	10898630,10898738
scaffold_8	-	AltD	TCONS_00053072	9463415,9463664	TCONS_00053071	9463415,9463677
scaffold_8	+	AltD	TCONS_00052183	65064647,65064991	TCONS_00052181	65064799,65064991
scaffold_8	+	AltD	TCONS_00052186	65070190,65070277	TCONS_00052187	65070245,65070277
scaffold_8	-	AltD	TCONS_00055532	67625620,67626124	TCONS_00055533	67625620,67626128
scaffold_8	+	AltD	TCONS_00050325	18033094,18033194	TCONS_00050330	18033098,18033194
scaffold_8	-	AltD	TCONS_00055318	63091089,63091288	TCONS_00055319	63091089,63091249
scaffold_8	+	AltD	TCONS_00051998	62199036,62200373	TCONS_00051999	62198986,62200373
scaffold_8	+	AltD	TCONS_00052120	63992034,63992632	TCONS_00052119	63992019,63992632
scaffold_8	-	AltD	TCONS_00053480	16289312,16289441	TCONS_00053478	16289312,16289448
scaffold_8	+	AltD	TCONS_00050129	15385093,15386407	TCONS_00050128	15386248,15386407
scaffold_8	+	AltD	TCONS_00050099	15048051,15049182	TCONS_00050100	15047814,15049182
scaffold_8	+	AltD	TCONS_00050090	14635441,14635539	TCONS_00050094	14635429,14635539
scaffold_8	+	AltD	TCONS_00050084	14602099,14602521	TCONS_00050085	14602438,14602521
scaffold_8	-	AltD	TCONS_00053755	24804341,24805118	TCONS_00053756	24804341,24805018
scaffold_8	-	AltD	TCONS_00053704	21346633,21347047	TCONS_00053706	21346633,21347041
scaffold_8	+	AltD	TCONS_00052399	69434877,69436510	TCONS_00052398	69434867,69436510
scaffold_8	+	AltD	TCONS_00052390	69296310,69297926	TCONS_00052389	69296454,69297926
scaffold_8	+	AltD	TCONS_00052390	69299031,69299412	TCONS_00052389	69299029,69299412
scaffold_8	+	AltD	TCONS_00052433	70183575,70183694	TCONS_00052435	70183568,70183694
scaffold_8	-	AltD	TCONS_00055538	67646682,67647039	TCONS_00055540	67646682,67647028
scaffold_8	-	AltD	TCONS_00055590	68181296,68181500	TCONS_00055591	68181296,68181505
scaffold_8	-	AltD	TCONS_00055784	72383702,72384230	TCONS_00055783	72383702,72383991
scaffold_8	-	AltD	TCONS_00053886	29525926,29526223	TCONS_00053885	29525926,29526219
scaffold_8	+	AltD	TCONS_00050855	34466363,34466855	TCONS_00050853	34466367,34466855
scaffold_8	-	AltD	TCONS_00054065	34583817,34584748	TCONS_00054067	34583817,34584720
scaffold_8	-	AltD	TCONS_00054081	34739164,34739275	TCONS_00054080	34739164,34739374
scaffold_8	-	AltD	TCONS_00054093	35195670,35195953	TCONS_00054094	35195670,35195963
scaffold_8	+	AltD	TCONS_00050933	36490617,36491069	TCONS_00050929	36490622,36491069
scaffold_8	+	AltD	TCONS_00051159	43220604,43220718	TCONS_00051161	43220598,43220718
scaffold_8	-	AltD	TCONS_00054441	45465612,45466514	TCONS_00054442	45465612,45467092
scaffold_8	-	AltD	TCONS_00054381	43752068,43752397	TCONS_00054380	43752068,43752427
scaffold_8	+	AltD	TCONS_00051088	41175749,41177561	TCONS_00051091	41175782,41177561
scaffold_8	+	AltD	TCONS_00051050	39923815,39923966	TCONS_00051051	39923731,39923966
scaffold_8	-	AltD	TCONS_00054260	40785274,40785365	TCONS_00054259	40785274,40785360
scaffold_8	+	AltD	TCONS_00051118	41925622,41925782	TCONS_00051119	41925599,41925782
scaffold_9	-	AltD	TCONS_00059833	33715790,33716566	TCONS_00059835	33715790,33716512
scaffold_9	+	AltD	TCONS_00057829	31989995,31990079	TCONS_00057830	31989989,31990079
scaffold_9	-	AltD	TCONS_00059726	31399871,31399988	TCONS_00059725	31399871,31399984
scaffold_9	+	AltD	TCONS_00057544	28217016,28217609	TCONS_00057543	28217049,28217609
scaffold_9	+	AltD	TCONS_00057477	27443203,27443434	TCONS_00057478	27443219,27443434
scaffold_9	+	AltD	TCONS_00057460	27268751,27270115	TCONS_00057461	27268626,27270115
scaffold_9	-	AltD	TCONS_00059393	26994005,26994351	TCONS_00059396	26994005,26994344
scaffold_9	+	AltD	TCONS_00057612	29200675,29200790	TCONS_00057614	29200661,29200790
scaffold_9	-	AltD	TCONS_00059619	29622695,29622808	TCONS_00059618	29622695,29622812
scaffold_9	+	AltD	TCONS_00057651	29603788,29604158	TCONS_00057650	29603792,29604158
scaffold_9	-	AltD	TCONS_00059643	29759092,29760091	TCONS_00059645	29759092,29759990
scaffold_9	-	AltD	TCONS_00059094	23614752,23615584	TCONS_00059093	23614752,23615599
scaffold_9	+	AltD	TCONS_00057237	24675925,24676599	TCONS_00057236	24675935,24676599
scaffold_9	+	AltD	TCONS_00057153	23948805,23948945	TCONS_00057154	23948838,23948945
scaffold_9	-	AltD	TCONS_00059891	34231453,34231920	TCONS_00059893	34231453,34231914
scaffold_9	+	AltD	TCONS_00057967	34506764,34507948	TCONS_00057965	34506769,34507948
scaffold_9	-	AltD	TCONS_00059956	34880462,34880579	TCONS_00059955	34880462,34880567
scaffold_9	-	AltD	TCONS_00059941	34795686,34796726	TCONS_00059940	34795686,34796527
scaffold_9	+	AltD	TCONS_00057976	34689623,34689697	TCONS_00057977	34689627,34689697
scaffold_9	-	AltD	TCONS_00059998	35279411,35279494	TCONS_00059999	35279411,35279485
scaffold_9	+	AltD	TCONS_00057378	26117008,26117124	TCONS_00057379	26117013,26117124
scaffold_9	-	AltD	TCONS_00059332	26142509,26143518	TCONS_00059334	26142509,26143615
scaffold_9	+	AltD	TCONS_00056793	15319318,15319427	TCONS_00056794	15319314,15319427
scaffold_9	-	AltD	TCONS_00058817	18981497,18981694	TCONS_00058816	18981497,18981672
scaffold_9	-	AltD	TCONS_00058817	18981497,18981694	TCONS_00058820	18981497,18981668
scaffold_9	-	AltD	TCONS_00058816	18981497,18981672	TCONS_00058820	18981497,18981668
scaffold_9	-	AltD	TCONS_00058772	17834302,17834401	TCONS_00058773	17834302,17834461
scaffold_9	-	AltD	TCONS_00058859	21090317,21090632	TCONS_00058860	21090317,21090453
scaffold_9	-	AltD	TCONS_00058859	21088496,21089215	TCONS_00058860	21088496,21089976
scaffold_9	+	AltD	TCONS_00056324	2681278,2681483	TCONS_00056326	2681217,2681483
scaffold_9	-	AltD	TCONS_00058399	3788753,3789362	TCONS_00058400	3788753,3789366
scaffold_9	-	AltD	TCONS_00058438	4544031,4544123	TCONS_00058439	4544031,4544128
scaffold_9	+	AltD	TCONS_00056544	7138961,7139417	TCONS_00056546	7138966,7139417
scaffold_9	+	AltD	TCONS_00056576	7959276,7959696	TCONS_00056577	7959515,7959696
scaffold_9	+	AltD	TCONS_00056652	11060600,11060962	TCONS_00056653	11060588,11060962
scaffold_9	-	AltD	TCONS_00060201	38717458,38717559	TCONS_00060202	38717458,38717563
scaffold_9	-	AltD	TCONS_00060211	38737490,38738158	TCONS_00060213	38737490,38738061
scaffold_9	-	AltD	TCONS_00060210	38736089,38737222	TCONS_00060211	38736089,38737218
scaffold_9	+	AltD	TCONS_00058131	37807809,37808054	TCONS_00058132	37807973,37808054
scaffold_1	-	IR	TCONS_00003862	-	TCONS_00003864	35615120,35615516
scaffold_1	-	IR	TCONS_00003863	-	TCONS_00003864	35615889,35616121
scaffold_1	-	IR	TCONS_00003831	-	TCONS_00003830	35160680,35160754
scaffold_1	+	IR	TCONS_00001602	34789467,34789749	TCONS_00001603	-
scaffold_1	-	IR	TCONS_00003731	34307306,34307379	TCONS_00003733	-
scaffold_1	-	IR	TCONS_00003736	-	TCONS_00003740	34321199,34321277
scaffold_1	-	IR	TCONS_00003928	-	TCONS_00003930	36221089,36221370
scaffold_1	+	IR	TCONS_00001724	36465226,36465284	TCONS_00001725	-
scaffold_1	-	IR	TCONS_00003948	36502663,36503352	TCONS_00003946	-
scaffold_1	-	IR	TCONS_00003958	36624523,36624598	TCONS_00003961	-
scaffold_1	-	IR	TCONS_00003960	-	TCONS_00003961	36623888,36624203
scaffold_1	+	IR	TCONS_00000979	23869603,23869893	TCONS_00000981	-
scaffold_1	-	IR	TCONS_00003100	24236005,24236252	TCONS_00003101	-
scaffold_1	+	IR	TCONS_00000953	23471487,23471677	TCONS_00000954	-
scaffold_1	-	IR	TCONS_00003187	-	TCONS_00003188	26162856,26162935
scaffold_1	+	IR	TCONS_00001042	-	TCONS_00001047	25235263,25236147
scaffold_1	-	IR	TCONS_00003265	-	TCONS_00003268	28092655,28092747
scaffold_1	+	IR	TCONS_00000786	-	TCONS_00000788	20470170,20470284
scaffold_1	-	IR	TCONS_00002932	20785851,20787529	TCONS_00002934	-
scaffold_1	-	IR	TCONS_00002979	-	TCONS_00002978	21918434,21918540
scaffold_1	-	IR	TCONS_00002987	22071593,22071669	TCONS_00002989	-
scaffold_1	+	IR	TCONS_00000919	-	TCONS_00000918	22974873,22976037
scaffold_1	+	IR	TCONS_00000659	16759769,16760403	TCONS_00000663	-
scaffold_1	-	IR	TCONS_00002812	17023926,17024006	TCONS_00002814	-
scaffold_1	+	IR	TCONS_00000682	17042020,17042118	TCONS_00000683	-
scaffold_1	-	IR	TCONS_00002722	-	TCONS_00002724	15799800,15799945
scaffold_1	-	IR	TCONS_00002724	15798123,15799217	TCONS_00002725	-
scaffold_1	-	IR	TCONS_00002746	-	TCONS_00002749	16021374,16021652
scaffold_1	-	IR	TCONS_00002759	16255318,16255457	TCONS_00002760	-
scaffold_1	-	IR	TCONS_00002856	-	TCONS_00002855	18284417,18284505
scaffold_1	-	IR	TCONS_00002873	18656650,18657319	TCONS_00002875	-
scaffold_1	+	IR	TCONS_00000702	17583046,17583167	TCONS_00000701	-
scaffold_1	-	IR	TCONS_00002824	-	TCONS_00002820	17098801,17098884
scaffold_1	+	IR	TCONS_00000448	12914257,12914348	TCONS_00000450	-
scaffold_1	+	IR	TCONS_00000478	-	TCONS_00000477	13500889,13501064
scaffold_1	-	IR	TCONS_00002699	15514465,15514932	TCONS_00002701	-
scaffold_1	-	IR	TCONS_00002647	-	TCONS_00002650	14506981,14507067
scaffold_1	+	IR	TCONS_00001983	39668427,39668786	TCONS_00001986	-
scaffold_1	-	IR	TCONS_00004207	-	TCONS_00004208	39703983,39704201
scaffold_1	-	IR	TCONS_00002530	-	TCONS_00002528	12041860,12042078
scaffold_1	-	IR	TCONS_00002519	-	TCONS_00002520	11827447,11827479
scaffold_1	-	IR	TCONS_00004268	-	TCONS_00004269	40211775,40211843
scaffold_1	-	IR	TCONS_00004269	40212486,40213159	TCONS_00004271	-
scaffold_1	-	IR	TCONS_00004261	-	TCONS_00004262	40191183,40191281
scaffold_1	+	IR	TCONS_00000127	2506511,2506642	TCONS_00000128	-
scaffold_1	-	IR	TCONS_00002203	-	TCONS_00002202	3153800,3153910
scaffold_1	-	IR	TCONS_00002231	3702262,3702287	TCONS_00002232	-
scaffold_1	-	IR	TCONS_00002289	-	TCONS_00002292	5372687,5372839
scaffold_1	-	IR	TCONS_00002289	-	TCONS_00002293	5372682,5372839
scaffold_1	-	IR	TCONS_00004098	-	TCONS_00004097	38511261,38511641
scaffold_1	+	IR	TCONS_00001921	38858270,38858716	TCONS_00001924	-
scaffold_1	+	IR	TCONS_00001923	38858643,38858747	TCONS_00001924	-
scaffold_1	-	IR	TCONS_00004128	38850797,38850827	TCONS_00004129	-
scaffold_1	-	IR	TCONS_00004051	-	TCONS_00004052	37936286,37936326
scaffold_1	+	IR	TCONS_00001854	38254036,38254113	TCONS_00001855	-
scaffold_1	+	IR	TCONS_00001854	38256165,38256265	TCONS_00001855	-
scaffold_1	+	IR	TCONS_00001830	-	TCONS_00001831	38076767,38076876
scaffold_1	+	IR	TCONS_00001943	-	TCONS_00001946	39189717,39190255
scaffold_1	-	IR	TCONS_00004175	39316520,39316817	TCONS_00004176	-
scaffold_1	+	IR	TCONS_00001965	39517404,39517491	TCONS_00001966	-
scaffold_1	-	IR	TCONS_00004200	39506070,39506467	TCONS_00004199	-
scaffold_1	+	IR	TCONS_00000053	-	TCONS_00000054	723497,723694
scaffold_1	-	IR	TCONS_00002055	91415,91713	TCONS_00002054	-
scaffold_1	-	IR	TCONS_00002090	-	TCONS_00002092	1121715,1121791
scaffold_1	+	IR	TCONS_00001372	-	TCONS_00001370	31743054,31743137
scaffold_1	+	IR	TCONS_00001297	-	TCONS_00001296	30933008,30933233
scaffold_1	+	IR	TCONS_00001304	31128371,31128494	TCONS_00001305	-
scaffold_1	-	IR	TCONS_00003410	30349240,30349410	TCONS_00003411	-
scaffold_1	-	IR	TCONS_00003393	-	TCONS_00003394	30204705,30204842
scaffold_1	+	IR	TCONS_00001202	-	TCONS_00001203	28915950,28915996
scaffold_1	+	IR	TCONS_00001182	28585718,28585994	TCONS_00001183	-
scaffold_1	+	IR	TCONS_00001167	28404756,28405549	TCONS_00001168	-
scaffold_1	+	IR	TCONS_00001153	-	TCONS_00001152	28197915,28198037
scaffold_1	-	IR	TCONS_00003280	28309471,28309885	TCONS_00003283	-
scaffold_10	-	IR	TCONS_00007977	14371704,14371842	TCONS_00007978	-
scaffold_10	+	IR	TCONS_00005561	-	TCONS_00005563	17091758,17091849
scaffold_10	+	IR	TCONS_00005561	-	TCONS_00005563	17093454,17094075
scaffold_10	+	IR	TCONS_00005535	16551520,16552039	TCONS_00005538	-
scaffold_10	+	IR	TCONS_00005551	-	TCONS_00005554	17012027,17012828
scaffold_10	+	IR	TCONS_00005551	-	TCONS_00005555	17012025,17012860
scaffold_10	+	IR	TCONS_00005551	-	TCONS_00005554	17014544,17015019
scaffold_10	+	IR	TCONS_00005659	19469701,19469859	TCONS_00005660	-
scaffold_10	-	IR	TCONS_00008151	-	TCONS_00008150	19911610,19912095
scaffold_10	-	IR	TCONS_00008190	21059261,21059292	TCONS_00008192	-
scaffold_10	+	IR	TCONS_00005770	21399652,21400147	TCONS_00005769	-
scaffold_10	+	IR	TCONS_00005770	21400604,21400984	TCONS_00005772	-
scaffold_10	+	IR	TCONS_00005774	-	TCONS_00005775	21441557,21441632
scaffold_10	+	IR	TCONS_00005830	-	TCONS_00005831	22786186,22786274
scaffold_10	+	IR	TCONS_00005834	22823433,22823658	TCONS_00005836	-
scaffold_10	+	IR	TCONS_00005834	22821379,22822261	TCONS_00005840	-
scaffold_10	+	IR	TCONS_00005836	22821379,22821921	TCONS_00005837	-
scaffold_10	+	IR	TCONS_00005836	-	TCONS_00005837	22823181,22823213
scaffold_10	+	IR	TCONS_00005837	22822010,22822261	TCONS_00005839	-
scaffold_10	+	IR	TCONS_00005877	23068125,23068227	TCONS_00005880	-
scaffold_10	+	IR	TCONS_00005861	23000547,23000895	TCONS_00005863	-
scaffold_10	+	IR	TCONS_00005287	10801353,10801918	TCONS_00005288	-
scaffold_10	+	IR	TCONS_00005240	-	TCONS_00005241	10312557,10312617
scaffold_10	+	IR	TCONS_00005254	10503847,10503904	TCONS_00005255	-
scaffold_10	+	IR	TCONS_00005198	9765962,9766271	TCONS_00005199	-
scaffold_10	+	IR	TCONS_00005198	9766792,9767175	TCONS_00005199	-
scaffold_10	-	IR	TCONS_00007970	14348846,14349934	TCONS_00007971	-
scaffold_10	-	IR	TCONS_00007970	14346004,14346360	TCONS_00007971	-
scaffold_10	-	IR	TCONS_00007797	11820903,11821015	TCONS_00007799	-
scaffold_10	-	IR	TCONS_00007897	-	TCONS_00007896	12891305,12891494
scaffold_10	-	IR	TCONS_00007910	-	TCONS_00007909	12987524,12987621
scaffold_10	+	IR	TCONS_00005448	13692806,13692919	TCONS_00005449	-
scaffold_10	-	IR	TCONS_00007856	12530315,12530451	TCONS_00007855	-
scaffold_10	-	IR	TCONS_00007856	12528200,12528611	TCONS_00007854	-
scaffold_10	-	IR	TCONS_00007862	12553456,12553552	TCONS_00007864	-
scaffold_10	-	IR	TCONS_00007887	-	TCONS_00007886	12755633,12756034
scaffold_10	+	IR	TCONS_00004499	-	TCONS_00004503	1410259,1410423
scaffold_10	-	IR	TCONS_00007048	1477951,1478407	TCONS_00007051	-
scaffold_10	-	IR	TCONS_00007047	1477921,1478407	TCONS_00007051	-
scaffold_10	+	IR	TCONS_00004506	1436660,1436888	TCONS_00004511	-
scaffold_10	+	IR	TCONS_00004405	571420,571503	TCONS_00004406	-
scaffold_10	+	IR	TCONS_00004387	202961,203051	TCONS_00004386	-
scaffold_10	-	IR	TCONS_00007115	-	TCONS_00007117	2023241,2023355
scaffold_10	-	IR	TCONS_00007115	-	TCONS_00007117	2021357,2021421
scaffold_10	-	IR	TCONS_00007122	-	TCONS_00007123	2059327,2059415
scaffold_10	+	IR	TCONS_00004584	1851816,1851898	TCONS_00004586	-
scaffold_10	+	IR	TCONS_00004613	-	TCONS_00004615	2140220,2140444
scaffold_10	-	IR	TCONS_00007074	-	TCONS_00007075	1727728,1727867
scaffold_10	+	IR	TCONS_00004566	-	TCONS_00004569	1695628,1695875
scaffold_10	+	IR	TCONS_00004541	1626768,1627212	TCONS_00004545	-
scaffold_10	+	IR	TCONS_00004543	1626768,1627225	TCONS_00004545	-
scaffold_10	+	IR	TCONS_00004534	1571053,1571173	TCONS_00004537	-
scaffold_10	-	IR	TCONS_00007057	1531338,1531719	TCONS_00007056	-
scaffold_10	+	IR	TCONS_00004667	3014212,3014368	TCONS_00004668	-
scaffold_10	-	IR	TCONS_00007193	-	TCONS_00007196	2714916,2715011
scaffold_10	-	IR	TCONS_00007204	2798387,2798783	TCONS_00007205	-
scaffold_10	+	IR	TCONS_00004799	-	TCONS_00004801	4938447,4939329
scaffold_10	-	IR	TCONS_00007326	-	TCONS_00007325	4331048,4333430
scaffold_10	-	IR	TCONS_00007274	3448943,3449217	TCONS_00007273	-
scaffold_10	-	IR	TCONS_00007254	3310983,3311038	TCONS_00007255	-
scaffold_10	+	IR	TCONS_00004702	-	TCONS_00004703	3330850,3332043
scaffold_10	-	IR	TCONS_00007421	6535581,6535628	TCONS_00007423	-
scaffold_10	-	IR	TCONS_00007509	7428376,7428484	TCONS_00007512	-
scaffold_10	+	IR	TCONS_00006912	-	TCONS_00006914	38101192,38101786
scaffold_10	-	IR	TCONS_00009130	38323515,38323658	TCONS_00009131	-
scaffold_10	+	IR	TCONS_00006853	-	TCONS_00006852	37669288,37669420
scaffold_10	+	IR	TCONS_00006860	37709857,37709940	TCONS_00006861	-
scaffold_10	+	IR	TCONS_00005148	-	TCONS_00005146	9191159,9191710
scaffold_10	+	IR	TCONS_00005148	-	TCONS_00005151	9191159,9191337
scaffold_10	+	IR	TCONS_00005154	-	TCONS_00005156	9240611,9240667
scaffold_10	-	IR	TCONS_00007597	-	TCONS_00007598	8592270,8592351
scaffold_10	-	IR	TCONS_00007616	-	TCONS_00007615	8972631,8972740
scaffold_10	-	IR	TCONS_00007586	8396634,8397062	TCONS_00007585	-
scaffold_10	+	IR	TCONS_00005092	-	TCONS_00005100	8394882,8394992
scaffold_10	+	IR	TCONS_00005090	-	TCONS_00005099	8391626,8391846
scaffold_10	+	IR	TCONS_00005157	9267700,9267802	TCONS_00005158	-
scaffold_10	+	IR	TCONS_00005072	-	TCONS_00005070	8057045,8057145
scaffold_10	+	IR	TCONS_00005053	7851729,7851806	TCONS_00005057	-
scaffold_10	+	IR	TCONS_00006302	29073357,29073690	TCONS_00006303	-
scaffold_10	+	IR	TCONS_00006311	29119149,29119595	TCONS_00006313	-
scaffold_10	-	IR	TCONS_00008660	28606812,28607150	TCONS_00008663	-
scaffold_10	+	IR	TCONS_00006278	-	TCONS_00006277	28588094,28588462
scaffold_10	+	IR	TCONS_00006278	-	TCONS_00006279	28588090,28588459
scaffold_10	+	IR	TCONS_00006278	28588711,28588733	TCONS_00006277	-
scaffold_10	+	IR	TCONS_00006372	29707369,29707651	TCONS_00006375	-
scaffold_10	+	IR	TCONS_00006372	29710130,29710465	TCONS_00006376	-
scaffold_10	+	IR	TCONS_00006336	-	TCONS_00006335	29286397,29286778
scaffold_10	+	IR	TCONS_00006397	30359571,30359710	TCONS_00006402	-
scaffold_10	+	IR	TCONS_00006399	-	TCONS_00006402	30359781,30359858
scaffold_10	-	IR	TCONS_00008709	-	TCONS_00008710	29899047,29899140
scaffold_10	-	IR	TCONS_00008740	-	TCONS_00008741	30344508,30344590
scaffold_10	+	IR	TCONS_00006428	-	TCONS_00006429	30642106,30642224
scaffold_10	+	IR	TCONS_00006428	-	TCONS_00006427	30642106,30642219
scaffold_10	-	IR	TCONS_00008774	30955814,30955913	TCONS_00008773	-
scaffold_10	-	IR	TCONS_00008770	-	TCONS_00008774	30953641,30954179
scaffold_10	+	IR	TCONS_00006590	-	TCONS_00006588	31839784,31840360
scaffold_10	+	IR	TCONS_00006590	-	TCONS_00006589	31839784,31840356
scaffold_10	+	IR	TCONS_00006580	31802797,31802922	TCONS_00006581	-
scaffold_10	-	IR	TCONS_00008838	31729008,31729442	TCONS_00008840	-
scaffold_10	-	IR	TCONS_00008837	31729008,31729287	TCONS_00008842	-
scaffold_10	-	IR	TCONS_00008840	-	TCONS_00008842	31729357,31729442
scaffold_10	-	IR	TCONS_00008833	31714911,31715330	TCONS_00008836	-
scaffold_10	+	IR	TCONS_00006547	31537238,31537351	TCONS_00006549	-
scaffold_10	+	IR	TCONS_00006557	-	TCONS_00006558	31602549,31602676
scaffold_10	+	IR	TCONS_00006554	31585823,31586104	TCONS_00006555	-
scaffold_10	-	IR	TCONS_00008798	31349096,31349426	TCONS_00008800	-
scaffold_10	-	IR	TCONS_00008810	31467336,31467421	TCONS_00008811	-
scaffold_10	+	IR	TCONS_00006673	35237982,35238969	TCONS_00006676	-
scaffold_10	-	IR	TCONS_00008991	35802685,35802858	TCONS_00008992	-
scaffold_10	+	IR	TCONS_00006729	35978933,35979001	TCONS_00006731	-
scaffold_10	+	IR	TCONS_00006697	-	TCONS_00006696	35458837,35458947
scaffold_10	+	IR	TCONS_00006072	-	TCONS_00006073	26515242,26515346
scaffold_10	-	IR	TCONS_00008383	-	TCONS_00008385	25255767,25255849
scaffold_10	-	IR	TCONS_00008363	25006982,25007751	TCONS_00008366	-
scaffold_10	-	IR	TCONS_00008537	-	TCONS_00008539	27222103,27222509
scaffold_10	-	IR	TCONS_00008537	27221092,27221676	TCONS_00008540	-
scaffold_10	-	IR	TCONS_00008505	26950314,26950477	TCONS_00008504	-
scaffold_10	+	IR	TCONS_00006131	-	TCONS_00006132	26944149,26944499
scaffold_10	-	IR	TCONS_00008492	-	TCONS_00008495	26813793,26813892
scaffold_10	+	IR	TCONS_00006269	-	TCONS_00006271	28566115,28566203
scaffold_10	-	IR	TCONS_00008629	28298384,28298659	TCONS_00008631	-
scaffold_10	-	IR	TCONS_00008635	28374132,28374216	TCONS_00008637	-
scaffold_11	-	IR	TCONS_00013482	29961687,29961724	TCONS_00013484	-
scaffold_11	-	IR	TCONS_00013482	29961120,29961218	TCONS_00013484	-
scaffold_11	-	IR	TCONS_00013465	29830505,29830695	TCONS_00013464	-
scaffold_11	+	IR	TCONS_00010709	-	TCONS_00010711	28554911,28555037
scaffold_11	-	IR	TCONS_00013361	28532572,28533004	TCONS_00013362	-
scaffold_11	+	IR	TCONS_00010639	-	TCONS_00010640	26774837,26775036
scaffold_11	+	IR	TCONS_00010615	-	TCONS_00010617	26287369,26287724
scaffold_11	+	IR	TCONS_00010538	23566215,23566445	TCONS_00010540	-
scaffold_11	-	IR	TCONS_00013177	23219585,23219671	TCONS_00013178	-
scaffold_11	+	IR	TCONS_00010529	23367776,23367865	TCONS_00010532	-
scaffold_11	-	IR	TCONS_00013147	22507197,22507449	TCONS_00013148	-
scaffold_11	-	IR	TCONS_00013159	22635211,22635567	TCONS_00013163	-
scaffold_11	-	IR	TCONS_00014038	-	TCONS_00014039	38307169,38307467
scaffold_11	-	IR	TCONS_00014075	38895286,38895699	TCONS_00014074	-
scaffold_11	-	IR	TCONS_00014075	-	TCONS_00014074	38892602,38892697
scaffold_11	-	IR	TCONS_00014074	-	TCONS_00014076	38892740,38893945
scaffold_11	+	IR	TCONS_00009816	-	TCONS_00009815	7377151,7377245
scaffold_11	+	IR	TCONS_00009818	7388208,7388890	TCONS_00009820	-
scaffold_11	+	IR	TCONS_00009819	7388208,7388885	TCONS_00009820	-
scaffold_11	-	IR	TCONS_00012298	8262161,8262649	TCONS_00012300	-
scaffold_11	-	IR	TCONS_00012287	7459935,7460152	TCONS_00012288	-
scaffold_11	-	IR	TCONS_00012287	7461648,7461883	TCONS_00012290	-
scaffold_11	-	IR	TCONS_00012229	6276094,6276194	TCONS_00012231	-
scaffold_11	+	IR	TCONS_00009760	6385978,6386081	TCONS_00009761	-
scaffold_11	+	IR	TCONS_00009859	-	TCONS_00009858	8412435,8412824
scaffold_11	-	IR	TCONS_00012323	-	TCONS_00012324	8430719,8431197
scaffold_11	-	IR	TCONS_00014130	40240377,40240513	TCONS_00014131	-
scaffold_11	-	IR	TCONS_00014125	40191813,40192209	TCONS_00014124	-
scaffold_11	-	IR	TCONS_00014117	-	TCONS_00014114	40061159,40061789
scaffold_11	-	IR	TCONS_00013850	-	TCONS_00013851	35780294,35780616
scaffold_11	-	IR	TCONS_00013850	-	TCONS_00013852	35780294,35781196
scaffold_11	+	IR	TCONS_00009540	-	TCONS_00009539	2624410,2624613
scaffold_11	+	IR	TCONS_00009543	2634347,2634451	TCONS_00009545	-
scaffold_11	+	IR	TCONS_00009556	-	TCONS_00009557	2812561,2812701
scaffold_11	+	IR	TCONS_00009603	-	TCONS_00009604	3721160,3721306
scaffold_11	+	IR	TCONS_00009611	3791257,3791332	TCONS_00009612	-
scaffold_11	+	IR	TCONS_00009628	4322566,4322782	TCONS_00009629	-
scaffold_11	-	IR	TCONS_00012118	-	TCONS_00012119	4541690,4542197
scaffold_11	-	IR	TCONS_00012118	4540436,4540957	TCONS_00012119	-
scaffold_11	+	IR	TCONS_00011274	-	TCONS_00011273	37242248,37242324
scaffold_11	+	IR	TCONS_00011274	37242487,37242602	TCONS_00011273	-
scaffold_11	+	IR	TCONS_00011231	-	TCONS_00011232	36741908,36742133
scaffold_11	-	IR	TCONS_00014354	-	TCONS_00014355	43576851,43576945
scaffold_11	+	IR	TCONS_00011599	43061025,43061059	TCONS_00011598	-
scaffold_11	+	IR	TCONS_00011669	43863164,43863429	TCONS_00011670	-
scaffold_11	-	IR	TCONS_00011819	1448984,1449655	TCONS_00011818	-
scaffold_11	+	IR	TCONS_00011595	43033555,43033764	TCONS_00011594	-
scaffold_11	+	IR	TCONS_00009482	1814974,1815261	TCONS_00009484	-
scaffold_11	-	IR	TCONS_00011883	1828356,1828460	TCONS_00011885	-
scaffold_11	-	IR	TCONS_00011883	-	TCONS_00011885	1827712,1827799
scaffold_11	-	IR	TCONS_00011833	-	TCONS_00011832	1485600,1485686
scaffold_11	+	IR	TCONS_00011434	40584071,40584401	TCONS_00011435	-
scaffold_11	-	IR	TCONS_00014171	40640015,40640159	TCONS_00014172	-
scaffold_11	-	IR	TCONS_00014182	-	TCONS_00014185	40821557,40822106
scaffold_11	+	IR	TCONS_00011484	41286116,41286426	TCONS_00011483	-
scaffold_11	+	IR	TCONS_00011518	42058191,42058292	TCONS_00011519	-
scaffold_11	+	IR	TCONS_00011526	-	TCONS_00011527	42121476,42121879
scaffold_11	-	IR	TCONS_00014139	40378146,40378240	TCONS_00014142	-
scaffold_11	-	IR	TCONS_00014142	-	TCONS_00014143	40378121,40378240
scaffold_11	-	IR	TCONS_00014275	42355838,42356041	TCONS_00014276	-
scaffold_11	+	IR	TCONS_00010327	18373793,18374181	TCONS_00010328	-
scaffold_11	-	IR	TCONS_00012891	17362632,17362745	TCONS_00012895	-
scaffold_11	-	IR	TCONS_00012892	-	TCONS_00012895	17362049,17362529
scaffold_11	+	IR	TCONS_00010293	-	TCONS_00010297	17404683,17404945
scaffold_11	+	IR	TCONS_00010393	19905007,19905337	TCONS_00010395	-
scaffold_11	+	IR	TCONS_00010371	19094580,19095061	TCONS_00010372	-
scaffold_11	-	IR	TCONS_00014432	44797897,44798350	TCONS_00014431	-
scaffold_11	-	IR	TCONS_00014432	44797023,44797109	TCONS_00014431	-
scaffold_11	-	IR	TCONS_00012850	16743995,16744119	TCONS_00012851	-
scaffold_11	+	IR	TCONS_00010283	17284222,17284369	TCONS_00010285	-
scaffold_11	+	IR	TCONS_00011762	45299682,45299953	TCONS_00011763	-
scaffold_11	+	IR	TCONS_00011762	-	TCONS_00011761	45300726,45300858
scaffold_11	-	IR	TCONS_00012871	17051955,17052058	TCONS_00012870	-
scaffold_11	-	IR	TCONS_00012775	16081182,16081684	TCONS_00012776	-
scaffold_11	-	IR	TCONS_00012793	16112118,16112690	TCONS_00012794	-
scaffold_11	-	IR	TCONS_00012826	16420317,16420436	TCONS_00012828	-
scaffold_11	+	IR	TCONS_00010227	-	TCONS_00010229	16467383,16467498
scaffold_11	-	IR	TCONS_00012710	15405069,15405152	TCONS_00012711	-
scaffold_11	+	IR	TCONS_00010042	-	TCONS_00010043	13599572,13599930
scaffold_11	-	IR	TCONS_00012605	-	TCONS_00012604	13260911,13261061
scaffold_11	+	IR	TCONS_00010030	-	TCONS_00010032	13239343,13240007
scaffold_11	-	IR	TCONS_00012501	11373774,11374256	TCONS_00012499	-
scaffold_11	-	IR	TCONS_00012490	-	TCONS_00012492	11121695,11121991
scaffold_11	-	IR	TCONS_00012453	-	TCONS_00012452	10662693,10663834
scaffold_11	-	IR	TCONS_00012390	9246532,9246793	TCONS_00012392	-
scaffold_11	+	IR	TCONS_00009886	8882265,8882924	TCONS_00009888	-
scaffold_11	-	IR	TCONS_00013620	32174204,32174632	TCONS_00013621	-
scaffold_11	-	IR	TCONS_00013529	-	TCONS_00013531	30453612,30453701
scaffold_11	-	IR	TCONS_00013811	35465792,35465902	TCONS_00013812	-
scaffold_11	+	IR	TCONS_00011139	-	TCONS_00011140	35558206,35558280
scaffold_11	-	IR	TCONS_00013777	35030163,35030324	TCONS_00013780	-
scaffold_11	-	IR	TCONS_00013781	35030163,35030348	TCONS_00013780	-
scaffold_11	-	IR	TCONS_00013786	35208945,35209033	TCONS_00013788	-
scaffold_11	-	IR	TCONS_00013787	35208945,35209036	TCONS_00013788	-
scaffold_11	+	IR	TCONS_00011101	-	TCONS_00011103	35300902,35301006
scaffold_14	-	IR	TCONS_00014976	770917,771028	TCONS_00014977	-
scaffold_2	+	IR	TCONS_00017273	46651698,46651966	TCONS_00017275	-
scaffold_2	-	IR	TCONS_00020331	-	TCONS_00020330	46672326,46672428
scaffold_2	+	IR	TCONS_00017285	46686284,46686427	TCONS_00017287	-
scaffold_2	-	IR	TCONS_00020336	-	TCONS_00020338	46698847,46698924
scaffold_2	-	IR	TCONS_00020339	-	TCONS_00020340	46743678,46743774
scaffold_2	-	IR	TCONS_00020339	-	TCONS_00020341	46743678,46743763
scaffold_2	-	IR	TCONS_00020191	-	TCONS_00020192	44108514,44108635
scaffold_2	+	IR	TCONS_00017155	-	TCONS_00017157	43993765,43993847
scaffold_2	+	IR	TCONS_00017110	43551431,43551607	TCONS_00017111	-
scaffold_2	+	IR	TCONS_00017110	43556173,43556195	TCONS_00017111	-
scaffold_2	-	IR	TCONS_00020139	-	TCONS_00020142	43790898,43790990
scaffold_2	+	IR	TCONS_00017025	42354632,42354983	TCONS_00017027	-
scaffold_2	+	IR	TCONS_00017048	-	TCONS_00017049	42697908,42698172
scaffold_2	-	IR	TCONS_00019995	-	TCONS_00019996	40365937,40366017
scaffold_2	-	IR	TCONS_00019995	40366157,40366256	TCONS_00019997	-
scaffold_2	-	IR	TCONS_00019976	-	TCONS_00019977	38863788,38864480
scaffold_2	+	IR	TCONS_00017646	52669270,52669475	TCONS_00017647	-
scaffold_2	+	IR	TCONS_00017647	-	TCONS_00017648	52669223,52669475
scaffold_2	-	IR	TCONS_00020528	-	TCONS_00020529	49313399,49313626
scaffold_2	+	IR	TCONS_00017527	49843512,49843788	TCONS_00017528	-
scaffold_2	-	IR	TCONS_00020549	49572536,49572753	TCONS_00020548	-
scaffold_2	+	IR	TCONS_00017575	51118890,51119132	TCONS_00017577	-
scaffold_2	+	IR	TCONS_00017409	-	TCONS_00017410	47927804,47928980
scaffold_2	+	IR	TCONS_00017429	48046477,48046604	TCONS_00017430	-
scaffold_2	+	IR	TCONS_00017454	-	TCONS_00017455	48247811,48248774
scaffold_2	+	IR	TCONS_00017454	-	TCONS_00017455	48249057,48249605
scaffold_2	+	IR	TCONS_00017304	-	TCONS_00017306	46941909,46941985
scaffold_2	+	IR	TCONS_00017337	47131238,47131553	TCONS_00017338	-
scaffold_2	-	IR	TCONS_00020409	47391847,47392437	TCONS_00020407	-
scaffold_2	-	IR	TCONS_00020409	47389976,47390058	TCONS_00020407	-
scaffold_2	+	IR	TCONS_00017365	-	TCONS_00017366	47485156,47485480
scaffold_2	+	IR	TCONS_00017376	47572298,47573470	TCONS_00017379	-
scaffold_2	-	IR	TCONS_00020931	-	TCONS_00020932	57752036,57752923
scaffold_2	-	IR	TCONS_00020931	-	TCONS_00020933	57752036,57752552
scaffold_2	-	IR	TCONS_00020968	-	TCONS_00020969	58013116,58013217
scaffold_2	-	IR	TCONS_00020968	-	TCONS_00020970	58010595,58011083
scaffold_2	+	IR	TCONS_00017956	-	TCONS_00017959	57978712,57978804
scaffold_2	+	IR	TCONS_00017919	-	TCONS_00017920	57323342,57323439
scaffold_2	+	IR	TCONS_00017912	-	TCONS_00017913	57289802,57289873
scaffold_2	+	IR	TCONS_00015910	5924376,5924630	TCONS_00015911	-
scaffold_2	-	IR	TCONS_00018949	-	TCONS_00018950	7261703,7261816
scaffold_2	+	IR	TCONS_00015993	7394961,7395030	TCONS_00015994	-
scaffold_2	+	IR	TCONS_00016029	8226233,8226300	TCONS_00016030	-
scaffold_2	+	IR	TCONS_00016027	-	TCONS_00016028	8192089,8192180
scaffold_2	+	IR	TCONS_00018003	58522330,58522699	TCONS_00018002	-
scaffold_2	-	IR	TCONS_00021023	58887226,58887315	TCONS_00021024	-
scaffold_2	+	IR	TCONS_00017775	55522045,55523682	TCONS_00017778	-
scaffold_2	+	IR	TCONS_00017762	55331975,55332250	TCONS_00017761	-
scaffold_2	+	IR	TCONS_00017732	-	TCONS_00017733	55070154,55070486
scaffold_2	-	IR	TCONS_00018724	-	TCONS_00018725	3653174,3653332
scaffold_2	+	IR	TCONS_00015718	3331950,3332111	TCONS_00015722	-
scaffold_2	+	IR	TCONS_00015722	-	TCONS_00015724	3331436,3332111
scaffold_2	+	IR	TCONS_00015710	3218822,3219073	TCONS_00015704	-
scaffold_2	+	IR	TCONS_00015710	-	TCONS_00015704	3219559,3219650
scaffold_2	-	IR	TCONS_00018797	-	TCONS_00018796	4775453,4776066
scaffold_2	+	IR	TCONS_00015782	4768784,4768891	TCONS_00015784	-
scaffold_2	+	IR	TCONS_00017821	-	TCONS_00017823	56113069,56113151
scaffold_2	-	IR	TCONS_00020810	56561013,56561114	TCONS_00020812	-
scaffold_2	-	IR	TCONS_00020811	56561013,56561099	TCONS_00020812	-
scaffold_2	+	IR	TCONS_00015827	5139643,5139913	TCONS_00015826	-
scaffold_2	+	IR	TCONS_00015837	5194285,5194485	TCONS_00015841	-
scaffold_2	+	IR	TCONS_00017865	56869720,56870332	TCONS_00017870	-
scaffold_2	+	IR	TCONS_00017871	56870232,56870332	TCONS_00017870	-
scaffold_2	-	IR	TCONS_00020828	-	TCONS_00020830	56640433,56640768
scaffold_2	-	IR	TCONS_00020833	56660317,56660413	TCONS_00020837	-
scaffold_2	-	IR	TCONS_00020833	56658850,56658939	TCONS_00020836	-
scaffold_2	-	IR	TCONS_00020833	56658560,56658616	TCONS_00020836	-
scaffold_2	-	IR	TCONS_00020837	56658432,56658492	TCONS_00020836	-
scaffold_2	+	IR	TCONS_00017840	56634879,56635430	TCONS_00017841	-
scaffold_2	-	IR	TCONS_00021210	60644303,60644500	TCONS_00021213	-
scaffold_2	+	IR	TCONS_00018236	-	TCONS_00018235	60724010,60724545
scaffold_2	+	IR	TCONS_00015602	940013,940145	TCONS_00015600	-
scaffold_2	+	IR	TCONS_00015600	-	TCONS_00015601	940013,940140
scaffold_2	+	IR	TCONS_00015606	-	TCONS_00015607	943506,943904
scaffold_2	-	IR	TCONS_00018636	2201449,2201555	TCONS_00018635	-
scaffold_2	+	IR	TCONS_00015682	-	TCONS_00015683	2357285,2357677
scaffold_2	-	IR	TCONS_00018659	2538279,2538488	TCONS_00018660	-
scaffold_2	-	IR	TCONS_00021251	61217159,61217453	TCONS_00021250	-
scaffold_2	-	IR	TCONS_00021253	-	TCONS_00021252	61217973,61218050
scaffold_2	+	IR	TCONS_00018305	61557306,61557964	TCONS_00018307	-
scaffold_2	+	IR	TCONS_00018305	-	TCONS_00018307	61558688,61558883
scaffold_2	+	IR	TCONS_00018348	-	TCONS_00018352	61832094,61832263
scaffold_2	-	IR	TCONS_00021296	61854500,61854584	TCONS_00021298	-
scaffold_2	+	IR	TCONS_00018367	-	TCONS_00018364	61908107,61908207
scaffold_2	+	IR	TCONS_00018371	61915090,61915211	TCONS_00018373	-
scaffold_2	-	IR	TCONS_00021352	-	TCONS_00021351	62102210,62102292
scaffold_2	-	IR	TCONS_00021352	-	TCONS_00021351	62100935,62101014
scaffold_2	+	IR	TCONS_00018083	59396809,59396940	TCONS_00018084	-
scaffold_2	+	IR	TCONS_00018104	59638455,59638740	TCONS_00018106	-
scaffold_2	+	IR	TCONS_00018104	59639562,59639633	TCONS_00018106	-
scaffold_2	-	IR	TCONS_00021129	59921027,59921673	TCONS_00021130	-
scaffold_2	+	IR	TCONS_00018151	60093930,60094069	TCONS_00018153	-
scaffold_2	+	IR	TCONS_00018114	59704853,59705090	TCONS_00018113	-
scaffold_2	+	IR	TCONS_00018191	-	TCONS_00018192	60360052,60360254
scaffold_2	-	IR	TCONS_00021174	-	TCONS_00021178	60330760,60331082
scaffold_2	-	IR	TCONS_00021174	-	TCONS_00021178	60328538,60328609
scaffold_2	+	IR	TCONS_00018194	60363739,60364014	TCONS_00018193	-
scaffold_2	+	IR	TCONS_00018167	-	TCONS_00018166	60213903,60214510
scaffold_2	-	IR	TCONS_00021152	60189525,60189599	TCONS_00021153	-
scaffold_2	-	IR	TCONS_00019752	-	TCONS_00019756	31982625,31982882
scaffold_2	-	IR	TCONS_00019752	-	TCONS_00019755	31982634,31982882
scaffold_2	-	IR	TCONS_00019869	36260196,36260291	TCONS_00019870	-
scaffold_2	+	IR	TCONS_00016879	36252723,36254184	TCONS_00016882	-
scaffold_2	+	IR	TCONS_00016879	36252529,36252619	TCONS_00016887	-
scaffold_2	+	IR	TCONS_00016879	-	TCONS_00016887	36254256,36254414
scaffold_2	+	IR	TCONS_00016878	36254256,36254691	TCONS_00016882	-
scaffold_2	+	IR	TCONS_00016896	36424716,36425006	TCONS_00016895	-
scaffold_2	-	IR	TCONS_00019941	37819682,37819779	TCONS_00019939	-
scaffold_2	+	IR	TCONS_00018516	-	TCONS_00018517	63525695,63525784
scaffold_2	-	IR	TCONS_00019588	-	TCONS_00019589	24874397,24874915
scaffold_2	-	IR	TCONS_00019568	24520197,24520223	TCONS_00019569	-
scaffold_2	-	IR	TCONS_00019547	23932528,23932870	TCONS_00019552	-
scaffold_2	-	IR	TCONS_00019547	-	TCONS_00019548	23929439,23929711
scaffold_2	+	IR	TCONS_00016561	23844761,23844855	TCONS_00016563	-
[truncated: 989 more rows]
