# Supplementary material for: Conservation and functional influence of alternative splicing in wood formation of Populus and Eucalyptus
Source: BMC Genomics. 2014 Sep 10;15(1):780. doi: 10.1186/1471-2164-15-780 (PMC4287496; doi:10.1186/1471-2164-15-780)
Supplement: Supplementary file 8 — Additional file 8: AS modified domains in Populus and Eucalyptus. (XLS 1 MB) [file 12864_2014_6779_MOESM8_ESM.xls]

## Sheet: Populus
Alternative splicing modified domains in Populus
AS_type	Transcript_1	Modified_domains	Transcript_2	Modified_domains
AltA	TCONS_00029916	-	TCONS_00029917	-
AltA	TCONS_00029978	-	TCONS_00029980	-
AltA	TCONS_00029987	-	TCONS_00029991	-
AltA	TCONS_00029987	-	TCONS_00029991	-
AltA	TCONS_00029987	-	TCONS_00029989	-
AltA	TCONS_00029991	-	TCONS_00029989	-
AltA	TCONS_00029947	-	TCONS_00029945	-
AltA	TCONS_00008788	-	TCONS_00008789	-
AltA	TCONS_00027195	-	TCONS_00027197	-
AltA	TCONS_00003669	-	TCONS_00003673	-
AltA	TCONS_00008769	-	TCONS_00008778	-
AltA	TCONS_00003744	-	TCONS_00003738	-
AltA	TCONS_00003744	-	TCONS_00003738	-
AltA	TCONS_00003744	-	TCONS_00003738	-
AltA	TCONS_00003744	-	TCONS_00003751	-
AltA	TCONS_00008894	-	TCONS_00008895	-
AltA	TCONS_00003702	-	TCONS_00003701	-
AltA	TCONS_00003717	-	TCONS_00003719	-
AltA	TCONS_00008855	-	TCONS_00008857	-
AltA	TCONS_00052975	PAE,	TCONS_00052978	PAE,
AltA	TCONS_00003651	-	TCONS_00003653	-
AltA	TCONS_00082930	-	TCONS_00082928	-
AltA	TCONS_00082930	-	TCONS_00082927	-
AltA	TCONS_00032689	-	TCONS_00032690	-
AltA	TCONS_00035968	-	TCONS_00035969	-
AltA	TCONS_00053072	-	TCONS_00053071	-
AltA	TCONS_00006127	-	TCONS_00006130	-
AltA	TCONS_00053163	-	TCONS_00053165	-
AltA	TCONS_00053172	-	TCONS_00053173	-
AltA	TCONS_00006113	-	TCONS_00006112	-
AltA	TCONS_00035848	-	TCONS_00035849	-
AltA	TCONS_00027205	-	TCONS_00027206	-
AltA	TCONS_00050262	-	TCONS_00050263	-
AltA	TCONS_00084115	CLTH,	TCONS_00084114	-
AltA	TCONS_00084115	SPRY,	TCONS_00084118	SPRY,
AltA	TCONS_00030031	-	TCONS_00030036	-
AltA	TCONS_00030037	-	TCONS_00030034	-
AltA	TCONS_00035859	Transcrip_act,	TCONS_00035860	Transcrip_act,
AltA	TCONS_00035885	-	TCONS_00035891	-
AltA	TCONS_00082870	-	TCONS_00082869	-
AltA	TCONS_00053188	-	TCONS_00053192	-
AltA	TCONS_00030081	-	TCONS_00030082	-
AltA	TCONS_00082821	-	TCONS_00082823	-
AltA	TCONS_00030131	-	TCONS_00030132	Pkinase,
AltA	TCONS_00035812	-	TCONS_00035813	-
AltA	TCONS_00030173	-	TCONS_00030175	-
AltA	TCONS_00084065	-	TCONS_00084066	-
AltA	TCONS_00084065	-	TCONS_00084068	-
AltA	TCONS_00084066	-	TCONS_00084068	-
AltA	TCONS_00027047	-	TCONS_00027049	-
AltA	TCONS_00000996	-	TCONS_00000997	-
AltA	TCONS_00029785	-	TCONS_00029787	-
AltA	TCONS_00026992	-	TCONS_00026997	-
AltA	TCONS_00008989	-	TCONS_00008988	-
AltA	TCONS_00006138	-	TCONS_00006136	-
AltA	TCONS_00009006	-	TCONS_00009009	-
AltA	TCONS_00003878	-	TCONS_00003879	-
AltA	TCONS_00009019	-	TCONS_00009020	-
AltA	TCONS_00003902	-	TCONS_00003903	-
AltA	TCONS_00009078	-	TCONS_00009079	-
AltA	TCONS_00009095	-	TCONS_00009094	-
AltA	TCONS_00004011	-	TCONS_00004014	-
AltA	TCONS_00059083	-	TCONS_00059086	Peptidase_S8,
AltA	TCONS_00064264	Ndr,	TCONS_00064265	Ndr,
AltA	TCONS_00064210	-	TCONS_00064211	-
AltA	TCONS_00035802	-	TCONS_00035803	-
AltA	TCONS_00032611	-	TCONS_00032613	-
AltA	TCONS_00035798	-	TCONS_00035800	-
AltA	TCONS_00032570	-	TCONS_00032571	-
AltA	TCONS_00035746	-	TCONS_00035748	-
AltA	TCONS_00035746	-	TCONS_00035748	-
AltA	TCONS_00035762	-	TCONS_00035765	-
AltA	TCONS_00057461	-	TCONS_00057462	-
AltA	TCONS_00035711	-	TCONS_00035712	-
AltA	TCONS_00057388	-	TCONS_00057393	-
AltA	TCONS_00052919	-	TCONS_00052920	-
AltA	TCONS_00032537	Acyl-CoA_dh_1,	TCONS_00032540	-
AltA	TCONS_00001091	-	TCONS_00001093	-
AltA	TCONS_00001091	-	TCONS_00001093	-
AltA	TCONS_00006284	PIG-U,	TCONS_00006287	PIG-U,
AltA	TCONS_00032498	-	TCONS_00032501	-
AltA	TCONS_00057512	-	TCONS_00057514	-
AltA	TCONS_00006274	-	TCONS_00006275	-
AltA	TCONS_00062692	-	TCONS_00062693	FragX_IP,
AltA	TCONS_00059171	-	TCONS_00059173	-
AltA	TCONS_00035649	-	TCONS_00035650	-
AltA	TCONS_00001137	-	TCONS_00001139	-
AltA	TCONS_00062647	-	TCONS_00062648	-
AltA	TCONS_00029901	UPF0183,	TCONS_00029904	-
AltA	TCONS_00062639	-	TCONS_00062641	-
AltA	TCONS_00062584	-	TCONS_00062585	-
AltA	TCONS_00006211	-	TCONS_00006210	-
AltA	TCONS_00050123	-	TCONS_00050124	-
AltA	TCONS_00009273	-	TCONS_00009272	-
AltA	TCONS_00009231	RNase_T,	TCONS_00009232	RNase_T,
AltA	TCONS_00004100	-	TCONS_00004104	-
AltA	TCONS_00004129	-	TCONS_00004130	-
AltA	TCONS_00004057	-	TCONS_00004054	-
AltA	TCONS_00009202	-	TCONS_00009203	-
AltA	TCONS_00004073	-	TCONS_00004080	-
AltA	TCONS_00032300	-	TCONS_00032301	-
AltA	TCONS_00032308	-	TCONS_00032309	-
AltA	TCONS_00049103	-	TCONS_00049102	-
AltA	TCONS_00053439	-	TCONS_00053437	-
AltA	TCONS_00050477	-	TCONS_00050479	-
AltA	TCONS_00049088	OPT,	TCONS_00049090	OPT,
AltA	TCONS_00049078	-	TCONS_00049083	-
AltA	TCONS_00049078	-	TCONS_00049079	-
AltA	TCONS_00047264	-	TCONS_00047266	-
AltA	TCONS_00050461	-	TCONS_00050462	-
AltA	TCONS_00049007	-	TCONS_00049008	-
AltA	TCONS_00009342	-	TCONS_00009343	-
AltA	TCONS_00035484	-	TCONS_00035489	-
AltA	TCONS_00035479	-	TCONS_00035482	-
AltA	TCONS_00035515	-	TCONS_00035514	-
AltA	TCONS_00035515	-	TCONS_00035516	-
AltA	TCONS_00035514	-	TCONS_00035516	-
AltA	TCONS_00050555	PAS_9,	TCONS_00050556	PAS_9,
AltA	TCONS_00032384	-	TCONS_00032386	-
AltA	TCONS_00053476	-	TCONS_00053480	-
AltA	TCONS_00047120	Pkinase,	TCONS_00047122	-
AltA	TCONS_00053534	-	TCONS_00053535	-
AltA	TCONS_00064058	-	TCONS_00064059	Creatinase_N,
AltA	TCONS_00064038	-	TCONS_00064039	-
AltA	TCONS_00030531	-	TCONS_00030534	-
AltA	TCONS_00064098	-	TCONS_00064099	-
AltA	TCONS_00062435	-	TCONS_00062436	-
AltA	TCONS_00064197	-	TCONS_00064199	-
AltA	TCONS_00032324	-	TCONS_00032325	-
AltA	TCONS_00064176	-	TCONS_00064180	-
AltA	TCONS_00064173	-	TCONS_00064175	-
AltA	TCONS_00030504	-	TCONS_00030507	-
AltA	TCONS_00035469	-	TCONS_00035470	-
AltA	TCONS_00004368	-	TCONS_00004369	-
AltA	TCONS_00004359	CTP_transf_3,	TCONS_00004361	CTP_transf_3,
AltA	TCONS_00063970	-	TCONS_00063969	-
AltA	TCONS_00062366	-	TCONS_00062367	-
AltA	TCONS_00063974	Auxin_repressed,	TCONS_00063975	Auxin_repressed,
AltA	TCONS_00004273	-	TCONS_00004276	-
AltA	TCONS_00030218	Rer1,	TCONS_00030219	Rer1,
AltA	TCONS_00009462	-	TCONS_00009464	-
AltA	TCONS_00030205	-	TCONS_00030204	-
AltA	TCONS_00048895	-	TCONS_00048896	-
AltA	TCONS_00048892	-	TCONS_00048893	-
AltA	TCONS_00032105	-	TCONS_00032107	-
AltA	TCONS_00048874	-	TCONS_00048876	-
AltA	TCONS_00048879	-	TCONS_00048877	-
AltA	TCONS_00032097	-	TCONS_00032099	P21-Arc,
AltA	TCONS_00032097	-	TCONS_00032100	-
AltA	TCONS_00032099	P21-Arc,	TCONS_00032100	-
AltA	TCONS_00047045	Dus,	TCONS_00047046	-
AltA	TCONS_00048863	-	TCONS_00048867	-
AltA	TCONS_00009550	-	TCONS_00009551	-
AltA	TCONS_00009561	-	TCONS_00009559	-
AltA	TCONS_00053404	-	TCONS_00053403	-
AltA	TCONS_00050397	-	TCONS_00050398	-
AltA	TCONS_00032166	Pkinase,	TCONS_00032167	Pkinase,
AltA	TCONS_00035322	-	TCONS_00035323	-
AltA	TCONS_00035325	-	TCONS_00035324	-
AltA	TCONS_00053342	-	TCONS_00053341	-
AltA	TCONS_00053311	-	TCONS_00053313	-
AltA	TCONS_00035402	-	TCONS_00035403	-
AltA	TCONS_00032259	-	TCONS_00032258	-
AltA	TCONS_00032259	-	TCONS_00032258	-
AltA	TCONS_00053264	-	TCONS_00053265	-
AltA	TCONS_00046899	-	TCONS_00046900	-
AltA	TCONS_00062249	-	TCONS_00062248	-
AltA	TCONS_00063865	-	TCONS_00063866	-
AltA	TCONS_00062206	-	TCONS_00062207	-
AltA	TCONS_00030345	-	TCONS_00030344	-
AltA	TCONS_00004226	SecY,	TCONS_00004230	SecY,
AltA	TCONS_00063848	-	TCONS_00063850	-
AltA	TCONS_00062189	-	TCONS_00062190	-
AltA	TCONS_00027501	-	TCONS_00027504	-
AltA	TCONS_00030361	-	TCONS_00030364	-
AltA	TCONS_00062343	-	TCONS_00062344	-
AltA	TCONS_00062332	PP2C,	TCONS_00062333	PP2C,
AltA	TCONS_00063931	-	TCONS_00063932	-
AltA	TCONS_00063916	-	TCONS_00063917	-
AltA	TCONS_00030276	Isochorismatase,	TCONS_00030277	Isochorismatase,
AltA	TCONS_00062289	-	TCONS_00062290	-
AltA	TCONS_00053417	-	TCONS_00053420	-
AltA	TCONS_00059583	-	TCONS_00059581	-
AltA	TCONS_00050770	-	TCONS_00050772	-
AltA	TCONS_00050770	-	TCONS_00050771	-
AltA	TCONS_00050772	-	TCONS_00050771	-
AltA	TCONS_00061162	cNMP_binding,	TCONS_00061165	cNMP_binding,
AltA	TCONS_00053834	-	TCONS_00053836	-
AltA	TCONS_00059621	PIG-L,	TCONS_00059620	PIG-L,
AltA	TCONS_00016216	-	TCONS_00016215	-
AltA	TCONS_00050823	-	TCONS_00050830	-
AltA	TCONS_00026834	-	TCONS_00026833	-
AltA	TCONS_00053887	Dymeclin,	TCONS_00053888	Dymeclin,
AltA	TCONS_00008120	DnaJ_CXXCXGXG,	TCONS_00008121	-
AltA	TCONS_00002905	-	TCONS_00002906	-
AltA	TCONS_00002905	-	TCONS_00002909	-
AltA	TCONS_00002905	-	TCONS_00002912	-
AltA	TCONS_00002905	-	TCONS_00002913	-
AltA	TCONS_00002906	-	TCONS_00002909	-
AltA	TCONS_00002906	-	TCONS_00002912	-
AltA	TCONS_00002906	-	TCONS_00002913	-
AltA	TCONS_00002909	-	TCONS_00002912	-
AltA	TCONS_00002909	-	TCONS_00002913	-
AltA	TCONS_00002912	-	TCONS_00002913	-
AltA	TCONS_00050883	-	TCONS_00050885	-
AltA	TCONS_00053906	-	TCONS_00053907	-
AltA	TCONS_00058034	-	TCONS_00058035	-
AltA	TCONS_00058034	-	TCONS_00058033	-
AltA	TCONS_00058035	-	TCONS_00058033	-
AltA	TCONS_00056310	-	TCONS_00056311	-
AltA	TCONS_00016300	-	TCONS_00016303	-
AltA	TCONS_00018879	Tcp11,	TCONS_00018880	Tcp11,
AltA	TCONS_00018905	-	TCONS_00018906	-
AltA	TCONS_00056320	-	TCONS_00056321	-
AltA	TCONS_00056320	-	TCONS_00056321	-
AltA	TCONS_00058036	-	TCONS_00058038	-
AltA	TCONS_00057935	-	TCONS_00057937	-
AltA	TCONS_00056254	DAGK_cat,	TCONS_00056253	-
AltA	TCONS_00057924	-	TCONS_00057926	-
AltA	TCONS_00055875	-	TCONS_00055881	-
AltA	TCONS_00057984	-	TCONS_00057985	-
AltA	TCONS_00057955	-	TCONS_00057953	-
AltA	TCONS_00057955	-	TCONS_00057956	-
AltA	TCONS_00057953	-	TCONS_00057956	-
AltA	TCONS_00057955	DUF707,	TCONS_00057953	DUF707,
AltA	TCONS_00052900	-	TCONS_00052903	-
AltA	TCONS_00056263	-	TCONS_00056264	-
AltA	TCONS_00052792	-	TCONS_00052793	-
AltA	TCONS_00052795	USP7_C2,	TCONS_00052801	USP7_C2,
AltA	TCONS_00008066	-	TCONS_00008067	-
AltA	TCONS_00008073	Fra10Ac1,	TCONS_00008074	Fra10Ac1,
AltA	TCONS_00001729	-	TCONS_00001727	-
AltA	TCONS_00055843	-	TCONS_00055844	-
AltA	TCONS_00058081	-	TCONS_00058083	-
AltA	TCONS_00006762	Bax1-I,	TCONS_00006763	Bax1-I,
AltA	TCONS_00029510	-	TCONS_00029513	-
AltA	TCONS_00027946	-	TCONS_00027949	-
AltA	TCONS_00027946	-	TCONS_00027951	-
AltA	TCONS_00050925	-	TCONS_00050926	-
AltA	TCONS_00001557	-	TCONS_00001559	-
AltA	TCONS_00006685	-	TCONS_00006689	-
AltA	TCONS_00030726	-	TCONS_00030728	-
AltA	TCONS_00001570	-	TCONS_00001573	-
AltA	TCONS_00001565	-	TCONS_00001567	-
AltA	TCONS_00059519	-	TCONS_00059520	-
AltA	TCONS_00002810	-	TCONS_00002815	-
AltA	TCONS_00060918	Pentapeptide_4,	TCONS_00060919	-
AltA	TCONS_00050600	-	TCONS_00050603	-
AltA	TCONS_00050621	-	TCONS_00050620	-
AltA	TCONS_00050621	-	TCONS_00050623	-
AltA	TCONS_00050620	-	TCONS_00050623	-
AltA	TCONS_00060900	-	TCONS_00060901	Abhydrolase_6,
AltA	TCONS_00059360	-	TCONS_00059362	-
AltA	TCONS_00060844	-	TCONS_00060843	-
AltA	TCONS_00060844	-	TCONS_00060847	-
AltA	TCONS_00060859	DPPIV_N,	TCONS_00060861	DPPIV_N,
AltA	TCONS_00053691	-	TCONS_00053692	-
AltA	TCONS_00003150	-	TCONS_00003144	-
AltA	TCONS_00008285	-	TCONS_00008282	-
AltA	TCONS_00008281	DIM1,	TCONS_00008282	DIM1,
AltA	TCONS_00003156	-	TCONS_00003157	-
AltA	TCONS_00037626	-	TCONS_00037628	-
AltA	TCONS_00037639	-	TCONS_00037637	-
AltA	TCONS_00053653	-	TCONS_00053652	-
AltA	TCONS_00060964	-	TCONS_00060968	-
AltA	TCONS_00060965	-	TCONS_00060968	-
AltA	TCONS_00003217	-	TCONS_00003216	-
AltA	TCONS_00003217	-	TCONS_00003216	-
AltA	TCONS_00008342	-	TCONS_00008340	Arf,
AltA	TCONS_00034381	-	TCONS_00034384	-
AltA	TCONS_00037734	-	TCONS_00037735	-
AltA	TCONS_00034476	-	TCONS_00034480	-
AltA	TCONS_00052754	-	TCONS_00052755	-
AltA	TCONS_00037691	-	TCONS_00037692	-
AltA	TCONS_00055716	-	TCONS_00055717	-
AltA	TCONS_00055694	-	TCONS_00055693	-
AltA	TCONS_00016198	-	TCONS_00016199	-
AltA	TCONS_00055648	-	TCONS_00055649	-
AltA	TCONS_00018753	-	TCONS_00018754	PH,
AltA	TCONS_00055619	-	TCONS_00055620	-
AltA	TCONS_00055614	-	TCONS_00055613	-
AltA	TCONS_00055627	-	TCONS_00055626	-
AltA	TCONS_00027899	-	TCONS_00027901	-
AltA	TCONS_00055640	DSPc,	TCONS_00055643	-
AltA	TCONS_00055587	Peptidase_S10,	TCONS_00055588	Peptidase_S10,
AltA	TCONS_00027881	-	TCONS_00027882	-
AltA	TCONS_00027859	-	TCONS_00027862	-
AltA	TCONS_00027859	-	TCONS_00027862	-
AltA	TCONS_00037578	-	TCONS_00037575	-
AltA	TCONS_00006943	-	TCONS_00006944	-
AltA	TCONS_00057901	-	TCONS_00057902	-
AltA	TCONS_00001923	Pep_deformylase,	TCONS_00001922	-
AltA	TCONS_00006995	COX5B,	TCONS_00006996	COX5B,
AltA	TCONS_00057799	Kinesin,	TCONS_00057800	Kinesin,
AltA	TCONS_00027922	-	TCONS_00027924	-
AltA	TCONS_00056206	-	TCONS_00056209	-
AltA	TCONS_00030703	-	TCONS_00030702	-
AltA	TCONS_00001952	-	TCONS_00001951	-
AltA	TCONS_00027762	-	TCONS_00027764	-
AltA	TCONS_00001819	-	TCONS_00001821	-
AltA	TCONS_00053735	-	TCONS_00053737	-
AltA	TCONS_00053735	-	TCONS_00053737	-
AltA	TCONS_00053758	-	TCONS_00053759	-
AltA	TCONS_00002997	Ank_2,	TCONS_00002996	-
AltA	TCONS_00015275	NAM,	TCONS_00015276	NAM,
AltA	TCONS_00050690	-	TCONS_00050691	TLD,
AltA	TCONS_00053713	-	TCONS_00053712	-
AltA	TCONS_00008197	-	TCONS_00008198	-
AltA	TCONS_00012280	-	TCONS_00012281	-
AltA	TCONS_00015299	-	TCONS_00015301	-
AltA	TCONS_00015293	-	TCONS_00015292	-
AltA	TCONS_00059284	-	TCONS_00059285	-
AltA	TCONS_00060801	-	TCONS_00060802	-
AltA	TCONS_00027829	-	TCONS_00027832	Solute_trans_a,
AltA	TCONS_00003055	-	TCONS_00003056	-
AltA	TCONS_00008208	-	TCONS_00008209	-
AltA	TCONS_00030611	-	TCONS_00030612	Exostosin,
AltA	TCONS_00015350	ABC_membrane,	TCONS_00015352	ABC_membrane,
AltA	TCONS_00008230	-	TCONS_00008227	-
AltA	TCONS_00008230	-	TCONS_00008227	-
AltA	TCONS_00006863	-	TCONS_00006864	-
AltA	TCONS_00012331	-	TCONS_00012334	-
AltA	TCONS_00015377	TRM13,	TCONS_00015378	TRM13,
AltA	TCONS_00059273	-	TCONS_00059274	-
AltA	TCONS_00060765	-	TCONS_00060766	-
AltA	TCONS_00054308	PSS,	TCONS_00054309	PSS,
AltA	TCONS_00003382	-	TCONS_00003383	-
AltA	TCONS_00051246	-	TCONS_00051245	-
AltA	TCONS_00031107	-	TCONS_00031108	-
AltA	TCONS_00008499	Actin,	TCONS_00008505	-
AltA	TCONS_00054337	-	TCONS_00054338	PAP2,
AltA	TCONS_00051145	-	TCONS_00051149	-
AltA	TCONS_00054232	-	TCONS_00054235	-
AltA	TCONS_00054232	-	TCONS_00054236	-
AltA	TCONS_00003347	-	TCONS_00003348	-
AltA	TCONS_00012422	-	TCONS_00012423	-
AltA	TCONS_00060065	-	TCONS_00060067	-
AltA	TCONS_00060065	-	TCONS_00060066	Pkinase_Tyr,
AltA	TCONS_00060065	-	TCONS_00060068	-
AltA	TCONS_00060067	-	TCONS_00060066	Pkinase_Tyr,
AltA	TCONS_00060067	-	TCONS_00060068	-
AltA	TCONS_00060066	Pkinase_Tyr,	TCONS_00060068	-
AltA	TCONS_00060046	-	TCONS_00060047	-
AltA	TCONS_00008446	-	TCONS_00008447	-
AltA	TCONS_00015428	-	TCONS_00015430	-
AltA	TCONS_00012408	-	TCONS_00012411	-
AltA	TCONS_00054252	-	TCONS_00054254	-
AltA	TCONS_00012415	-	TCONS_00012414	-
AltA	TCONS_00012367	-	TCONS_00012372	-
AltA	TCONS_00052464	-	TCONS_00052465	-
AltA	TCONS_00052475	-	TCONS_00052476	-
AltA	TCONS_00054158	-	TCONS_00054159	GED,
AltA	TCONS_00052446	AP2,	TCONS_00052447	AP2,
AltA	TCONS_00052460	-	TCONS_00052461	-
AltA	TCONS_00055495	-	TCONS_00055496	-
AltA	TCONS_00052527	-	TCONS_00052530	-
AltA	TCONS_00055470	-	TCONS_00055473	-
AltA	TCONS_00051083	-	TCONS_00051085	-
AltA	TCONS_00055581	-	TCONS_00055582	-
AltA	TCONS_00055575	-	TCONS_00055577	Sec1,
AltA	TCONS_00084397	-	TCONS_00084399	-
AltA	TCONS_00083182	-	TCONS_00083181	-
AltA	TCONS_00032977	Cupin_5,	TCONS_00032976	Cupin_5,
AltA	TCONS_00084415	Vps5,	TCONS_00084416	-
AltA	TCONS_00084475	-	TCONS_00084477	-
AltA	TCONS_00033001	-	TCONS_00033004	-
AltA	TCONS_00006406	Transaldolase,	TCONS_00006407	-
AltA	TCONS_00033012	-	TCONS_00033013	-
AltA	TCONS_00006390	-	TCONS_00006391	-
AltA	TCONS_00085141	-	TCONS_00085142	-
AltA	TCONS_00083245	-	TCONS_00083246	-
AltA	TCONS_00059876	-	TCONS_00059877	-
AltA	TCONS_00085202	PIP5K,	TCONS_00085203	-
AltA	TCONS_00061390	-	TCONS_00061391	-
AltA	TCONS_00036248	-	TCONS_00036249	-
AltA	TCONS_00033044	-	TCONS_00033043	-
AltA	TCONS_00083251	Abhydrolase_6,	TCONS_00083253	-
AltA	TCONS_00083255	-	TCONS_00083253	-
AltA	TCONS_00055961	-	TCONS_00055962	-
AltA	TCONS_00006459	-	TCONS_00006460	-
AltA	TCONS_00084556	-	TCONS_00084558	-
AltA	TCONS_00033092	-	TCONS_00033094	-
AltA	TCONS_00001372	-	TCONS_00001374	-
AltA	TCONS_00001372	-	TCONS_00001373	-
AltA	TCONS_00085950	-	TCONS_00085951	-
AltA	TCONS_00001315	-	TCONS_00001320	-
AltA	TCONS_00052422	PP2C,	TCONS_00052423	PP2C,
AltA	TCONS_00055405	-	TCONS_00055407	-
AltA	TCONS_00061464	-	TCONS_00061465	-
AltA	TCONS_00012582	TPK_catalytic,	TCONS_00012581	-
AltA	TCONS_00028460	-	TCONS_00028461	-
AltA	TCONS_00060000	-	TCONS_00060001	-
AltA	TCONS_00012563	-	TCONS_00012565	-
AltA	TCONS_00028494	-	TCONS_00028493	-
AltA	TCONS_00003257	PP2C,	TCONS_00003260	-
AltA	TCONS_00059909	-	TCONS_00059917	FH2,
AltA	TCONS_00061416	-	TCONS_00061415	-
AltA	TCONS_00061428	-	TCONS_00061429	-
AltA	TCONS_00012465	-	TCONS_00012466	-
AltA	TCONS_00003234	Glyco_hydro_3,	TCONS_00003235	Glyco_hydro_3,
AltA	TCONS_00003228	-	TCONS_00003229	-
AltA	TCONS_00003228	-	TCONS_00003231	-
AltA	TCONS_00028405	-	TCONS_00028409	-
AltA	TCONS_00012490	-	TCONS_00012491	-
AltA	TCONS_00028419	-	TCONS_00028421	-
AltA	TCONS_00059969	-	TCONS_00059970	-
AltA	TCONS_00019035	-	TCONS_00019034	-
AltA	TCONS_00051035	-	TCONS_00051037	-
AltA	TCONS_00054106	-	TCONS_00054105	-
AltA	TCONS_00028110	-	TCONS_00028111	-
AltA	TCONS_00003630	-	TCONS_00003631	-
AltA	TCONS_00050988	-	TCONS_00050987	-
AltA	TCONS_00008641	zf-DHHC,	TCONS_00008642	-
AltA	TCONS_00054051	-	TCONS_00054050	-
AltA	TCONS_00054051	-	TCONS_00054054	-
AltA	TCONS_00054050	-	TCONS_00054054	-
AltA	TCONS_00050975	-	TCONS_00050976	-
AltA	TCONS_00012637	-	TCONS_00012638	-
AltA	TCONS_00061370	DEAD,	TCONS_00061374	-
AltA	TCONS_00008608	-	TCONS_00008609	-
AltA	TCONS_00059864	-	TCONS_00059863	-
AltA	TCONS_00059857	-	TCONS_00059858	-
AltA	TCONS_00054024	-	TCONS_00054026	-
AltA	TCONS_00003579	-	TCONS_00003578	-
AltA	TCONS_00008675	-	TCONS_00008676	-
AltA	TCONS_00061351	-	TCONS_00061352	-
AltA	TCONS_00053987	-	TCONS_00053989	PP2C,
AltA	TCONS_00003542	-	TCONS_00003541	-
AltA	TCONS_00003542	-	TCONS_00003540	-
AltA	TCONS_00003542	-	TCONS_00003545	-
AltA	TCONS_00003541	-	TCONS_00003540	-
AltA	TCONS_00003541	-	TCONS_00003545	-
AltA	TCONS_00003540	-	TCONS_00003545	-
AltA	TCONS_00061331	-	TCONS_00061329	-
AltA	TCONS_00050954	-	TCONS_00050953	BTB,
AltA	TCONS_00055252	-	TCONS_00055251	-
AltA	TCONS_00006496	Glyco_hydro_31,	TCONS_00006497	-
AltA	TCONS_00055215	-	TCONS_00055216	-
AltA	TCONS_00055215	-	TCONS_00055219	-
AltA	TCONS_00055216	-	TCONS_00055219	-
AltA	TCONS_00052253	DUF604,	TCONS_00052255	DUF604,
AltA	TCONS_00052234	-	TCONS_00052239	-
AltA	TCONS_00016655	-	TCONS_00016657	-
AltA	TCONS_00016634	-	TCONS_00016637	-
AltA	TCONS_00052355	-	TCONS_00052358	-
AltA	TCONS_00084226	-	TCONS_00084230	-
AltA	TCONS_00052346	-	TCONS_00052349	-
AltA	TCONS_00083050	PP2C,	TCONS_00083054	-
AltA	TCONS_00015630	-	TCONS_00015632	-
AltA	TCONS_00032760	-	TCONS_00032761	-
AltA	TCONS_00083117	-	TCONS_00083118	-
AltA	TCONS_00001510	-	TCONS_00001511	Tetraspannin,
AltA	TCONS_00006623	-	TCONS_00006624	-
AltA	TCONS_00036084	peroxidase,	TCONS_00036087	peroxidase,
AltA	TCONS_00015723	DUF4094,	TCONS_00015730	DUF4094,
AltA	TCONS_00061291	-	TCONS_00061292	-
AltA	TCONS_00032951	-	TCONS_00032953	-
AltA	TCONS_00036173	-	TCONS_00036176	-
AltA	TCONS_00028246	NuA4,	TCONS_00028247	-
AltA	TCONS_00012813	Ras,	TCONS_00012814	Ras,
AltA	TCONS_00028218	-	TCONS_00028219	-
AltA	TCONS_00008542	-	TCONS_00008543	-
AltA	TCONS_00015651	-	TCONS_00015657	-
AltA	TCONS_00028173	-	TCONS_00028176	-
AltA	TCONS_00030944	-	TCONS_00030943	-
AltA	TCONS_00030955	2Fe-2S_thioredx,	TCONS_00030958	-
AltA	TCONS_00059674	-	TCONS_00059675	-
AltA	TCONS_00047928	AAA,	TCONS_00047927	AAA,
AltA	TCONS_00012952	-	TCONS_00012954	-
AltA	TCONS_00015880	-	TCONS_00015881	-
AltA	TCONS_00047907	-	TCONS_00047909	-
AltA	TCONS_00047916	-	TCONS_00047919	-
AltA	TCONS_00047916	-	TCONS_00047919	-
AltA	TCONS_00002490	-	TCONS_00002491	-
AltA	TCONS_00007668	-	TCONS_00007667	-
AltA	TCONS_00007668	-	TCONS_00007669	-
AltA	TCONS_00007667	-	TCONS_00007669	-
AltA	TCONS_00049757	-	TCONS_00049756	-
AltA	TCONS_00015891	-	TCONS_00015894	-
AltA	TCONS_00002412	-	TCONS_00002413	-
AltA	TCONS_00007582	-	TCONS_00007583	-
AltA	TCONS_00007566	NAF,	TCONS_00007570	NAF,
AltA	TCONS_00047871	-	TCONS_00047873	-
AltA	TCONS_00047851	-	TCONS_00047853	-
AltA	TCONS_00002469	-	TCONS_00002471	-
AltA	TCONS_00002469	-	TCONS_00002473	-
AltA	TCONS_00002471	-	TCONS_00002473	-
AltA	TCONS_00015792	-	TCONS_00015791	-
AltA	TCONS_00023030	-	TCONS_00023029	-
AltA	TCONS_00012862	-	TCONS_00012864	-
AltA	TCONS_00012866	-	TCONS_00012867	-
AltA	TCONS_00025534	-	TCONS_00025540	-
AltA	TCONS_00015812	-	TCONS_00015813	-
AltA	TCONS_00023072	-	TCONS_00023077	-
AltA	TCONS_00012875	-	TCONS_00012878	-
AltA	TCONS_00012881	-	TCONS_00012882	-
AltA	TCONS_00055114	-	TCONS_00055113	-
AltA	TCONS_00063447	-	TCONS_00063459	-
AltA	TCONS_00052123	Pro_isomerase,	TCONS_00052124	Pro_isomerase,
AltA	TCONS_00055120	-	TCONS_00055121	-
AltA	TCONS_00065012	-	TCONS_00065013	Cpn60_TCP1,
AltA	TCONS_00052102	-	TCONS_00052103	-
AltA	TCONS_00055072	-	TCONS_00055073	-
AltA	TCONS_00055072	-	TCONS_00055073	-
AltA	TCONS_00065031	-	TCONS_00065030	-
AltA	TCONS_00055070	-	TCONS_00055069	-
AltA	TCONS_00023167	-	TCONS_00023163	-
AltA	TCONS_00052050	-	TCONS_00052052	-
AltA	TCONS_00052057	-	TCONS_00052050	-
AltA	TCONS_00052057	-	TCONS_00052052	-
AltA	TCONS_00052050	-	TCONS_00052052	-
AltA	TCONS_00065086	-	TCONS_00065087	-
AltA	TCONS_00026172	-	TCONS_00026174	-
AltA	TCONS_00028873	-	TCONS_00028874	-
AltA	TCONS_00007487	DnaJ,	TCONS_00007489	DnaJ,
AltA	TCONS_00007488	-	TCONS_00007487	-
AltA	TCONS_00026110	IBB,	TCONS_00026112	IBB,
AltA	TCONS_00002348	Pkinase_Tyr,	TCONS_00002350	Pkinase_Tyr,
AltA	TCONS_00064974	-	TCONS_00064975	-
AltA	TCONS_00063391	5_3_exonuc,	TCONS_00063393	-
AltA	TCONS_00052217	-	TCONS_00052218	-
AltA	TCONS_00026082	-	TCONS_00026081	-
AltA	TCONS_00055180	-	TCONS_00055181	-
AltA	TCONS_00052206	POX,	TCONS_00052207	-
AltA	TCONS_00065003	-	TCONS_00065005	Y_phosphatase,
AltA	TCONS_00064926	-	TCONS_00064930	-
AltA	TCONS_00052175	SPC25,	TCONS_00052176	SPC25,
AltA	TCONS_00047959	-	TCONS_00047960	-
AltA	TCONS_00064952	-	TCONS_00064953	-
AltA	TCONS_00049605	DUF1640,	TCONS_00049606	DUF1640,
AltA	TCONS_00049593	-	TCONS_00049592	-
AltA	TCONS_00016112	-	TCONS_00016113	-
AltA	TCONS_00016112	-	TCONS_00016115	-
AltA	TCONS_00031369	-	TCONS_00031372	-
AltA	TCONS_00016091	-	TCONS_00016095	-
AltA	TCONS_00031422	-	TCONS_00031423	-
AltA	TCONS_00002668	Mito_carr,	TCONS_00002669	Mito_carr,
AltA	TCONS_00002653	-	TCONS_00002655	-
AltA	TCONS_00002638	-	TCONS_00002643	-
AltA	TCONS_00007845	-	TCONS_00007846	-
AltA	TCONS_00047657	-	TCONS_00047658	-
AltA	TCONS_00022912	-	TCONS_00022913	Vps4_C,
AltA	TCONS_00016080	AUX_IAA,	TCONS_00016079	AUX_IAA,
AltA	TCONS_00013050	PSI_PsaE,	TCONS_00013052	PSI_PsaE,
AltA	TCONS_00025285	-	TCONS_00025286	-
AltA	TCONS_00025344	-	TCONS_00025345	-
AltA	TCONS_00025354	GDA1_CD39,	TCONS_00025355	-
AltA	TCONS_00063216	-	TCONS_00063215	-
AltA	TCONS_00063216	-	TCONS_00063217	-
AltA	TCONS_00064803	-	TCONS_00064807	-
AltA	TCONS_00064810	-	TCONS_00064812	GDPD,
AltA	TCONS_00051847	-	TCONS_00051848	-
AltA	TCONS_00025363	Homoserine_dh,	TCONS_00025365	Homoserine_dh,
AltA	TCONS_00026377	-	TCONS_00026378	-
AltA	TCONS_00064887	-	TCONS_00064888	-
AltA	TCONS_00064896	-	TCONS_00064897	-
AltA	TCONS_00052022	-	TCONS_00052023	-
AltA	TCONS_00026299	Histone,	TCONS_00026300	-
AltA	TCONS_00002573	-	TCONS_00002574	-
AltA	TCONS_00047788	Pro_isomerase,	TCONS_00047789	Pro_isomerase,
AltA	TCONS_00007755	-	TCONS_00007754	-
AltA	TCONS_00029068	-	TCONS_00029067	-
AltA	TCONS_00002537	-	TCONS_00002543	-
AltA	TCONS_00026334	-	TCONS_00026341	-
AltA	TCONS_00026334	-	TCONS_00026337	-
AltA	TCONS_00054938	Copine,	TCONS_00054940	Copine,
AltA	TCONS_00054963	-	TCONS_00054960	-
AltA	TCONS_00026239	-	TCONS_00026241	-
AltA	TCONS_00026239	Yip1,	TCONS_00026242	-
AltA	TCONS_00054969	DUF1794,	TCONS_00054971	-
AltA	TCONS_00028514	-	TCONS_00028515	-
AltA	TCONS_00031255	-	TCONS_00031256	-
AltA	TCONS_00002522	-	TCONS_00002523	-
AltA	TCONS_00055009	-	TCONS_00055011	-
AltA	TCONS_00051999	-	TCONS_00052000	-
AltA	TCONS_00028534	Peptidase_S9,	TCONS_00028535	-
AltA	TCONS_00031288	-	TCONS_00031291	-
AltA	TCONS_00001976	-	TCONS_00001977	-
AltA	TCONS_00001976	-	TCONS_00001977	-
AltA	TCONS_00001976	-	TCONS_00001978	-
AltA	TCONS_00001977	-	TCONS_00001978	-
AltA	TCONS_00001983	-	TCONS_00001984	-
AltA	TCONS_00001983	Glycos_transf_1,	TCONS_00001987	-
AltA	TCONS_00037894	WD-3,	TCONS_00037895	WD-3,
AltA	TCONS_00039368	-	TCONS_00039367	-
AltA	TCONS_00039364	-	TCONS_00039363	-
AltA	TCONS_00007135	-	TCONS_00007136	-
AltA	TCONS_00002026	-	TCONS_00002027	-
AltA	TCONS_00037977	-	TCONS_00037978	-
AltA	TCONS_00002011	-	TCONS_00002012	-
AltA	TCONS_00039446	-	TCONS_00039447	-
AltA	TCONS_00039450	-	TCONS_00039454	-
AltA	TCONS_00039450	-	TCONS_00039454	-
AltA	TCONS_00039450	-	TCONS_00039454	-
AltA	TCONS_00037906	-	TCONS_00037908	-
AltA	TCONS_00037958	-	TCONS_00037961	-
AltA	TCONS_00005158	-	TCONS_00005159	-
AltA	TCONS_00000073	-	TCONS_00000079	-
AltA	TCONS_00022700	-	TCONS_00022701	XAP5,
AltA	TCONS_00007178	Pkinase_Tyr,	TCONS_00007177	-
AltA	TCONS_00025059	-	TCONS_00025060	-
AltA	TCONS_00022662	-	TCONS_00022666	DUF3490,
AltA	TCONS_00000144	-	TCONS_00000143	-
AltA	TCONS_00025069	-	TCONS_00025070	-
AltA	TCONS_00000027	Pkinase_Tyr,	TCONS_00000026	-
AltA	TCONS_00005095	-	TCONS_00005097	-
AltA	TCONS_00005092	-	TCONS_00005091	-
AltA	TCONS_00005078	-	TCONS_00005083	-
AltA	TCONS_00005078	-	TCONS_00005080	-
AltA	TCONS_00037800	-	TCONS_00037803	-
AltA	TCONS_00005123	-	TCONS_00005124	-
AltA	TCONS_00079268	-	TCONS_00079264	-
AltA	TCONS_00079268	-	TCONS_00079265	-
AltA	TCONS_00050047	-	TCONS_00050052	-
AltA	TCONS_00079211	-	TCONS_00079210	-
AltA	TCONS_00079226	-	TCONS_00079227	-
AltA	TCONS_00025196	-	TCONS_00025195	-
AltA	TCONS_00022862	-	TCONS_00022863	-
AltA	TCONS_00013210	-	TCONS_00013211	-
AltA	TCONS_00022850	Sedlin_N,	TCONS_00022851	-
AltA	TCONS_00022816	-	TCONS_00022815	-
AltA	TCONS_00054661	-	TCONS_00054664	-
AltA	TCONS_00054675	Methyltransf_11,	TCONS_00054674	-
AltA	TCONS_00022781	Cofilin_ADF,	TCONS_00022785	Cofilin_ADF,
AltA	TCONS_00022776	-	TCONS_00022780	-
AltA	TCONS_00022771	Pro_isomerase,	TCONS_00022772	-
AltA	TCONS_00063800	-	TCONS_00063802	-
AltA	TCONS_00026451	DUF167,	TCONS_00026455	-
AltA	TCONS_00054763	14-3-3,	TCONS_00054764	-
AltA	TCONS_00054765	-	TCONS_00054766	-
AltA	TCONS_00051705	-	TCONS_00051707	-
AltA	TCONS_00051707	Eaf7,	TCONS_00051708	Eaf7,
AltA	TCONS_00060718	-	TCONS_00060719	-
AltA	TCONS_00051712	-	TCONS_00051713	-
AltA	TCONS_00026416	MttA_Hcf106,	TCONS_00026417	MttA_Hcf106,
AltA	TCONS_00029193	-	TCONS_00029194	-
AltA	TCONS_00063763	GCN5L1,	TCONS_00063764	-
AltA	TCONS_00065405	-	TCONS_00065408	-
AltA	TCONS_00063735	Peptidase_M16,	TCONS_00063737	Peptidase_M16,
AltA	TCONS_00054818	-	TCONS_00054817	-
AltA	TCONS_00029293	DNA_pol_B_exo1,	TCONS_00029294	-
AltA	TCONS_00054847	-	TCONS_00054855	-
AltA	TCONS_00054833	-	TCONS_00054832	-
AltA	TCONS_00029251	-	TCONS_00029255	-
AltA	TCONS_00029251	-	TCONS_00029255	-
AltA	TCONS_00051766	-	TCONS_00051765	-
AltA	TCONS_00051740	-	TCONS_00051741	-
AltA	TCONS_00051740	-	TCONS_00051741	-
AltA	TCONS_00029261	-	TCONS_00029262	-
AltA	TCONS_00002182	-	TCONS_00002183	-
AltA	TCONS_00049920	-	TCONS_00049919	-
AltA	TCONS_00007299	-	TCONS_00007301	-
AltA	TCONS_00049949	-	TCONS_00049950	-
AltA	TCONS_00002289	-	TCONS_00002290	-
AltA	TCONS_00026576	-	TCONS_00026580	-
AltA	TCONS_00002262	-	TCONS_00002270	-
AltA	TCONS_00007388	Pinin_SDK_memA,	TCONS_00007390	-
AltA	TCONS_00049995	-	TCONS_00049997	-
AltA	TCONS_00048123	-	TCONS_00048122	-
AltA	TCONS_00050006	FtsZ_C,	TCONS_00050005	FtsZ_C,
AltA	TCONS_00050006	-	TCONS_00050005	-
AltA	TCONS_00000373	-	TCONS_00000375	-
AltA	TCONS_00079518	-	TCONS_00079520	PP2C,
AltA	TCONS_00000266	-	TCONS_00000279	-
AltA	TCONS_00079482	-	TCONS_00079487	-
AltA	TCONS_00079482	-	TCONS_00079487	-
AltA	TCONS_00005284	-	TCONS_00005283	-
AltA	TCONS_00000187	-	TCONS_00000188	-
AltA	TCONS_00079369	-	TCONS_00079373	-
AltA	TCONS_00000223	-	TCONS_00000226	-
AltA	TCONS_00079424	-	TCONS_00079427	Na_H_Exchanger,
AltA	TCONS_00081127	-	TCONS_00081128	-
AltA	TCONS_00044818	-	TCONS_00044819	-
AltA	TCONS_00063649	-	TCONS_00063652	-
AltA	TCONS_00063660	-	TCONS_00063662	-
AltA	TCONS_00081074	-	TCONS_00081076	-
AltA	TCONS_00029363	LMBR1,	TCONS_00029364	-
AltA	TCONS_00065172	-	TCONS_00065174	-
AltA	TCONS_00042214	-	TCONS_00042213	-
AltA	TCONS_00042214	-	TCONS_00042217	-
AltA	TCONS_00042213	-	TCONS_00042217	-
AltA	TCONS_00044790	CRAL_TRIO_2,	TCONS_00044792	CRAL_TRIO_2,
AltA	TCONS_00044695	PGK,	TCONS_00044697	PGK,
AltA	TCONS_00039840	-	TCONS_00039841	-
AltA	TCONS_00060207	-	TCONS_00060209	-
AltA	TCONS_00060207	-	TCONS_00060210	-
AltA	TCONS_00046811	Enolase_C,	TCONS_00046814	-
AltA	TCONS_00060170	-	TCONS_00060177	-
AltA	TCONS_00061645	-	TCONS_00061644	-
AltA	TCONS_00061645	PCMT,	TCONS_00061646	PCMT,
AltA	TCONS_00009597	DAGK_acc,	TCONS_00009595	DAGK_acc,
AltA	TCONS_00009608	-	TCONS_00009611	-
AltA	TCONS_00039741	-	TCONS_00039740	-
AltA	TCONS_00060159	-	TCONS_00060160	-
AltA	TCONS_00048525	-	TCONS_00048524	-
AltA	TCONS_00038282	-	TCONS_00038284	-
AltA	TCONS_00048573	-	TCONS_00048575	-
AltA	TCONS_00041956	-	TCONS_00041957	-
AltA	TCONS_00013590	-	TCONS_00013589	-
AltA	TCONS_00010471	TLD,	TCONS_00010473	-
AltA	TCONS_00013533	-	TCONS_00013534	-
AltA	TCONS_00041995	-	TCONS_00041993	-
AltA	TCONS_00013526	-	TCONS_00013530	-
AltA	TCONS_00044533	-	TCONS_00044535	-
AltA	TCONS_00044533	-	TCONS_00044534	-
AltA	TCONS_00044535	-	TCONS_00044534	-
AltA	TCONS_00004526	-	TCONS_00004524	-
AltA	TCONS_00042061	-	TCONS_00042066	-
AltA	TCONS_00010438	ER_lumen_recept,	TCONS_00010439	-
AltA	TCONS_00009671	PsbQ,	TCONS_00009673	-
AltA	TCONS_00013433	-	TCONS_00013434	-
AltA	TCONS_00042035	-	TCONS_00042036	-
AltA	TCONS_00042035	-	TCONS_00042037	-
AltA	TCONS_00042036	-	TCONS_00042037	-
AltA	TCONS_00009712	-	TCONS_00009713	-
AltA	TCONS_00060265	-	TCONS_00060266	-
AltA	TCONS_00009692	RabGAP-TBC,	TCONS_00009693	RabGAP-TBC,
AltA	TCONS_00004627	-	TCONS_00004628	-
AltA	TCONS_00060259	DUF167,	TCONS_00060258	-
AltA	TCONS_00000423	-	TCONS_00000424	-
AltA	TCONS_00005478	-	TCONS_00005476	-
AltA	TCONS_00000728	FKBP_C,	TCONS_00000730	-
AltA	TCONS_00048455	N_Asn_amidohyd,	TCONS_00048460	N_Asn_amidohyd,
AltA	TCONS_00046621	-	TCONS_00046620	-
AltA	TCONS_00039527	-	TCONS_00039530	-
AltA	TCONS_00048435	Pkinase_Tyr,	TCONS_00048434	Pkinase_Tyr,
AltA	TCONS_00039510	-	TCONS_00039509	-
AltA	TCONS_00005787	-	TCONS_00005788	PH,
AltA	TCONS_00038043	-	TCONS_00038044	-
AltA	TCONS_00061792	-	TCONS_00061793	-
AltA	TCONS_00060373	-	TCONS_00060375	-
AltA	TCONS_00039500	-	TCONS_00039501	-
AltA	TCONS_00039714	-	TCONS_00039715	-
AltA	TCONS_00039689	-	TCONS_00039688	-
AltA	TCONS_00039689	-	TCONS_00039688	-
AltA	TCONS_00048336	Thioredoxin,	TCONS_00048338	-
AltA	TCONS_00046498	Pkinase,	TCONS_00046505	Pkinase,
AltA	TCONS_00038081	-	TCONS_00038083	-
AltA	TCONS_00046584	NAF,	TCONS_00046586	-
AltA	TCONS_00048396	-	TCONS_00048397	-
AltA	TCONS_00010321	Peptidase_M14,	TCONS_00010320	-
AltA	TCONS_00010346	-	TCONS_00010349	-
AltA	TCONS_00013288	-	TCONS_00013295	-
AltA	TCONS_00041792	-	TCONS_00041796	-
AltA	TCONS_00010286	-	TCONS_00010285	-
AltA	TCONS_00013347	-	TCONS_00013346	-
AltA	TCONS_00010295	-	TCONS_00010297	-
AltA	TCONS_00041848	-	TCONS_00041849	-
AltA	TCONS_00010310	-	TCONS_00010312	-
AltA	TCONS_00041856	-	TCONS_00041855	-
AltA	TCONS_00044365	-	TCONS_00044367	Mito_carr,
AltA	TCONS_00013235	-	TCONS_00013238	-
AltA	TCONS_00041868	-	TCONS_00041869	-
AltA	TCONS_00041868	-	TCONS_00041869	-
AltA	TCONS_00041866	Guanylate_cyc_2,	TCONS_00041867	Guanylate_cyc_2,
AltA	TCONS_00010212	-	TCONS_00010214	-
AltA	TCONS_00041878	-	TCONS_00041877	-
AltA	TCONS_00044398	-	TCONS_00044400	-
AltA	TCONS_00013281	-	TCONS_00013279	-
AltA	TCONS_00044429	-	TCONS_00044427	-
AltA	TCONS_00010231	-	TCONS_00010232	-
AltA	TCONS_00010231	-	TCONS_00010236	-
AltA	TCONS_00010232	-	TCONS_00010236	-
AltA	TCONS_00044418	-	TCONS_00044420	-
AltA	TCONS_00044418	-	TCONS_00044422	-
AltA	TCONS_00044420	-	TCONS_00044422	-
AltA	TCONS_00061938	-	TCONS_00061942	-
AltA	TCONS_00000674	-	TCONS_00000676	-
AltA	TCONS_00060437	-	TCONS_00060439	-
AltA	TCONS_00061892	-	TCONS_00061893	-
AltA	TCONS_00038626	-	TCONS_00038628	-
AltA	TCONS_00038607	-	TCONS_00038608	-
AltA	TCONS_00038588	-	TCONS_00038592	-
AltA	TCONS_00038588	Rgp1,	TCONS_00038590	-
AltA	TCONS_00038588	-	TCONS_00038592	-
AltA	TCONS_00046459	-	TCONS_00046458	-
AltA	TCONS_00046459	DUF707,	TCONS_00046458	DUF707,
AltA	TCONS_00038566	-	TCONS_00038570	-
AltA	TCONS_00046439	Homeobox_KN,	TCONS_00046440	-
AltA	TCONS_00000904	-	TCONS_00000903	-
AltA	TCONS_00006014	-	TCONS_00006015	-
AltA	TCONS_00064562	-	TCONS_00064563	-
AltA	TCONS_00064562	-	TCONS_00064563	-
AltA	TCONS_00064550	-	TCONS_00064555	-
AltA	TCONS_00046398	-	TCONS_00046397	-
AltA	TCONS_00038683	-	TCONS_00038681	-
AltA	TCONS_00038665	-	TCONS_00038668	-
AltA	TCONS_00064536	-	TCONS_00064537	-
AltA	TCONS_00025902	-	TCONS_00025905	-
AltA	TCONS_00025858	-	TCONS_00025860	PAE,
AltA	TCONS_00025858	-	TCONS_00025860	PAE,
AltA	TCONS_00025858	-	TCONS_00025860	-
AltA	TCONS_00025858	-	TCONS_00025862	-
AltA	TCONS_00025860	-	TCONS_00025862	-
AltA	TCONS_00062934	XRN_N,	TCONS_00062936	XRN_N,
AltA	TCONS_00044103	-	TCONS_00044105	-
AltA	TCONS_00044230	-	TCONS_00044231	-
AltA	TCONS_00044230	-	TCONS_00044232	-
AltA	TCONS_00044231	-	TCONS_00044232	-
AltA	TCONS_00063115	-	TCONS_00063118	-
AltA	TCONS_00000849	-	TCONS_00000850	-
AltA	TCONS_00005960	-	TCONS_00005963	-
AltA	TCONS_00005960	-	TCONS_00005963	-
AltA	TCONS_00044278	-	TCONS_00044277	-
AltA	TCONS_00044278	Prenyltrans,	TCONS_00044277	-
AltA	TCONS_00062076	Arf,	TCONS_00062077	Arf,
AltA	TCONS_00044199	-	TCONS_00044203	-
AltA	TCONS_00063077	-	TCONS_00063078	-
AltA	TCONS_00000892	-	TCONS_00000893	-
AltA	TCONS_00060596	-	TCONS_00060597	-
AltA	TCONS_00044209	Sulfate_tra_GLY,	TCONS_00044208	Sulfate_tra_GLY,
AltA	TCONS_00063015	-	TCONS_00063017	-
AltA	TCONS_00064650	-	TCONS_00064647	-
AltA	TCONS_00062126	-	TCONS_00062129	-
AltA	TCONS_00041716	-	TCONS_00041721	-
AltA	TCONS_00000814	-	TCONS_00000815	-
AltA	TCONS_00060665	-	TCONS_00060666	-
AltA	TCONS_00062097	-	TCONS_00062098	-
AltA	TCONS_00041677	-	TCONS_00041678	Hydrolase_6,
AltA	TCONS_00039956	Plant_zn_clust,	TCONS_00039957	Plant_zn_clust,
AltA	TCONS_00038329	-	TCONS_00038326	2OG-FeII_Oxy,
AltA	TCONS_00038308	-	TCONS_00038311	-
AltA	TCONS_00025725	-	TCONS_00025724	-
AltA	TCONS_00038322	-	TCONS_00038321	-
AltA	TCONS_00039946	-	TCONS_00039947	-
AltA	TCONS_00039946	-	TCONS_00039948	-
AltA	TCONS_00038372	-	TCONS_00038376	-
AltA	TCONS_00025771	-	TCONS_00025775	-
AltA	TCONS_00041602	PGM_PMM_I,	TCONS_00041606	-
AltA	TCONS_00044065	-	TCONS_00044066	-
AltA	TCONS_00040023	Pkinase,	TCONS_00040024	Pkinase,
AltA	TCONS_00025618	Snf7,	TCONS_00025620	-
AltA	TCONS_00038448	Exostosin,	TCONS_00038449	-
AltA	TCONS_00040062	Pkinase,	TCONS_00040063	-
AltA	TCONS_00025669	-	TCONS_00025671	-
AltA	TCONS_00040097	-	TCONS_00040098	-
AltA	TCONS_00025934	-	TCONS_00025935	-
AltA	TCONS_00025934	-	TCONS_00025935	-
AltA	TCONS_00025925	-	TCONS_00025928	-
AltA	TCONS_00064429	-	TCONS_00064430	-
AltA	TCONS_00062815	-	TCONS_00062818	-
AltA	TCONS_00041533	Snf7,	TCONS_00041535	-
AltA	TCONS_00026010	DUF846,	TCONS_00026011	DUF846,
AltA	TCONS_00041556	-	TCONS_00041557	Sec1,
AltA	TCONS_00064463	-	TCONS_00064465	-
AltA	TCONS_00028736	-	TCONS_00028735	-
AltA	TCONS_00028736	-	TCONS_00028732	-
AltA	TCONS_00028735	-	TCONS_00028732	-
AltA	TCONS_00043916	-	TCONS_00043917	-
AltA	TCONS_00041445	PK,	TCONS_00041447	-
AltA	TCONS_00041478	-	TCONS_00041479	-
AltA	TCONS_00041483	-	TCONS_00041484	-
AltA	TCONS_00041483	-	TCONS_00041489	-
AltA	TCONS_00041484	-	TCONS_00041489	-
AltA	TCONS_00077172	-	TCONS_00077173	-
AltA	TCONS_00039304	-	TCONS_00039306	-
AltA	TCONS_00039304	-	TCONS_00039306	-
AltA	TCONS_00077196	-	TCONS_00077197	-
AltA	TCONS_00078513	-	TCONS_00078514	-
AltA	TCONS_00078641	-	TCONS_00078637	-
AltA	TCONS_00078641	-	TCONS_00078644	-
AltA	TCONS_00077250	-	TCONS_00077252	-
AltA	TCONS_00077214	-	TCONS_00077215	-
AltA	TCONS_00066937	-	TCONS_00066938	-
AltA	TCONS_00083446	-	TCONS_00083445	DUF239,
AltA	TCONS_00066927	ALG3,	TCONS_00066931	-
AltA	TCONS_00042988	-	TCONS_00042989	-
AltA	TCONS_00045558	-	TCONS_00045559	-
AltA	TCONS_00069037	-	TCONS_00069038	-
AltA	TCONS_00045517	STAS,	TCONS_00045518	STAS,
AltA	TCONS_00083361	-	TCONS_00083360	-
AltA	TCONS_00082435	O-FucT,	TCONS_00082437	-
AltA	TCONS_00082435	O-FucT,	TCONS_00082437	-
AltA	TCONS_00083552	-	TCONS_00083551	-
AltA	TCONS_00083559	-	TCONS_00083562	-
AltA	TCONS_00083573	-	TCONS_00083577	-
AltA	TCONS_00066816	-	TCONS_00066817	-
AltA	TCONS_00045633	-	TCONS_00045632	-
AltA	TCONS_00083517	-	TCONS_00083518	-
AltA	TCONS_00043073	-	TCONS_00043075	-
AltA	TCONS_00023529	EF-hand_7,	TCONS_00023528	-
AltA	TCONS_00023529	EF-hand_7,	TCONS_00023530	-
AltA	TCONS_00045684	Ribosomal_L14,	TCONS_00045685	-
AltA	TCONS_00043726	-	TCONS_00043727	-
AltA	TCONS_00043737	-	TCONS_00043744	-
AltA	TCONS_00041187	-	TCONS_00041188	-
AltA	TCONS_00043746	-	TCONS_00043747	-
AltA	TCONS_00041096	-	TCONS_00041097	-
AltA	TCONS_00026933	-	TCONS_00026935	-
AltA	TCONS_00026933	-	TCONS_00026936	-
AltA	TCONS_00026935	-	TCONS_00026936	-
AltA	TCONS_00077331	-	TCONS_00077332	-
AltA	TCONS_00077331	-	TCONS_00077333	-
AltA	TCONS_00077332	-	TCONS_00077333	-
AltA	TCONS_00043704	-	TCONS_00043705	-
AltA	TCONS_00078678	HSP20,	TCONS_00078679	HSP20,
AltA	TCONS_00077308	-	TCONS_00077313	-
AltA	TCONS_00043804	HAD,	TCONS_00043803	HAD,
AltA	TCONS_00076898	-	TCONS_00076900	-
AltA	TCONS_00078370	-	TCONS_00078371	-
AltA	TCONS_00043830	-	TCONS_00043831	-
AltA	TCONS_00043822	Exo70,	TCONS_00043823	-
AltA	TCONS_00078417	-	TCONS_00078416	-
AltA	TCONS_00041215	tRNA-synt_1b,	TCONS_00041216	tRNA-synt_1b,
AltA	TCONS_00078432	-	TCONS_00078435	-
AltA	TCONS_00041209	-	TCONS_00041208	-
AltA	TCONS_00076996	-	TCONS_00076997	-
AltA	TCONS_00077055	MOR2-PAG1_N,	TCONS_00077056	MOR2-PAG1_N,
AltA	TCONS_00081980	-	TCONS_00081981	-
AltA	TCONS_00045722	-	TCONS_00045721	-
AltA	TCONS_00082036	-	TCONS_00082033	-
AltA	TCONS_00082053	-	TCONS_00082054	Vps26,
AltA	TCONS_00045741	-	TCONS_00045742	-
AltA	TCONS_00045762	-	TCONS_00045763	-
AltA	TCONS_00043198	-	TCONS_00043199	-
AltA	TCONS_00045790	PAS_9,	TCONS_00045795	PAS_9,
AltA	TCONS_00043232	Pkinase_Tyr,	TCONS_00043233	-
AltA	TCONS_00043249	-	TCONS_00043250	-
AltA	TCONS_00043262	-	TCONS_00043263	-
AltA	TCONS_00043266	-	TCONS_00043267	-
AltA	TCONS_00045828	-	TCONS_00045834	-
AltA	TCONS_00045828	-	TCONS_00045834	SDA1,
AltA	TCONS_00045884	-	TCONS_00045886	-
AltA	TCONS_00023733	-	TCONS_00023734	-
AltA	TCONS_00023733	-	TCONS_00023735	-
AltA	TCONS_00023733	SCAMP,	TCONS_00023734	SCAMP,
AltA	TCONS_00023733	SCAMP,	TCONS_00023735	SCAMP,
AltA	TCONS_00023734	SCAMP,	TCONS_00023735	SCAMP,
AltA	TCONS_00041371	-	TCONS_00041372	-
AltA	TCONS_00043860	-	TCONS_00043863	-
AltA	TCONS_00077129	-	TCONS_00077128	-
AltA	TCONS_00077092	Ribosomal_S8e,	TCONS_00077093	Ribosomal_S8e,
AltA	TCONS_00066605	-	TCONS_00066618	-
AltA	TCONS_00066605	-	TCONS_00066618	-
AltA	TCONS_00076748	-	TCONS_00076749	-
AltA	TCONS_00066583	zf-DHHC,	TCONS_00066582	zf-DHHC,
AltA	TCONS_00066583	zf-DHHC,	TCONS_00066582	-
AltA	TCONS_00068764	-	TCONS_00068765	-
AltA	TCONS_00068764	-	TCONS_00068769	-
AltA	TCONS_00068765	-	TCONS_00068769	-
AltA	TCONS_00068745	-	TCONS_00068746	-
AltA	TCONS_00078145	-	TCONS_00078148	-
AltA	TCONS_00076741	Pkinase,	TCONS_00076743	Pkinase,
AltA	TCONS_00083933	-	TCONS_00083931	-
AltA	TCONS_00066484	-	TCONS_00066483	-
AltA	TCONS_00066484	-	TCONS_00066483	-
AltA	TCONS_00068633	RNase_PH,	TCONS_00068634	-
AltA	TCONS_00066488	-	TCONS_00066487	-
AltA	TCONS_00082756	-	TCONS_00082757	-
AltA	TCONS_00083947	-	TCONS_00083948	-
AltA	TCONS_00066451	-	TCONS_00066457	-
AltA	TCONS_00066451	-	TCONS_00066457	-
AltA	TCONS_00043414	-	TCONS_00043415	-
AltA	TCONS_00045986	-	TCONS_00045988	-
AltA	TCONS_00045986	-	TCONS_00045990	-
AltA	TCONS_00045988	-	TCONS_00045990	-
AltA	TCONS_00043400	-	TCONS_00043402	-
AltA	TCONS_00043399	-	TCONS_00043400	-
AltA	TCONS_00076840	Cys_Met_Meta_PP,	TCONS_00076843	Cys_Met_Meta_PP,
AltA	TCONS_00078293	-	TCONS_00078292	-
AltA	TCONS_00068687	-	TCONS_00068686	-
AltA	TCONS_00068692	-	TCONS_00068694	-
AltA	TCONS_00078276	-	TCONS_00078280	-
AltA	TCONS_00076853	-	TCONS_00076854	DUF1997,
AltA	TCONS_00045919	-	TCONS_00045918	-
AltA	TCONS_00068657	-	TCONS_00068658	-
AltA	TCONS_00066516	-	TCONS_00066518	-
AltA	TCONS_00066498	-	TCONS_00066499	-
AltA	TCONS_00040684	-	TCONS_00040687	-
AltA	TCONS_00039070	Peptidase_C48,	TCONS_00039071	Peptidase_C48,
AltA	TCONS_00043477	-	TCONS_00043478	-
AltA	TCONS_00043477	-	TCONS_00043480	-
AltA	TCONS_00043478	-	TCONS_00043480	-
AltA	TCONS_00046097	-	TCONS_00046098	-
AltA	TCONS_00018568	-	TCONS_00018570	-
AltA	TCONS_00020921	-	TCONS_00020922	-
AltA	TCONS_00040569	-	TCONS_00040576	-
AltA	TCONS_00040652	-	TCONS_00040651	-
AltA	TCONS_00038981	-	TCONS_00038983	-
AltA	TCONS_00038981	-	TCONS_00038988	-
AltA	TCONS_00039006	-	TCONS_00039012	-
AltA	TCONS_00076508	-	TCONS_00076509	-
AltA	TCONS_00066778	-	TCONS_00066780	-
AltA	TCONS_00068938	-	TCONS_00068939	-
AltA	TCONS_00077941	-	TCONS_00077942	Metallophos,
AltA	TCONS_00077949	-	TCONS_00077954	-
AltA	TCONS_00039128	-	TCONS_00039129	-
AltA	TCONS_00082467	-	TCONS_00082468	-
AltA	TCONS_00076649	-	TCONS_00076652	-
AltA	TCONS_00076636	Rubis-subs-bind,	TCONS_00076637	Rubis-subs-bind,
AltA	TCONS_00046228	-	TCONS_00046227	-
AltA	TCONS_00046215	-	TCONS_00046216	-
AltA	TCONS_00043613	-	TCONS_00043615	-
AltA	TCONS_00068800	-	TCONS_00068799	-
AltA	TCONS_00083621	-	TCONS_00083622	-
AltA	TCONS_00078109	PQ-loop,	TCONS_00078110	-
AltA	TCONS_00066688	MRP-L47,	TCONS_00066687	MRP-L47,
AltA	TCONS_00077990	-	TCONS_00077993	-
AltA	TCONS_00043540	-	TCONS_00043543	5_nucleotid,
AltA	TCONS_00083708	-	TCONS_00083712	-
AltA	TCONS_00082559	-	TCONS_00082561	-
AltA	TCONS_00043535	-	TCONS_00043536	-
AltA	TCONS_00066721	Glyco_hydro_16,	TCONS_00066720	-
AltA	TCONS_00043518	-	TCONS_00043519	-
AltA	TCONS_00066705	Nefa_Nip30_N,	TCONS_00066707	Nefa_Nip30_N,
AltA	TCONS_00066705	-	TCONS_00066706	-
AltA	TCONS_00046194	-	TCONS_00046193	-
AltA	TCONS_00078018	-	TCONS_00078017	-
AltA	TCONS_00078059	-	TCONS_00078060	-
AltA	TCONS_00066749	-	TCONS_00066750	-
AltA	TCONS_00068909	-	TCONS_00068910	HA2,
AltA	TCONS_00078055	-	TCONS_00078056	-
AltA	TCONS_00046165	-	TCONS_00046167	-
AltA	TCONS_00019191	AUX_IAA,	TCONS_00019190	AUX_IAA,
AltA	TCONS_00019191	AUX_IAA,	TCONS_00019188	-
AltA	TCONS_00019190	AUX_IAA,	TCONS_00019188	-
AltA	TCONS_00021037	-	TCONS_00021039	-
AltA	TCONS_00046303	-	TCONS_00046305	-
AltA	TCONS_00019252	-	TCONS_00019245	-
AltA	TCONS_00016759	-	TCONS_00016760	-
AltA	TCONS_00083800	-	TCONS_00083802	-
AltA	TCONS_00082641	-	TCONS_00082643	-
AltA	TCONS_00083779	-	TCONS_00083783	-
AltA	TCONS_00016824	-	TCONS_00016827	-
AltA	TCONS_00082681	-	TCONS_00082682	-
AltA	TCONS_00021153	-	TCONS_00021155	-
AltA	TCONS_00021183	-	TCONS_00021185	-
AltA	TCONS_00040823	-	TCONS_00040825	-
AltA	TCONS_00040834	-	TCONS_00040836	-
AltA	TCONS_00040917	-	TCONS_00040921	-
AltA	TCONS_00021099	Pkinase_Tyr,	TCONS_00021097	Pkinase,
AltA	TCONS_00018703	-	TCONS_00018705	-
AltA	TCONS_00018728	-	TCONS_00018731	-
AltA	TCONS_00018728	-	TCONS_00018733	-
AltA	TCONS_00018728	-	TCONS_00018730	-
AltA	TCONS_00018730	-	TCONS_00018733	-
AltA	TCONS_00016707	-	TCONS_00016708	-
AltA	TCONS_00021145	-	TCONS_00021146	-
AltA	TCONS_00040950	FKBP_C,	TCONS_00040951	-
AltA	TCONS_00066108	CTP_transf_1,	TCONS_00066110	CTP_transf_1,
AltA	TCONS_00076388	-	TCONS_00076389	-
AltA	TCONS_00076446	-	TCONS_00076447	-
AltA	TCONS_00077852	-	TCONS_00077858	-
AltA	TCONS_00068420	-	TCONS_00068421	-
AltA	TCONS_00068412	-	TCONS_00068416	-
AltA	TCONS_00068441	-	TCONS_00068440	-
AltA	TCONS_00081498	-	TCONS_00081499	-
AltA	TCONS_00068408	Acyltransferase,	TCONS_00068409	-
AltA	TCONS_00079941	FAD_binding_1,	TCONS_00079946	FAD_binding_1,
AltA	TCONS_00068347	-	TCONS_00068350	-
AltA	TCONS_00066201	-	TCONS_00066202	-
AltA	TCONS_00079921	-	TCONS_00079922	-
AltA	TCONS_00079921	-	TCONS_00079925	-
AltA	TCONS_00068370	-	TCONS_00068372	-
AltA	TCONS_00068374	-	TCONS_00068375	-
AltA	TCONS_00079889	-	TCONS_00079892	-
AltA	TCONS_00066175	Peptidase_M22,	TCONS_00066174	-
AltA	TCONS_00071385	-	TCONS_00071386	Rhomboid,
AltA	TCONS_00042358	-	TCONS_00042359	-
AltA	TCONS_00044980	-	TCONS_00044982	-
AltA	TCONS_00071389	-	TCONS_00071390	-
AltA	TCONS_00042340	-	TCONS_00042341	-
AltA	TCONS_00011024	-	TCONS_00011023	-
AltA	TCONS_00044914	-	TCONS_00044913	-
AltA	TCONS_00011019	-	TCONS_00011020	PC-Esterase,
AltA	TCONS_00044907	Prefoldin,	TCONS_00044908	Prefoldin,
AltA	TCONS_00010999	-	TCONS_00011000	-
AltA	TCONS_00010999	-	TCONS_00011000	-
AltA	TCONS_00014033	-	TCONS_00014035	-
AltA	TCONS_00069167	-	TCONS_00069168	-
AltA	TCONS_00072846	-	TCONS_00072847	-
AltA	TCONS_00067086	-	TCONS_00067088	-
AltA	TCONS_00069176	-	TCONS_00069177	-
AltA	TCONS_00080016	-	TCONS_00080020	-
AltA	TCONS_00013998	-	TCONS_00013999	-
AltA	TCONS_00069133	-	TCONS_00069132	-
AltA	TCONS_00069133	-	TCONS_00069132	-
AltA	TCONS_00013971	-	TCONS_00013973	-
AltA	TCONS_00067024	-	TCONS_00067025	-
AltA	TCONS_00044997	-	TCONS_00044998	-
AltA	TCONS_00072740	-	TCONS_00072741	-
AltA	TCONS_00010961	-	TCONS_00010962	-
AltA	TCONS_00010959	-	TCONS_00010960	-
AltA	TCONS_00069216	Glyco_hydro_19,	TCONS_00069217	Glyco_hydro_19,
AltA	TCONS_00010952	-	TCONS_00010951	-
AltA	TCONS_00013935	DUF1475,	TCONS_00013939	DUF1475,
AltA	TCONS_00013935	DUF1475,	TCONS_00013939	-
AltA	TCONS_00010911	-	TCONS_00010912	-
AltA	TCONS_00069205	-	TCONS_00069204	-
AltA	TCONS_00067138	-	TCONS_00067140	-
AltA	TCONS_00044885	-	TCONS_00044884	-
AltA	TCONS_00044875	-	TCONS_00044874	-
AltA	TCONS_00042301	-	TCONS_00042300	-
AltA	TCONS_00044861	-	TCONS_00044866	-
AltA	TCONS_00066272	-	TCONS_00066266	-
AltA	TCONS_00066336	A_deamin,	TCONS_00066333	-
AltA	TCONS_00077619	-	TCONS_00077622	-
AltA	TCONS_00079667	-	TCONS_00079665	-
AltA	TCONS_00066437	Reticulon,	TCONS_00066441	-
AltA	TCONS_00079613	-	TCONS_00079614	Ndr,
AltA	TCONS_00079619	-	TCONS_00079618	-
AltA	TCONS_00066348	-	TCONS_00066349	-
AltA	TCONS_00068525	-	TCONS_00068526	-
AltA	TCONS_00081285	-	TCONS_00081284	-
AltA	TCONS_00068554	-	TCONS_00068556	-
AltA	TCONS_00081274	G_glu_transpept,	TCONS_00081277	G_glu_transpept,
AltA	TCONS_00079649	-	TCONS_00079651	-
AltA	TCONS_00079621	-	TCONS_00079620	-
AltA	TCONS_00010833	-	TCONS_00010838	TRAM_LAG1_CLN8,
AltA	TCONS_00038814	DUF632,	TCONS_00038813	DUF632,
AltA	TCONS_00045162	tRNA-synt_1c_C,	TCONS_00045164	tRNA-synt_1c_C,
AltA	TCONS_00013879	-	TCONS_00013880	-
AltA	TCONS_00072660	-	TCONS_00072664	-
AltA	TCONS_00042514	-	TCONS_00042516	-
AltA	TCONS_00042506	DUF789,	TCONS_00042507	DUF789,
AltA	TCONS_00013888	-	TCONS_00013889	-
AltA	TCONS_00045192	-	TCONS_00045194	-
AltA	TCONS_00079816	-	TCONS_00079818	-
AltA	TCONS_00081370	-	TCONS_00081372	-
AltA	TCONS_00045213	-	TCONS_00045215	-
AltA	TCONS_00071123	-	TCONS_00071124	-
AltA	TCONS_00071123	-	TCONS_00071124	-
AltA	TCONS_00072593	-	TCONS_00072594	-
AltA	TCONS_00079848	-	TCONS_00079849	-
AltA	TCONS_00040337	-	TCONS_00040336	-
AltA	TCONS_00010800	-	TCONS_00010799	-
AltA	TCONS_00040303	-	TCONS_00040304	-
AltA	TCONS_00076230	DUF936,	TCONS_00076231	DUF936,
AltA	TCONS_00077683	-	TCONS_00077685	-
AltA	TCONS_00013788	-	TCONS_00013789	-
AltA	TCONS_00038917	-	TCONS_00038919	-
AltA	TCONS_00045118	-	TCONS_00045120	-
AltA	TCONS_00038884	-	TCONS_00038885	-
AltA	TCONS_00040485	-	TCONS_00040487	DAGK_acc,
AltA	TCONS_00049293	-	TCONS_00049294	-
AltA	TCONS_00074504	-	TCONS_00074506	-
AltA	TCONS_00074460	-	TCONS_00074463	-
AltA	TCONS_00075944	-	TCONS_00075946	-
AltA	TCONS_00075925	-	TCONS_00075927	-
AltA	TCONS_00075899	-	TCONS_00075900	-
AltA	TCONS_00080311	-	TCONS_00080312	-
AltA	TCONS_00080305	AUX_IAA,	TCONS_00080304	AUX_IAA,
AltA	TCONS_00080269	Glycos_transf_1,	TCONS_00080268	Glycos_transf_1,
AltA	TCONS_00080264	-	TCONS_00080266	-
AltA	TCONS_00081867	-	TCONS_00081868	-
AltA	TCONS_00081839	-	TCONS_00081840	-
AltA	TCONS_00067994	DUF4370,	TCONS_00067996	-
AltA	TCONS_00065816	-	TCONS_00065819	-
AltA	TCONS_00067953	-	TCONS_00067954	-
AltA	TCONS_00074864	-	TCONS_00074863	-
AltA	TCONS_00074867	-	TCONS_00074865	-
AltA	TCONS_00073278	-	TCONS_00073277	-
AltA	TCONS_00013657	ABC_tran,	TCONS_00013660	-
AltA	TCONS_00010607	-	TCONS_00010608	-
AltA	TCONS_00074821	-	TCONS_00074824	-
AltA	TCONS_00010584	-	TCONS_00010585	-
AltA	TCONS_00010579	p450,	TCONS_00010581	p450,
AltA	TCONS_00065616	-	TCONS_00065621	-
AltA	TCONS_00010554	-	TCONS_00010558	-
AltA	TCONS_00010542	-	TCONS_00010541	-
AltA	TCONS_00065606	IFRD,	TCONS_00065607	IFRD,
AltA	TCONS_00065704	-	TCONS_00065705	-
AltA	TCONS_00042695	-	TCONS_00042694	-
AltA	TCONS_00042693	-	TCONS_00042694	-
AltA	TCONS_00065670	Plant_zn_clust,	TCONS_00065671	Plant_zn_clust,
AltA	TCONS_00067914	-	TCONS_00067919	-
AltA	TCONS_00045329	-	TCONS_00045332	-
AltA	TCONS_00074730	-	TCONS_00074731	-
AltA	TCONS_00045323	Vac14_Fab1_bd,	TCONS_00045324	-
AltA	TCONS_00077505	-	TCONS_00077506	-
AltA	TCONS_00042562	-	TCONS_00042564	-
AltA	TCONS_00045252	-	TCONS_00045253	-
AltA	TCONS_00042567	-	TCONS_00042565	-
AltA	TCONS_00074806	Helicase_C,	TCONS_00074813	-
AltA	TCONS_00045234	TPX2,	TCONS_00045235	TPX2,
AltA	TCONS_00074803	-	TCONS_00074805	-
AltA	TCONS_00074528	-	TCONS_00074527	-
AltA	TCONS_00075989	-	TCONS_00075990	-
AltA	TCONS_00074769	-	TCONS_00074766	-
AltA	TCONS_00074777	-	TCONS_00074778	-
AltA	TCONS_00049504	-	TCONS_00049505	-
AltA	TCONS_00047610	tRNA-synt_2d,	TCONS_00047609	tRNA-synt_2d,
AltA	TCONS_00042740	-	TCONS_00042741	-
AltA	TCONS_00081645	-	TCONS_00081646	-
AltA	TCONS_00047570	-	TCONS_00047569	-
AltA	TCONS_00047570	-	TCONS_00047571	-
AltA	TCONS_00047569	-	TCONS_00047571	-
AltA	TCONS_00068061	-	TCONS_00068070	-
AltA	TCONS_00068075	-	TCONS_00068078	-
AltA	TCONS_00065912	-	TCONS_00065914	-
AltA	TCONS_00068133	-	TCONS_00068134	-
AltA	TCONS_00066001	-	TCONS_00066003	-
AltA	TCONS_00066001	-	TCONS_00066003	-
AltA	TCONS_00081712	-	TCONS_00081715	-
AltA	TCONS_00066041	-	TCONS_00066042	-
AltA	TCONS_00068200	-	TCONS_00068199	-
AltA	TCONS_00073033	-	TCONS_00073034	-
AltA	TCONS_00074657	-	TCONS_00074658	-
AltA	TCONS_00068057	SAP30_Sin3_bdg,	TCONS_00068059	SAP30_Sin3_bdg,
AltA	TCONS_00068046	-	TCONS_00068047	-
AltA	TCONS_00074659	-	TCONS_00074660	-
AltA	TCONS_00042899	-	TCONS_00042903	-
AltA	TCONS_00049343	-	TCONS_00049344	-
AltA	TCONS_00042881	-	TCONS_00042880	-
AltA	TCONS_00042873	-	TCONS_00042874	Methyltrn_RNA_3,
AltA	TCONS_00042868	-	TCONS_00042869	-
AltA	TCONS_00042940	-	TCONS_00042942	-
AltA	TCONS_00049391	-	TCONS_00049392	-
AltA	TCONS_00049380	-	TCONS_00049386	-
AltA	TCONS_00045492	-	TCONS_00045496	-
AltA	TCONS_00049362	-	TCONS_00049363	-
AltA	TCONS_00072899	-	TCONS_00072900	HMA,
AltA	TCONS_00072898	-	TCONS_00072897	-
AltA	TCONS_00072931	-	TCONS_00072935	-
AltA	TCONS_00072929	-	TCONS_00072931	-
AltA	TCONS_00042798	Pkinase,	TCONS_00042800	-
AltA	TCONS_00045446	-	TCONS_00045448	-
AltA	TCONS_00073000	-	TCONS_00073002	-
AltA	TCONS_00074565	-	TCONS_00074562	-
AltA	TCONS_00042833	-	TCONS_00042832	-
AltA	TCONS_00011695	-	TCONS_00011696	-
AltA	TCONS_00075194	-	TCONS_00075195	-
AltA	TCONS_00009883	Vps54,	TCONS_00009891	-
AltA	TCONS_00011633	-	TCONS_00011634	-
AltA	TCONS_00014689	-	TCONS_00014697	-
AltA	TCONS_00014689	-	TCONS_00014699	-
AltA	TCONS_00014689	-	TCONS_00014697	-
AltA	TCONS_00075156	-	TCONS_00075157	-
AltA	TCONS_00073579	-	TCONS_00073581	-
AltA	TCONS_00075129	-	TCONS_00075130	-
AltA	TCONS_00084823	-	TCONS_00084825	-
AltA	TCONS_00017721	-	TCONS_00017722	-
AltA	TCONS_00071605	-	TCONS_00071612	-
AltA	TCONS_00020196	-	TCONS_00020195	-
AltA	TCONS_00010003	-	TCONS_00010002	-
AltA	TCONS_00071729	Reticulon,	TCONS_00071730	Reticulon,
AltA	TCONS_00010026	-	TCONS_00010027	-
AltA	TCONS_00017684	-	TCONS_00017685	-
AltA	TCONS_00071715	-	TCONS_00071714	-
AltA	TCONS_00071713	-	TCONS_00071715	-
AltA	TCONS_00071713	-	TCONS_00071715	-
AltA	TCONS_00004840	-	TCONS_00004842	-
AltA	TCONS_00009986	-	TCONS_00009985	-
AltA	TCONS_00009970	-	TCONS_00009971	-
AltA	TCONS_00009978	-	TCONS_00009979	-
AltA	TCONS_00051286	-	TCONS_00051287	-
AltA	TCONS_00036461	-	TCONS_00036462	-
AltA	TCONS_00051306	-	TCONS_00051307	Abhydrolase_6,
AltA	TCONS_00058646	-	TCONS_00058645	-
AltA	TCONS_00036448	-	TCONS_00036451	-
AltA	TCONS_00017805	-	TCONS_00017806	DUF3593,
AltA	TCONS_00054387	-	TCONS_00054388	S-methyl_trans,
AltA	TCONS_00054386	-	TCONS_00054387	-
AltA	TCONS_00058659	-	TCONS_00058660	-
AltA	TCONS_00058665	-	TCONS_00058666	-
AltA	TCONS_00036482	-	TCONS_00036483	-
AltA	TCONS_00036481	-	TCONS_00036480	-
AltA	TCONS_00051343	-	TCONS_00051344	-
AltA	TCONS_00051355	Ist1,	TCONS_00051356	Ist1,
AltA	TCONS_00071784	-	TCONS_00071786	-
AltA	TCONS_00071798	-	TCONS_00071799	Myb_DNA-bind_6,
AltA	TCONS_00071793	-	TCONS_00071792	-
AltA	TCONS_00071793	-	TCONS_00071792	-
AltA	TCONS_00070204	Aminotran_1_2,	TCONS_00070205	-
AltA	TCONS_00051260	-	TCONS_00051263	-
AltA	TCONS_00073661	-	TCONS_00073662	-
AltA	TCONS_00011570	ATP_bind_1,	TCONS_00011572	ATP_bind_1,
AltA	TCONS_00073723	-	TCONS_00073725	-
AltA	TCONS_00033165	-	TCONS_00033166	-
AltA	TCONS_00033154	-	TCONS_00033158	-
AltA	TCONS_00011610	Plant_zn_clust,	TCONS_00011611	Plant_zn_clust,
AltA	TCONS_00058512	-	TCONS_00058513	-
AltA	TCONS_00036400	-	TCONS_00036401	-
AltA	TCONS_00051374	-	TCONS_00051379	-
AltA	TCONS_00054408	-	TCONS_00054409	-
AltA	TCONS_00058517	-	TCONS_00058518	-
AltA	TCONS_00033195	-	TCONS_00033196	-
AltA	TCONS_00058589	-	TCONS_00058590	-
AltA	TCONS_00033234	-	TCONS_00033237	-
AltA	TCONS_00056888	-	TCONS_00056890	-
AltA	TCONS_00058602	Galactosyl_T,	TCONS_00058603	Galactosyl_T,
AltA	TCONS_00056897	UQ_con,	TCONS_00056898	-
AltA	TCONS_00073649	-	TCONS_00073651	-
AltA	TCONS_00014585	DUF3054,	TCONS_00014590	DUF3054,
AltA	TCONS_00011557	-	TCONS_00011558	-
AltA	TCONS_00073401	-	TCONS_00073402	Metallophos,
AltA	TCONS_00014560	DUF676,	TCONS_00014562	DUF676,
AltA	TCONS_00011539	-	TCONS_00011538	-
AltA	TCONS_00014582	-	TCONS_00014581	-
AltA	TCONS_00073344	-	TCONS_00073345	Response_reg,
AltA	TCONS_00073335	-	TCONS_00073339	-
AltA	TCONS_00058878	-	TCONS_00058881	-
AltA	TCONS_00057210	-	TCONS_00057212	-
AltA	TCONS_00074934	-	TCONS_00074935	-
AltA	TCONS_00011445	-	TCONS_00011446	-
AltA	TCONS_00014473	-	TCONS_00014474	-
AltA	TCONS_00074917	-	TCONS_00074918	-
AltA	TCONS_00014513	ODR4-like,	TCONS_00014512	ODR4-like,
AltA	TCONS_00067696	-	TCONS_00067697	-
AltA	TCONS_00067684	-	TCONS_00067685	NAD_binding_10,
AltA	TCONS_00065451	-	TCONS_00065453	-
AltA	TCONS_00065451	-	TCONS_00065453	-
AltA	TCONS_00065494	fn3_3,	TCONS_00065493	fn3_3,
AltA	TCONS_00069747	-	TCONS_00069745	-
AltA	TCONS_00069887	Aldo_ket_red,	TCONS_00069888	Aldo_ket_red,
AltA	TCONS_00017960	-	TCONS_00017961	-
AltA	TCONS_00020316	-	TCONS_00020318	-
AltA	TCONS_00069853	-	TCONS_00069861	-
AltA	TCONS_00017948	-	TCONS_00017949	-
AltA	TCONS_00071504	-	TCONS_00071505	-
AltA	TCONS_00071470	-	TCONS_00071474	-
AltA	TCONS_00051531	Jacalin,	TCONS_00051530	Jacalin,
AltA	TCONS_00051571	-	TCONS_00051572	-
AltA	TCONS_00018080	-	TCONS_00018081	-
AltA	TCONS_00020438	-	TCONS_00020437	-
AltA	TCONS_00020438	-	TCONS_00020439	-
AltA	TCONS_00020437	-	TCONS_00020439	-
AltA	TCONS_00054545	-	TCONS_00054550	-
AltA	TCONS_00058859	SPG48,	TCONS_00058860	-
AltA	TCONS_00018056	-	TCONS_00018055	-
AltA	TCONS_00057193	BT1,	TCONS_00057194	-
AltA	TCONS_00071581	-	TCONS_00071582	-
AltA	TCONS_00051443	-	TCONS_00051450	-
AltA	TCONS_00051437	Adenine_glyco,	TCONS_00051438	Adenine_glyco,
AltA	TCONS_00051437	Adenine_glyco,	TCONS_00051438	-
AltA	TCONS_00020366	-	TCONS_00020376	IMS_C,
AltA	TCONS_00018023	-	TCONS_00018027	-
AltA	TCONS_00036577	-	TCONS_00036578	-
AltA	TCONS_00036574	-	TCONS_00036575	-
AltA	TCONS_00014471	-	TCONS_00014472	-
AltA	TCONS_00014436	-	TCONS_00014440	-
AltA	TCONS_00011397	-	TCONS_00011396	-
AltA	TCONS_00057047	Motile_Sperm,	TCONS_00057049	Motile_Sperm,
AltA	TCONS_00073492	-	TCONS_00073493	-
AltA	TCONS_00058829	-	TCONS_00058830	-
AltA	TCONS_00036635	-	TCONS_00036639	-
AltA	TCONS_00033440	COX6B,	TCONS_00033439	-
AltA	TCONS_00033425	-	TCONS_00033427	-
AltA	TCONS_00033430	Reticulon,	TCONS_00033431	-
AltA	TCONS_00051585	-	TCONS_00051590	-
AltA	TCONS_00058773	ArfGap,	TCONS_00058772	ArfGap,
AltA	TCONS_00058773	-	TCONS_00058772	-
AltA	TCONS_00058773	-	TCONS_00058774	-
AltA	TCONS_00058772	-	TCONS_00058774	-
AltA	TCONS_00058773	-	TCONS_00058772	-
AltA	TCONS_00051604	-	TCONS_00051609	-
AltA	TCONS_00057090	-	TCONS_00057095	-
AltA	TCONS_00036589	-	TCONS_00036591	-
AltA	TCONS_00014248	DUF4094,	TCONS_00014251	DUF4094,
AltA	TCONS_00014281	-	TCONS_00014283	-
AltA	TCONS_00014292	-	TCONS_00014290	Sulfate_tra_GLY,
AltA	TCONS_00011253	TAXi_N,	TCONS_00011254	-
AltA	TCONS_00073977	Iso_dh,	TCONS_00073979	-
AltA	TCONS_00014309	-	TCONS_00014310	-
AltA	TCONS_00074022	-	TCONS_00074024	-
AltA	TCONS_00074022	-	TCONS_00074024	-
AltA	TCONS_00074022	-	TCONS_00074021	-
AltA	TCONS_00074014	-	TCONS_00074015	-
AltA	TCONS_00086477	-	TCONS_00086473	-
AltA	TCONS_00067535	-	TCONS_00067536	-
AltA	TCONS_00024814	-	TCONS_00024818	-
AltA	TCONS_00022431	-	TCONS_00022432	-
AltA	TCONS_00024836	-	TCONS_00024835	-
AltA	TCONS_00014352	-	TCONS_00014357	-
AltA	TCONS_00069640	-	TCONS_00069643	-
AltA	TCONS_00069641	-	TCONS_00069643	-
AltA	TCONS_00014385	-	TCONS_00014387	-
AltA	TCONS_00014385	-	TCONS_00014387	-
AltA	TCONS_00014385	-	TCONS_00014384	-
AltA	TCONS_00067460	Frigida,	TCONS_00067464	-
AltA	TCONS_00018115	-	TCONS_00018117	-
AltA	TCONS_00011374	-	TCONS_00011375	YjeF_N,
AltA	TCONS_00069567	ATP_bind_1,	TCONS_00069568	ATP_bind_1,
AltA	TCONS_00020487	-	TCONS_00020488	Peptidase_S10,
AltA	TCONS_00069549	-	TCONS_00069548	-
AltA	TCONS_00069540	-	TCONS_00069545	-
AltA	TCONS_00058188	O-FucT,	TCONS_00058187	-
AltA	TCONS_00058188	O-FucT,	TCONS_00058191	O-FucT,
AltA	TCONS_00058187	-	TCONS_00058191	O-FucT,
AltA	TCONS_00058197	-	TCONS_00058198	Cellulose_synt,
AltA	TCONS_00018186	-	TCONS_00018187	-
AltA	TCONS_00067590	HAUS-augmin3,	TCONS_00067589	HAUS-augmin3,
AltA	TCONS_00067590	HAUS-augmin3,	TCONS_00067589	HAUS-augmin3,
AltA	TCONS_00058250	-	TCONS_00058251	Ribosomal_L32e,
AltA	TCONS_00018221	-	TCONS_00018223	-
AltA	TCONS_00056573	-	TCONS_00056575	-
AltA	TCONS_00058159	-	TCONS_00058161	-
AltA	TCONS_00018299	-	TCONS_00018301	-
AltA	TCONS_00018299	-	TCONS_00018301	-
AltA	TCONS_00075545	-	TCONS_00075546	-
AltA	TCONS_00075545	-	TCONS_00075544	-
AltA	TCONS_00074091	-	TCONS_00074093	-
AltA	TCONS_00074091	-	TCONS_00074093	-
AltA	TCONS_00074091	-	TCONS_00074095	-
AltA	TCONS_00074086	-	TCONS_00074087	-
AltA	TCONS_00024963	Pkinase,	TCONS_00024965	Pkinase,
AltA	TCONS_00025006	-	TCONS_00025008	-
AltA	TCONS_00025006	-	TCONS_00025005	-
AltA	TCONS_00022588	-	TCONS_00022589	-
AltA	TCONS_00022588	-	TCONS_00022592	-
AltA	TCONS_00022589	-	TCONS_00022592	-
AltA	TCONS_00024937	PfkB,	TCONS_00024936	PfkB,
AltA	TCONS_00022527	-	TCONS_00022530	-
AltA	TCONS_00010050	-	TCONS_00010049	-
AltA	TCONS_00010099	-	TCONS_00010100	-
AltA	TCONS_00073784	-	TCONS_00073783	DUF2305,
AltA	TCONS_00073757	Pkinase,	TCONS_00073756	-
AltA	TCONS_00069441	HSP90,	TCONS_00069442	HSP90,
AltA	TCONS_00069430	-	TCONS_00069431	-
AltA	TCONS_00011091	-	TCONS_00011092	-
AltA	TCONS_00010165	-	TCONS_00010166	-
AltA	TCONS_00067339	-	TCONS_00067343	Acetyltransf_3,
AltA	TCONS_00010142	-	TCONS_00010143	-
AltA	TCONS_00005040	-	TCONS_00005043	-
AltA	TCONS_00067319	-	TCONS_00067320	-
AltA	TCONS_00067266	HAUS2,	TCONS_00067267	HAUS2,
AltA	TCONS_00014191	-	TCONS_00014193	-
AltA	TCONS_00011174	-	TCONS_00011176	-
AltA	TCONS_00067217	-	TCONS_00067228	-
AltA	TCONS_00067217	-	TCONS_00067229	-
AltA	TCONS_00067228	-	TCONS_00067229	-
AltA	TCONS_00067213	DUF4094,	TCONS_00067216	DUF4094,
AltA	TCONS_00020781	-	TCONS_00020783	efThoc1,
AltA	TCONS_00056764	-	TCONS_00056763	-
AltA	TCONS_00058476	-	TCONS_00058477	-
AltA	TCONS_00020731	-	TCONS_00020730	-
AltA	TCONS_00058402	-	TCONS_00058404	-
AltA	TCONS_00056745	-	TCONS_00056744	-
AltA	TCONS_00056665	-	TCONS_00056672	-
AltA	TCONS_00056676	-	TCONS_00056677	-
AltA	TCONS_00056682	-	TCONS_00056684	-
AltA	TCONS_00020826	-	TCONS_00020829	-
AltA	TCONS_00056688	Tim17,	TCONS_00056689	-
AltA	TCONS_00020822	-	TCONS_00020821	-
AltA	TCONS_00075387	-	TCONS_00075388	-
AltA	TCONS_00075418	-	TCONS_00075420	-
AltA	TCONS_00056603	-	TCONS_00056604	-
AltA	TCONS_00073846	Pkinase,	TCONS_00073849	Pkinase,
AltA	TCONS_00058276	-	TCONS_00058277	-
AltA	TCONS_00058276	-	TCONS_00058278	-
AltA	TCONS_00058277	-	TCONS_00058278	-
AltA	TCONS_00058276	-	TCONS_00058277	-
AltA	TCONS_00058276	-	TCONS_00058278	-
AltA	TCONS_00058277	-	TCONS_00058278	-
AltA	TCONS_00058288	-	TCONS_00058289	-
AltA	TCONS_00018392	-	TCONS_00018394	Aldose_epim,
AltA	TCONS_00075423	-	TCONS_00075428	-
AltA	TCONS_00075424	-	TCONS_00075423	-
AltA	TCONS_00020659	Sedlin_N,	TCONS_00020669	Sedlin_N,
AltA	TCONS_00075445	-	TCONS_00075447	-
AltA	TCONS_00075449	Glyco_transf_43,	TCONS_00075450	-
AltA	TCONS_00075449	Glyco_transf_43,	TCONS_00075451	Glyco_transf_43,
AltA	TCONS_00075450	-	TCONS_00075451	Glyco_transf_43,
AltA	TCONS_00018333	-	TCONS_00018334	-
AltA	TCONS_00018333	-	TCONS_00018335	-
AltA	TCONS_00018334	-	TCONS_00018335	-
AltA	TCONS_00016898	-	TCONS_00016900	-
AltA	TCONS_00016895	-	TCONS_00016896	-
AltA	TCONS_00016871	-	TCONS_00016873	-
AltA	TCONS_00016871	-	TCONS_00016872	O-FucT,
AltA	TCONS_00016952	-	TCONS_00016956	-
AltA	TCONS_00024305	-	TCONS_00024309	-
AltA	TCONS_00022004	DNA_ligase_A_C,	TCONS_00022005	DNA_ligase_A_C,
AltA	TCONS_00017032	UDPGP,	TCONS_00017033	UDPGP,
AltA	TCONS_00021961	DUF2359,	TCONS_00021962	DUF2359,
AltA	TCONS_00037246	-	TCONS_00037247	Glyco_transf_43,
AltA	TCONS_00024328	-	TCONS_00024329	-
AltA	TCONS_00022021	-	TCONS_00022022	-
AltA	TCONS_00022015	-	TCONS_00022017	-
AltA	TCONS_00034093	-	TCONS_00034094	-
AltA	TCONS_00037293	-	TCONS_00037294	-
AltA	TCONS_00019413	-	TCONS_00019415	-
AltA	TCONS_00019413	-	TCONS_00019415	-
AltA	TCONS_00024368	DUF4281,	TCONS_00024370	DUF4281,
AltA	TCONS_00022066	-	TCONS_00022068	-
AltA	TCONS_00017000	-	TCONS_00016999	-
AltA	TCONS_00037118	-	TCONS_00037120	-
AltA	TCONS_00037128	Ndr,	TCONS_00037130	Ndr,
AltA	TCONS_00037122	-	TCONS_00037125	-
AltA	TCONS_00072392	ADK,	TCONS_00072393	ADK,
AltA	TCONS_00072399	-	TCONS_00072398	-
AltA	TCONS_00072399	-	TCONS_00072398	-
AltA	TCONS_00070888	-	TCONS_00070890	-
AltA	TCONS_00072376	-	TCONS_00072379	-
AltA	TCONS_00022137	-	TCONS_00022138	-
AltA	TCONS_00070943	CCDC84,	TCONS_00070944	CCDC84,
AltA	TCONS_00024475	-	TCONS_00024474	-
AltA	TCONS_00024512	-	TCONS_00024514	-
AltA	TCONS_00071030	Peptidase_S10,	TCONS_00071031	-
AltA	TCONS_00071034	Act-Frag_cataly,	TCONS_00071035	-
AltA	TCONS_00017133	CK_II_beta,	TCONS_00017132	CK_II_beta,
AltA	TCONS_00017126	-	TCONS_00017128	-
AltA	TCONS_00034243	-	TCONS_00034245	-
AltA	TCONS_00037508	-	TCONS_00037507	-
AltA	TCONS_00037508	-	TCONS_00037510	-
AltA	TCONS_00037507	-	TCONS_00037510	-
AltA	TCONS_00034272	-	TCONS_00034273	-
AltA	TCONS_00037441	-	TCONS_00037442	-
AltA	TCONS_00019671	UPF0051,	TCONS_00019670	-
AltA	TCONS_00034311	Pkinase,	TCONS_00034313	Pkinase,
AltA	TCONS_00037414	-	TCONS_00037415	-
AltA	TCONS_00034211	-	TCONS_00034212	-
AltA	TCONS_00015238	-	TCONS_00015239	-
AltA	TCONS_00015226	Adaptin_binding,	TCONS_00015228	Adaptin_binding,
AltA	TCONS_00034174	-	TCONS_00034178	-
AltA	TCONS_00037354	-	TCONS_00037356	-
AltA	TCONS_00015182	-	TCONS_00015183	TPR_12,
AltA	TCONS_00015204	-	TCONS_00015206	RRM_1,
AltA	TCONS_00015204	-	TCONS_00015206	-
AltA	TCONS_00022374	Got1,	TCONS_00022380	Got1,
AltA	TCONS_00015135	-	TCONS_00015137	-
AltA	TCONS_00015135	-	TCONS_00015140	-
AltA	TCONS_00074349	PC-Esterase,	TCONS_00074347	-
AltA	TCONS_00024712	Pkinase,	TCONS_00024729	-
AltA	TCONS_00012121	MFMR,	TCONS_00012120	MFMR,
AltA	TCONS_00012121	-	TCONS_00012120	-
AltA	TCONS_00031577	-	TCONS_00031578	-
AltA	TCONS_00072259	-	TCONS_00072263	-
AltA	TCONS_00031569	-	TCONS_00031570	-
AltA	TCONS_00034656	-	TCONS_00034655	-
AltA	TCONS_00015128	-	TCONS_00015130	-
AltA	TCONS_00074280	-	TCONS_00074279	-
AltA	TCONS_00075773	-	TCONS_00075775	-
AltA	TCONS_00075777	-	TCONS_00075778	-
AltA	TCONS_00075763	-	TCONS_00075765	-
AltA	TCONS_00034609	-	TCONS_00034613	TFIIF_alpha,
AltA	TCONS_00034540	-	TCONS_00034542	-
AltA	TCONS_00074224	Clathrin_lg_ch,	TCONS_00074225	-
AltA	TCONS_00080853	-	TCONS_00080857	-
AltA	TCONS_00080853	-	TCONS_00080856	-
AltA	TCONS_00070794	-	TCONS_00070793	-
AltA	TCONS_00070787	-	TCONS_00070790	-
AltA	TCONS_00079154	-	TCONS_00079155	-
AltA	TCONS_00079141	-	TCONS_00079147	-
AltA	TCONS_00034504	-	TCONS_00034506	-
AltA	TCONS_00034502	-	TCONS_00034500	-
AltA	TCONS_00070865	-	TCONS_00070867	-
AltA	TCONS_00072363	Glucan_synthase,	TCONS_00072364	-
AltA	TCONS_00079072	-	TCONS_00079075	-
AltA	TCONS_00079072	-	TCONS_00079074	-
AltA	TCONS_00079075	-	TCONS_00079074	-
AltA	TCONS_00017217	-	TCONS_00017218	-
AltA	TCONS_00079114	-	TCONS_00079118	-
AltA	TCONS_00079111	-	TCONS_00079112	-
AltA	TCONS_00080820	-	TCONS_00080821	-
AltA	TCONS_00019812	-	TCONS_00019813	NmrA,
AltA	TCONS_00031785	-	TCONS_00031786	-
AltA	TCONS_00017308	-	TCONS_00017310	-
AltA	TCONS_00034924	-	TCONS_00034925	-
AltA	TCONS_00072078	-	TCONS_00072079	FH2,
AltA	TCONS_00031843	SMAP,	TCONS_00031844	-
AltA	TCONS_00031848	-	TCONS_00031847	-
AltA	TCONS_00019867	-	TCONS_00019868	-
AltA	TCONS_00019831	-	TCONS_00019830	-
AltA	TCONS_00019834	-	TCONS_00019835	-
AltA	TCONS_00019834	-	TCONS_00019835	-
AltA	TCONS_00024039	-	TCONS_00024038	-
AltA	TCONS_00033687	-	TCONS_00033686	-
AltA	TCONS_00023968	-	TCONS_00023969	-
AltA	TCONS_00012057	-	TCONS_00012058	-
AltA	TCONS_00015079	-	TCONS_00015082	-
AltA	TCONS_00021646	-	TCONS_00021644	-
AltA	TCONS_00015055	-	TCONS_00015054	-
AltA	TCONS_00033719	-	TCONS_00033721	-
AltA	TCONS_00023997	-	TCONS_00023996	-
AltA	TCONS_00036786	TPX2,	TCONS_00036785	TPX2,
AltA	TCONS_00036793	-	TCONS_00036795	-
AltA	TCONS_00057296	-	TCONS_00057298	-
AltA	TCONS_00057360	-	TCONS_00057361	-
AltA	TCONS_00011904	-	TCONS_00011905	Peptidase_S8,
AltA	TCONS_00059072	-	TCONS_00059074	-
AltA	TCONS_00070550	-	TCONS_00070554	-
AltA	TCONS_00059049	-	TCONS_00059050	-
AltA	TCONS_00036838	-	TCONS_00036839	-
AltA	TCONS_00057346	-	TCONS_00057349	-
AltA	TCONS_00057332	-	TCONS_00057334	-
AltA	TCONS_00057332	-	TCONS_00057335	-
AltA	TCONS_00057334	-	TCONS_00057335	-
AltA	TCONS_00011913	-	TCONS_00011914	-
AltA	TCONS_00011921	-	TCONS_00011922	-
AltA	TCONS_00058959	Foie-gras_1,	TCONS_00058958	Foie-gras_1,
AltA	TCONS_00036719	-	TCONS_00036720	-
AltA	TCONS_00011938	-	TCONS_00011941	-
AltA	TCONS_00058940	-	TCONS_00058942	-
AltA	TCONS_00011963	-	TCONS_00011964	-
AltA	TCONS_00036759	-	TCONS_00036760	-
AltA	TCONS_00033549	USP7_ICP0_bdg,	TCONS_00033551	USP7_ICP0_bdg,
AltA	TCONS_00033557	-	TCONS_00033558	-
AltA	TCONS_00058967	-	TCONS_00058968	-
AltA	TCONS_00033569	-	TCONS_00033570	-
AltA	TCONS_00031651	-	TCONS_00031658	-
AltA	TCONS_00072229	-	TCONS_00072231	-
AltA	TCONS_00034794	-	TCONS_00034795	-
AltA	TCONS_00034773	HSP70,	TCONS_00034774	HSP70,
AltA	TCONS_00031709	-	TCONS_00031710	-
AltA	TCONS_00031702	-	TCONS_00031706	-
AltA	TCONS_00031694	-	TCONS_00031696	-
AltA	TCONS_00034819	-	TCONS_00034821	-
AltA	TCONS_00072167	-	TCONS_00072170	-
AltA	TCONS_00034867	-	TCONS_00034866	-
AltA	TCONS_00080632	-	TCONS_00080631	-
AltA	TCONS_00070593	-	TCONS_00070596	-
AltA	TCONS_00080715	-	TCONS_00080718	ABC1,
AltA	TCONS_00080715	-	TCONS_00080718	-
AltA	TCONS_00078996	-	TCONS_00078997	-
AltA	TCONS_00072202	-	TCONS_00072203	-
AltA	TCONS_00019919	-	TCONS_00019918	-
AltA	TCONS_00080711	-	TCONS_00080714	-
AltA	TCONS_00072185	-	TCONS_00072187	-
AltA	TCONS_00078927	-	TCONS_00078930	-
AltA	TCONS_00017516	-	TCONS_00017522	-
AltA	TCONS_00017516	-	TCONS_00017520	-
AltA	TCONS_00035113	-	TCONS_00035112	-
AltA	TCONS_00017474	-	TCONS_00017475	-
AltA	TCONS_00078904	-	TCONS_00078905	-
AltA	TCONS_00080563	-	TCONS_00080565	-
AltA	TCONS_00035203	-	TCONS_00035204	-
AltA	TCONS_00020039	Staygreen,	TCONS_00020042	Staygreen,
AltA	TCONS_00017563	-	TCONS_00017564	-
AltA	TCONS_00032007	-	TCONS_00032014	-
AltA	TCONS_00017577	-	TCONS_00017579	-
AltA	TCONS_00017577	-	TCONS_00017579	-
AltA	TCONS_00017577	NUDIX,	TCONS_00017579	-
AltA	TCONS_00071847	-	TCONS_00071846	-
AltA	TCONS_00071857	DUF1295,	TCONS_00071855	-
AltA	TCONS_00071857	-	TCONS_00071856	-
AltA	TCONS_00070246	Mem_trans,	TCONS_00070248	Mem_trans,
AltA	TCONS_00031972	-	TCONS_00031973	-
AltA	TCONS_00033925	-	TCONS_00033934	-
AltA	TCONS_00033925	-	TCONS_00033933	-
AltA	TCONS_00033934	-	TCONS_00033933	-
AltA	TCONS_00033939	Galactosyl_T,	TCONS_00033942	-
AltA	TCONS_00011865	Epimerase,	TCONS_00011866	-
AltA	TCONS_00021893	-	TCONS_00021894	-
AltA	TCONS_00024212	-	TCONS_00024211	-
AltA	TCONS_00037068	-	TCONS_00037070	-
AltA	TCONS_00014905	-	TCONS_00014906	-
AltA	TCONS_00033866	ERAP1_C,	TCONS_00033868	-
AltA	TCONS_00037049	-	TCONS_00037055	-
AltA	TCONS_00011805	-	TCONS_00011806	-
AltA	TCONS_00033872	-	TCONS_00033875	-
AltA	TCONS_00037037	-	TCONS_00037038	-
AltA	TCONS_00021766	-	TCONS_00021768	-
AltA	TCONS_00024251	-	TCONS_00024250	-
AltA	TCONS_00033815	IF-2B,	TCONS_00033822	-
AltA	TCONS_00021922	-	TCONS_00021921	-
AltA	TCONS_00021923	-	TCONS_00021928	-
AltA	TCONS_00021931	-	TCONS_00021932	-
AltA	TCONS_00014867	-	TCONS_00014868	-
AltA	TCONS_00011770	-	TCONS_00011772	-
AltA	TCONS_00014824	-	TCONS_00014825	-
AltA	TCONS_00014845	-	TCONS_00014851	-
AltA	TCONS_00031901	-	TCONS_00031904	-
AltA	TCONS_00077438	-	TCONS_00077439	-
AltA	TCONS_00070437	-	TCONS_00070438	-
AltA	TCONS_00031876	-	TCONS_00031877	-
AltA	TCONS_00017633	-	TCONS_00017635	-
AltA	TCONS_00017633	-	TCONS_00017637	-
AltA	TCONS_00020097	-	TCONS_00020098	-
AltA	TCONS_00070375	-	TCONS_00070376	-
AltA	TCONS_00070375	-	TCONS_00070376	-
AltA	TCONS_00070375	-	TCONS_00070374	-
AltA	TCONS_00071948	-	TCONS_00071952	-
AltA	TCONS_00071922	-	TCONS_00071925	-
AltA	TCONS_00078736	-	TCONS_00078741	-
AltA	TCONS_00078736	-	TCONS_00078747	-
AltA	TCONS_00070355	-	TCONS_00070354	-
AltA	TCONS_00017615	-	TCONS_00017614	-
AltA	TCONS_00077344	-	TCONS_00077346	-
AltD	TCONS_00029994	-	TCONS_00029993	-
AltD	TCONS_00027191	DUF3523,	TCONS_00027190	DUF3523,
AltD	TCONS_00027191	-	TCONS_00027190	-
AltD	TCONS_00030005	-	TCONS_00030006	RRM_1,
AltD	TCONS_00008814	-	TCONS_00008816	-
AltD	TCONS_00008878	-	TCONS_00008879	-
AltD	TCONS_00003774	-	TCONS_00003776	-
AltD	TCONS_00003768	-	TCONS_00003767	-
AltD	TCONS_00003756	-	TCONS_00003760	-
AltD	TCONS_00008848	-	TCONS_00008850	Uso1_p115_head,
AltD	TCONS_00003781	-	TCONS_00003783	-
AltD	TCONS_00008951	-	TCONS_00008952	-
AltD	TCONS_00050203	-	TCONS_00050207	-
AltD	TCONS_00035962	-	TCONS_00035963	-
AltD	TCONS_00050238	-	TCONS_00050242	SNAPc_SNAP43,
AltD	TCONS_00050238	-	TCONS_00050242	SNAPc_SNAP43,
AltD	TCONS_00050233	-	TCONS_00050235	-
AltD	TCONS_00084126	-	TCONS_00084127	-
AltD	TCONS_00027205	-	TCONS_00027207	-
AltD	TCONS_00006103	-	TCONS_00006105	Peptidase_M41,
AltD	TCONS_00006060	-	TCONS_00006061	-
AltD	TCONS_00030173	-	TCONS_00030175	-
AltD	TCONS_00082849	-	TCONS_00082850	-
AltD	TCONS_00084058	-	TCONS_00084061	-
AltD	TCONS_00030180	-	TCONS_00030181	-
AltD	TCONS_00027313	-	TCONS_00027316	-
AltD	TCONS_00000999	EF-hand_7,	TCONS_00001000	-
AltD	TCONS_00027000	-	TCONS_00027001	-
AltD	TCONS_00008970	-	TCONS_00008973	-
AltD	TCONS_00003861	-	TCONS_00003862	-
AltD	TCONS_00029810	-	TCONS_00029809	-
AltD	TCONS_00047314	PC-Esterase,	TCONS_00047313	-
AltD	TCONS_00047303	-	TCONS_00047305	-
AltD	TCONS_00047285	MFS_1,	TCONS_00047287	MFS_1,
AltD	TCONS_00035802	UQ_con,	TCONS_00035804	-
AltD	TCONS_00059155	UPRTase,	TCONS_00059154	-
AltD	TCONS_00032582	-	TCONS_00032585	MACPF,
AltD	TCONS_00001104	-	TCONS_00001110	-
AltD	TCONS_00032498	-	TCONS_00032499	-
AltD	TCONS_00059166	-	TCONS_00059167	-
AltD	TCONS_00062692	-	TCONS_00062693	FragX_IP,
AltD	TCONS_00062701	Glyco_transf_41,	TCONS_00062705	Glyco_transf_41,
AltD	TCONS_00001151	-	TCONS_00001152	-
AltD	TCONS_00057489	-	TCONS_00057491	Aa_trans,
AltD	TCONS_00057509	-	TCONS_00057507	-
AltD	TCONS_00029901	UPF0183,	TCONS_00029902	UPF0183,
AltD	TCONS_00029890	-	TCONS_00029892	-
AltD	TCONS_00062639	RRM_1,	TCONS_00062640	-
AltD	TCONS_00001049	-	TCONS_00001050	-
AltD	TCONS_00009255	-	TCONS_00009256	IPPT,
AltD	TCONS_00009181	-	TCONS_00009182	-
AltD	TCONS_00032308	-	TCONS_00032309	-
AltD	TCONS_00049034	-	TCONS_00049035	-
AltD	TCONS_00047223	-	TCONS_00047224	-
AltD	TCONS_00049102	-	TCONS_00049099	-
AltD	TCONS_00053439	-	TCONS_00053436	-
AltD	TCONS_00047205	-	TCONS_00047206	BAG,
AltD	TCONS_00009293	-	TCONS_00009295	-
AltD	TCONS_00047197	-	TCONS_00047198	-
AltD	TCONS_00032351	-	TCONS_00032352	-
AltD	TCONS_00048953	-	TCONS_00048954	Methyltransf_16,
AltD	TCONS_00027573	-	TCONS_00027580	-
AltD	TCONS_00032371	-	TCONS_00032372	-
AltD	TCONS_00053596	-	TCONS_00053597	-
AltD	TCONS_00035576	-	TCONS_00035580	-
AltD	TCONS_00050485	-	TCONS_00050486	-
AltD	TCONS_00053490	-	TCONS_00053491	-
AltD	TCONS_00048922	Ribosomal_L6e,	TCONS_00048924	Ribosomal_L6e,
AltD	TCONS_00053564	-	TCONS_00053566	-
AltD	TCONS_00035603	Usp,	TCONS_00035604	Usp,
AltD	TCONS_00047144	-	TCONS_00047142	-
AltD	TCONS_00047144	-	TCONS_00047142	-
AltD	TCONS_00047146	-	TCONS_00047147	-
AltD	TCONS_00064058	-	TCONS_00064059	-
AltD	TCONS_00027631	DUF4094,	TCONS_00027632	DUF4094,
AltD	TCONS_00064184	-	TCONS_00064183	-
AltD	TCONS_00062502	-	TCONS_00062503	-
AltD	TCONS_00062502	-	TCONS_00062505	-
AltD	TCONS_00062503	-	TCONS_00062505	-
AltD	TCONS_00032332	-	TCONS_00032334	-
AltD	TCONS_00009462	Pkinase,	TCONS_00009464	Pkinase,
AltD	TCONS_00004324	-	TCONS_00004326	bHLH-MYC_N,
AltD	TCONS_00047074	-	TCONS_00047076	-
AltD	TCONS_00053201	-	TCONS_00053202	-
AltD	TCONS_00048867	-	TCONS_00048868	-
AltD	TCONS_00009550	-	TCONS_00009552	-
AltD	TCONS_00030245	Abhydrolase_6,	TCONS_00030246	-
AltD	TCONS_00053380	DUF936,	TCONS_00053379	-
AltD	TCONS_00027372	-	TCONS_00027377	-
AltD	TCONS_00027372	-	TCONS_00027378	-
AltD	TCONS_00035333	-	TCONS_00035334	-
AltD	TCONS_00032139	DUF3548,	TCONS_00032140	-
AltD	TCONS_00053324	-	TCONS_00053327	-
AltD	TCONS_00048718	MIF4G,	TCONS_00048719	-
AltD	TCONS_00032263	-	TCONS_00032265	-
AltD	TCONS_00035364	-	TCONS_00035363	-
AltD	TCONS_00062226	Arf,	TCONS_00062227	Arf,
AltD	TCONS_00004226	-	TCONS_00004230	-
AltD	TCONS_00027479	-	TCONS_00027480	-
AltD	TCONS_00027501	-	TCONS_00027504	-
AltD	TCONS_00063948	-	TCONS_00063949	-
AltD	TCONS_00062285	-	TCONS_00062284	-
AltD	TCONS_00027411	-	TCONS_00027412	-
AltD	TCONS_00008120	CTDII,	TCONS_00008121	-
AltD	TCONS_00002919	-	TCONS_00002920	-
AltD	TCONS_00026877	-	TCONS_00026874	-
AltD	TCONS_00058030	-	TCONS_00058031	-
AltD	TCONS_00058030	-	TCONS_00058035	-
AltD	TCONS_00058031	-	TCONS_00058035	-
AltD	TCONS_00018857	-	TCONS_00018858	-
AltD	TCONS_00016300	-	TCONS_00016302	-
AltD	TCONS_00057931	-	TCONS_00057932	-
AltD	TCONS_00057935	ArfGap,	TCONS_00057937	ArfGap,
AltD	TCONS_00057928	Nop25,	TCONS_00057929	-
AltD	TCONS_00016392	Glyco_hydro_3,	TCONS_00016393	Glyco_hydro_3,
AltD	TCONS_00052867	-	TCONS_00052868	-
AltD	TCONS_00052900	-	TCONS_00052903	-
AltD	TCONS_00052900	-	TCONS_00052903	-
AltD	TCONS_00028081	-	TCONS_00028082	-
AltD	TCONS_00028081	-	TCONS_00028082	Cyclin,
AltD	TCONS_00006836	-	TCONS_00006839	-
AltD	TCONS_00006794	-	TCONS_00006797	-
AltD	TCONS_00056360	-	TCONS_00056361	-
AltD	TCONS_00006804	-	TCONS_00006805	-
AltD	TCONS_00001711	-	TCONS_00001722	-
AltD	TCONS_00001690	-	TCONS_00001692	-
AltD	TCONS_00055750	-	TCONS_00055751	-
AltD	TCONS_00055761	-	TCONS_00055762	-
AltD	TCONS_00055761	-	TCONS_00055762	-
AltD	TCONS_00029504	-	TCONS_00029510	-
AltD	TCONS_00006739	-	TCONS_00006738	-
AltD	TCONS_00006732	LON,	TCONS_00006731	LON,
AltD	TCONS_00029539	-	TCONS_00029542	-
AltD	TCONS_00006685	-	TCONS_00006686	-
AltD	TCONS_00029577	-	TCONS_00029579	-
AltD	TCONS_00061004	-	TCONS_00061005	-
AltD	TCONS_00002842	Cyt-b5,	TCONS_00002841	-
AltD	TCONS_00030785	-	TCONS_00030788	-
AltD	TCONS_00026734	-	TCONS_00026736	-
AltD	TCONS_00026749	-	TCONS_00026751	-
AltD	TCONS_00002810	-	TCONS_00002815	-
AltD	TCONS_00028054	-	TCONS_00028056	Amino_oxidase,
AltD	TCONS_00060911	-	TCONS_00060912	-
AltD	TCONS_00059377	-	TCONS_00059382	-
AltD	TCONS_00059377	-	TCONS_00059381	-
AltD	TCONS_00059382	-	TCONS_00059381	-
AltD	TCONS_00050600	-	TCONS_00050603	-
AltD	TCONS_00060867	-	TCONS_00060866	-
AltD	TCONS_00060838	-	TCONS_00060840	-
AltD	TCONS_00050674	-	TCONS_00050676	-
AltD	TCONS_00059424	-	TCONS_00059425	-
AltD	TCONS_00053635	-	TCONS_00053636	-
AltD	TCONS_00056114	MPC,	TCONS_00056117	-
AltD	TCONS_00056114	MPC,	TCONS_00056116	-
AltD	TCONS_00034482	-	TCONS_00034483	-
AltD	TCONS_00037757	-	TCONS_00037758	-
AltD	TCONS_00037676	-	TCONS_00037675	-
AltD	TCONS_00055714	-	TCONS_00055716	-
AltD	TCONS_00055714	-	TCONS_00055715	-
AltD	TCONS_00052724	-	TCONS_00052725	-
AltD	TCONS_00052728	Abhydrolase_6,	TCONS_00052729	Abhydrolase_6,
AltD	TCONS_00055678	MFS_1,	TCONS_00055679	-
AltD	TCONS_00016182	-	TCONS_00016183	AUX_IAA,
AltD	TCONS_00052653	-	TCONS_00052656	-
AltD	TCONS_00027871	-	TCONS_00027870	-
AltD	TCONS_00027859	-	TCONS_00027862	-
AltD	TCONS_00001913	-	TCONS_00001915	-
AltD	TCONS_00006943	-	TCONS_00006944	-
AltD	TCONS_00006974	-	TCONS_00006978	-
AltD	TCONS_00027928	-	TCONS_00027929	-
AltD	TCONS_00057806	-	TCONS_00057807	-
AltD	TCONS_00001831	-	TCONS_00001833	-
AltD	TCONS_00053763	-	TCONS_00053766	-
AltD	TCONS_00001859	-	TCONS_00001860	-
AltD	TCONS_00008173	-	TCONS_00008178	-
AltD	TCONS_00003006	-	TCONS_00003008	-
AltD	TCONS_00053719	P34-Arc,	TCONS_00053720	-
AltD	TCONS_00053720	-	TCONS_00053726	-
AltD	TCONS_00003035	-	TCONS_00003037	-
AltD	TCONS_00008211	-	TCONS_00008210	-
AltD	TCONS_00006863	-	TCONS_00006865	-
AltD	TCONS_00003089	-	TCONS_00003090	-
AltD	TCONS_00060765	-	TCONS_00060761	-
AltD	TCONS_00003419	-	TCONS_00003418	-
AltD	TCONS_00051207	-	TCONS_00051206	-
AltD	TCONS_00008499	-	TCONS_00008501	-
AltD	TCONS_00054231	-	TCONS_00054232	PRK,
AltD	TCONS_00012385	-	TCONS_00012392	-
AltD	TCONS_00012367	-	TCONS_00012370	-
AltD	TCONS_00051069	Trehalose_PPase,	TCONS_00051068	-
AltD	TCONS_00001205	-	TCONS_00001206	-
AltD	TCONS_00052523	-	TCONS_00052522	-
AltD	TCONS_00054179	-	TCONS_00054180	-
AltD	TCONS_00055470	-	TCONS_00055473	-
AltD	TCONS_00055478	Taxilin,	TCONS_00055479	Taxilin,
AltD	TCONS_00006290	-	TCONS_00006293	-
AltD	TCONS_00055509	-	TCONS_00055510	-
AltD	TCONS_00055567	Ras,	TCONS_00055573	-
AltD	TCONS_00036195	-	TCONS_00036193	-
AltD	TCONS_00052576	-	TCONS_00052578	-
AltD	TCONS_00033021	-	TCONS_00033022	-
AltD	TCONS_00006381	-	TCONS_00006383	-
AltD	TCONS_00084449	Tub_2,	TCONS_00084448	Tub_2,
AltD	TCONS_00084475	Pkinase,	TCONS_00084477	Pkinase,
AltD	TCONS_00015435	-	TCONS_00015436	-
AltD	TCONS_00084461	-	TCONS_00084462	-
AltD	TCONS_00084469	-	TCONS_00084471	-
AltD	TCONS_00085160	-	TCONS_00085161	-
AltD	TCONS_00085145	-	TCONS_00085146	-
AltD	TCONS_00084510	-	TCONS_00084521	-
AltD	TCONS_00006452	-	TCONS_00006453	-
AltD	TCONS_00055967	DER1,	TCONS_00055968	-
AltD	TCONS_00006458	-	TCONS_00006460	-
AltD	TCONS_00001353	-	TCONS_00001354	-
AltD	TCONS_00006465	Rft-1,	TCONS_00006466	Rft-1,
AltD	TCONS_00085950	-	TCONS_00085951	-
AltD	TCONS_00055391	-	TCONS_00055393	-
AltD	TCONS_00055420	-	TCONS_00055424	-
AltD	TCONS_00055409	-	TCONS_00055411	-
AltD	TCONS_00001336	-	TCONS_00001337	-
AltD	TCONS_00012587	-	TCONS_00012588	-
AltD	TCONS_00012587	-	TCONS_00012589	-
AltD	TCONS_00031206	-	TCONS_00031207	-
AltD	TCONS_00031206	-	TCONS_00031207	-
AltD	TCONS_00031191	-	TCONS_00031192	-
AltD	TCONS_00060018	-	TCONS_00060019	-
AltD	TCONS_00003294	DUF303,	TCONS_00003295	DUF303,
AltD	TCONS_00003289	-	TCONS_00003290	-
AltD	TCONS_00060023	-	TCONS_00060028	-
AltD	TCONS_00031155	Abhydrolase_6,	TCONS_00031157	Abhydrolase_6,
AltD	TCONS_00028368	-	TCONS_00028366	-
AltD	TCONS_00008408	-	TCONS_00008409	APH,
AltD	TCONS_00059926	-	TCONS_00059928	-
AltD	TCONS_00031181	-	TCONS_00031182	-
AltD	TCONS_00028415	-	TCONS_00028413	-
AltD	TCONS_00051035	-	TCONS_00051036	-
AltD	TCONS_00055367	-	TCONS_00055368	Glyco_hydro_20,
AltD	TCONS_00008640	zf-DHHC,	TCONS_00008641	zf-DHHC,
AltD	TCONS_00050980	-	TCONS_00050983	-
AltD	TCONS_00016482	FGGY_N,	TCONS_00016483	-
AltD	TCONS_00003555	-	TCONS_00003559	-
AltD	TCONS_00059834	Pept_tRNA_hydro,	TCONS_00059835	Pept_tRNA_hydro,
AltD	TCONS_00053983	-	TCONS_00053982	-
AltD	TCONS_00008650	Actin,	TCONS_00008649	Actin,
AltD	TCONS_00061331	-	TCONS_00061327	-
AltD	TCONS_00001391	-	TCONS_00001392	-
AltD	TCONS_00053965	-	TCONS_00053966	-
AltD	TCONS_00006496	-	TCONS_00006497	-
AltD	TCONS_00006487	-	TCONS_00006488	-
AltD	TCONS_00055226	-	TCONS_00055227	-
AltD	TCONS_00055201	-	TCONS_00055202	-
AltD	TCONS_00084190	Sec6,	TCONS_00084192	Sec6,
AltD	TCONS_00052313	HSP70,	TCONS_00052314	-
AltD	TCONS_00083025	-	TCONS_00083029	-
AltD	TCONS_00015572	-	TCONS_00015571	-
AltD	TCONS_00086113	-	TCONS_00086115	-
AltD	TCONS_00036011	-	TCONS_00036012	-
AltD	TCONS_00035992	tRNA-synt_His,	TCONS_00035993	tRNA-synt_His,
AltD	TCONS_00001487	-	TCONS_00001488	-
AltD	TCONS_00032846	-	TCONS_00032848	-
AltD	TCONS_00036062	-	TCONS_00036063	-
AltD	TCONS_00031044	-	TCONS_00031047	-
AltD	TCONS_00030967	-	TCONS_00030970	-
AltD	TCONS_00012730	-	TCONS_00012733	-
AltD	TCONS_00012754	-	TCONS_00012755	-
AltD	TCONS_00012747	-	TCONS_00012748	BAH,
AltD	TCONS_00002511	ADH_zinc_N,	TCONS_00002512	-
AltD	TCONS_00047911	-	TCONS_00047912	-
AltD	TCONS_00047916	-	TCONS_00047919	-
AltD	TCONS_00012972	-	TCONS_00012973	-
AltD	TCONS_00007562	Vps26,	TCONS_00007564	-
AltD	TCONS_00002422	-	TCONS_00002421	-
AltD	TCONS_00012982	-	TCONS_00012981	-
AltD	TCONS_00047863	-	TCONS_00047867	-
AltD	TCONS_00049700	-	TCONS_00049702	-
AltD	TCONS_00002469	-	TCONS_00002471	-
AltD	TCONS_00023047	-	TCONS_00023049	-
AltD	TCONS_00025449	-	TCONS_00025450	-
AltD	TCONS_00023077	-	TCONS_00023082	-
AltD	TCONS_00023093	GNT-I,	TCONS_00023094	-
AltD	TCONS_00023104	-	TCONS_00023105	-
AltD	TCONS_00052102	-	TCONS_00052104	-
AltD	TCONS_00052057	-	TCONS_00052059	-
AltD	TCONS_00052057	-	TCONS_00052050	-
AltD	TCONS_00026232	-	TCONS_00026234	-
AltD	TCONS_00026153	-	TCONS_00026154	-
AltD	TCONS_00007488	DnaJ,	TCONS_00007489	DnaJ,
AltD	TCONS_00028830	-	TCONS_00028829	-
AltD	TCONS_00031338	-	TCONS_00031337	-
AltD	TCONS_00049585	-	TCONS_00049586	-
AltD	TCONS_00049585	-	TCONS_00049586	-
AltD	TCONS_00049609	-	TCONS_00049608	-
AltD	TCONS_00031428	-	TCONS_00031429	-
AltD	TCONS_00013100	-	TCONS_00013106	-
AltD	TCONS_00013100	-	TCONS_00013106	ABC_membrane,
AltD	TCONS_00013068	-	TCONS_00013059	-
AltD	TCONS_00013068	-	TCONS_00013059	-
AltD	TCONS_00022934	Transcrip_act,	TCONS_00022935	Transcrip_act,
AltD	TCONS_00022964	Meth_synt_2,	TCONS_00022965	-
AltD	TCONS_00022991	-	TCONS_00022992	-
AltD	TCONS_00063301	2-Hacid_dh,2-Hacid_dh_C,	TCONS_00063306	2-Hacid_dh,2-Hacid_dh_C,
AltD	TCONS_00063309	DUF676,	TCONS_00063310	-
AltD	TCONS_00063314	-	TCONS_00063315	-
AltD	TCONS_00049693	-	TCONS_00049694	Myb_DNA-binding,
AltD	TCONS_00007745	-	TCONS_00007747	-
AltD	TCONS_00007747	-	TCONS_00007748	-
AltD	TCONS_00002546	-	TCONS_00002548	-
AltD	TCONS_00051925	Iso_dh,	TCONS_00051924	-
AltD	TCONS_00051929	DUF212,	TCONS_00051934	-
AltD	TCONS_00028534	Peptidase_S9,	TCONS_00028535	-
AltD	TCONS_00049677	-	TCONS_00049676	-
AltD	TCONS_00001976	-	TCONS_00001978	-
AltD	TCONS_00037858	ETC_C1_NDUFA4,	TCONS_00037861	ETC_C1_NDUFA4,
AltD	TCONS_00037886	SE,	TCONS_00037887	SE,
AltD	TCONS_00037894	-	TCONS_00037896	-
AltD	TCONS_00039365	-	TCONS_00039366	-
AltD	TCONS_00002031	-	TCONS_00002032	AUX_IAA,
AltD	TCONS_00037966	-	TCONS_00037971	-
AltD	TCONS_00002055	-	TCONS_00002058	-
AltD	TCONS_00002055	-	TCONS_00002058	-
AltD	TCONS_00002049	MIP,	TCONS_00002050	MIP,
AltD	TCONS_00022702	TRAP_alpha,	TCONS_00022704	-
AltD	TCONS_00000093	-	TCONS_00000096	-
AltD	TCONS_00025052	-	TCONS_00025053	-
AltD	TCONS_00005197	-	TCONS_00005196	-
AltD	TCONS_00005089	-	TCONS_00005092	-
AltD	TCONS_00005092	-	TCONS_00005090	-
AltD	TCONS_00000012	-	TCONS_00000011	-
AltD	TCONS_00005067	DUF3317,	TCONS_00005070	-
[truncated: 4,033 more rows]

## Sheet: Eucalyptus
Alternative splicing modified domains in Eucalyptus
AS_type	Transcript_1	Modified_domains	Transcript_2	Modified_domains
AltA	TCONS_00037210	-	TCONS_00037211	-
AltA	TCONS_00051950	-	TCONS_00051951	-
AltA	TCONS_00026612	Glyco_transf_5,	TCONS_00026611	-
AltA	TCONS_00023858	-	TCONS_00023857	-
AltA	TCONS_00029803	-	TCONS_00029805	-
AltA	TCONS_00023887	-	TCONS_00023888	-
AltA	TCONS_00023892	Hydrolase,	TCONS_00023893	-
AltA	TCONS_00023872	-	TCONS_00023871	-
AltA	TCONS_00026633	-	TCONS_00026634	-
AltA	TCONS_00026633	RNA_pol_Rpb5_N,	TCONS_00026632	-
AltA	TCONS_00055125	-	TCONS_00055128	-
AltA	TCONS_00035068	-	TCONS_00035067	-
AltA	TCONS_00031558	-	TCONS_00031559	-
AltA	TCONS_00031556	-	TCONS_00031557	-
AltA	TCONS_00035090	-	TCONS_00035089	-
AltA	TCONS_00031545	-	TCONS_00031546	-
AltA	TCONS_00051896	-	TCONS_00051897	-
AltA	TCONS_00037336	-	TCONS_00037338	-
AltA	TCONS_00031442	-	TCONS_00031443	-
AltA	TCONS_00051823	Aldedh,	TCONS_00051826	-
AltA	TCONS_00049301	-	TCONS_00049302	-
AltA	TCONS_00055076	-	TCONS_00055078	-
AltA	TCONS_00037021	-	TCONS_00037023	-
AltA	TCONS_00034793	-	TCONS_00034792	-
AltA	TCONS_00042740	-	TCONS_00042741	-
AltA	TCONS_00039503	-	TCONS_00039506	BRE,
AltA	TCONS_00042717	-	TCONS_00042719	-
AltA	TCONS_00013451	-	TCONS_00013452	-
AltA	TCONS_00039475	-	TCONS_00039477	-
AltA	TCONS_00039475	-	TCONS_00039477	-
AltA	TCONS_00039456	PolyA_pol,	TCONS_00039457	-
AltA	TCONS_00054959	-	TCONS_00054958	-
AltA	TCONS_00054867	-	TCONS_00054868	-
AltA	TCONS_00042815	-	TCONS_00042816	Sec1,
AltA	TCONS_00042815	-	TCONS_00042814	-
AltA	TCONS_00042816	Sec1,	TCONS_00042814	-
AltA	TCONS_00042815	-	TCONS_00042816	Sec1,
AltA	TCONS_00039561	-	TCONS_00039562	PC-Esterase,
AltA	TCONS_00039541	-	TCONS_00039542	-
AltA	TCONS_00037178	-	TCONS_00037180	Atg8,
AltA	TCONS_00042783	Glyco_transf_28,	TCONS_00042785	-
AltA	TCONS_00023709	BT1,	TCONS_00023710	BT1,
AltA	TCONS_00052884	-	TCONS_00052883	-
AltA	TCONS_00054652	-	TCONS_00054651	-
AltA	TCONS_00013404	Aminotran_1_2,	TCONS_00013406	-
AltA	TCONS_00024128	-	TCONS_00024131	-
AltA	TCONS_00010767	-	TCONS_00010766	-
AltA	TCONS_00010767	-	TCONS_00010768	-
AltA	TCONS_00010766	-	TCONS_00010768	-
AltA	TCONS_00024155	-	TCONS_00024156	MIR,
AltA	TCONS_00013368	-	TCONS_00013369	-
AltA	TCONS_00010718	-	TCONS_00010717	-
AltA	TCONS_00054731	-	TCONS_00054732	-
AltA	TCONS_00013348	-	TCONS_00013347	-
AltA	TCONS_00054720	-	TCONS_00054719	-
AltA	TCONS_00010693	-	TCONS_00010694	-
AltA	TCONS_00049544	-	TCONS_00049545	-
AltA	TCONS_00052915	-	TCONS_00052914	-
AltA	TCONS_00054782	-	TCONS_00054783	-
AltA	TCONS_00051588	-	TCONS_00051589	SpoU_methylase,
AltA	TCONS_00024204	-	TCONS_00024203	-
AltA	TCONS_00054804	-	TCONS_00054805	-
AltA	TCONS_00039270	-	TCONS_00039271	HEM4,
AltA	TCONS_00024225	-	TCONS_00024227	-
AltA	TCONS_00013328	-	TCONS_00013330	-
AltA	TCONS_00039329	-	TCONS_00039327	-
AltA	TCONS_00042575	DUF4057,	TCONS_00042580	DUF4057,
AltA	TCONS_00039313	-	TCONS_00039314	-
AltA	TCONS_00039378	DUF4281,	TCONS_00039377	-
AltA	TCONS_00053026	-	TCONS_00053028	-
AltA	TCONS_00049690	-	TCONS_00049692	-
AltA	TCONS_00042604	FMN_dh,	TCONS_00042608	FMN_dh,
AltA	TCONS_00049606	-	TCONS_00049607	-
AltA	TCONS_00052968	-	TCONS_00052969	-
AltA	TCONS_00054695	Pkinase,	TCONS_00054696	Pkinase,
AltA	TCONS_00042527	-	TCONS_00042528	-
AltA	TCONS_00013278	-	TCONS_00013277	-
AltA	TCONS_00051322	-	TCONS_00051321	-
AltA	TCONS_00023950	-	TCONS_00023949	-
AltA	TCONS_00010615	Esterase,	TCONS_00010617	Esterase,
AltA	TCONS_00010593	-	TCONS_00010595	-
AltA	TCONS_00051273	-	TCONS_00051280	-
AltA	TCONS_00051273	-	TCONS_00051280	-
AltA	TCONS_00051276	TPX2,	TCONS_00051280	TPX2,
AltA	TCONS_00010582	-	TCONS_00010583	-
AltA	TCONS_00013228	-	TCONS_00013229	-
AltA	TCONS_00051252	-	TCONS_00051251	-
AltA	TCONS_00010538	RAB3GAP2_N,	TCONS_00010540	-
AltA	TCONS_00010555	-	TCONS_00010556	-
AltA	TCONS_00010561	USP7_C2,	TCONS_00010566	USP7_C2,
AltA	TCONS_00010576	-	TCONS_00010577	-
AltA	TCONS_00024070	-	TCONS_00024069	-
AltA	TCONS_00051345	-	TCONS_00051342	-
AltA	TCONS_00010510	-	TCONS_00010509	-
AltA	TCONS_00054539	-	TCONS_00054541	-
AltA	TCONS_00051425	LRRNT_2,	TCONS_00051426	LRRNT_2,
AltA	TCONS_00010472	-	TCONS_00010474	-
AltA	TCONS_00013147	-	TCONS_00013148	-
AltA	TCONS_00010476	-	TCONS_00010478	-
AltA	TCONS_00024005	-	TCONS_00024004	-
AltA	TCONS_00010490	-	TCONS_00010495	-
AltA	TCONS_00010490	-	TCONS_00010495	-
AltA	TCONS_00013108	-	TCONS_00013107	-
AltA	TCONS_00023953	-	TCONS_00023954	-
AltA	TCONS_00051406	Actin,	TCONS_00051407	Actin,
AltA	TCONS_00052836	-	TCONS_00052837	-
AltA	TCONS_00052854	-	TCONS_00052855	-
AltA	TCONS_00042430	-	TCONS_00042431	-
AltA	TCONS_00039152	-	TCONS_00039151	-
AltA	TCONS_00049488	-	TCONS_00049490	-
AltA	TCONS_00052858	-	TCONS_00052861	-
AltA	TCONS_00039133	AUX_IAA,	TCONS_00039136	-
AltA	TCONS_00039116	-	TCONS_00039123	-
AltA	TCONS_00052824	-	TCONS_00052827	-
AltA	TCONS_00049470	DUF525,	TCONS_00049471	-
AltA	TCONS_00049420	-	TCONS_00049422	-
AltA	TCONS_00052772	-	TCONS_00052773	Peptidase_C13,
AltA	TCONS_00042486	Porin_3,	TCONS_00042485	Porin_3,
AltA	TCONS_00049369	-	TCONS_00049370	-
AltA	TCONS_00042465	-	TCONS_00042467	-
AltA	TCONS_00042454	-	TCONS_00042455	-
AltA	TCONS_00027211	Cpn10,	TCONS_00027213	Cpn10,
AltA	TCONS_00027216	-	TCONS_00027217	-
AltA	TCONS_00024614	-	TCONS_00024616	-
AltA	TCONS_00024600	Med22,	TCONS_00024601	-
AltA	TCONS_00027205	-	TCONS_00027206	-
AltA	TCONS_00045863	-	TCONS_00045865	-
AltA	TCONS_00024672	-	TCONS_00024673	-
AltA	TCONS_00048026	-	TCONS_00048025	-
AltA	TCONS_00024675	NUDIX_2,	TCONS_00024678	NUDIX_2,
AltA	TCONS_00045853	-	TCONS_00045854	-
AltA	TCONS_00045902	-	TCONS_00045904	-
AltA	TCONS_00040708	-	TCONS_00040707	-
AltA	TCONS_00027233	-	TCONS_00027235	-
AltA	TCONS_00045925	-	TCONS_00045923	-
AltA	TCONS_00045925	-	TCONS_00045926	-
AltA	TCONS_00045923	-	TCONS_00045926	-
AltA	TCONS_00036893	-	TCONS_00036894	B3,
AltA	TCONS_00036879	-	TCONS_00036881	-
AltA	TCONS_00025432	-	TCONS_00025437	-
AltA	TCONS_00048076	-	TCONS_00048077	-
AltA	TCONS_00025412	-	TCONS_00025413	-
AltA	TCONS_00048106	-	TCONS_00048107	-
AltA	TCONS_00025475	-	TCONS_00025476	5_nucleotid,
AltA	TCONS_00048119	-	TCONS_00048120	-
AltA	TCONS_00048126	-	TCONS_00048128	-
AltA	TCONS_00048135	-	TCONS_00048136	-
AltA	TCONS_00042395	-	TCONS_00042396	-
AltA	TCONS_00049981	-	TCONS_00049980	-
AltA	TCONS_00042333	-	TCONS_00042332	-
AltA	TCONS_00042333	PRK,	TCONS_00042332	-
AltA	TCONS_00042350	-	TCONS_00042351	-
AltA	TCONS_00024706	-	TCONS_00024704	-
AltA	TCONS_00036824	Gpi16,	TCONS_00036826	Gpi16,
AltA	TCONS_00036829	-	TCONS_00036831	-
AltA	TCONS_00049888	-	TCONS_00049887	-
AltA	TCONS_00049888	-	TCONS_00049886	-
AltA	TCONS_00043860	-	TCONS_00043861	-
AltA	TCONS_00043860	-	TCONS_00043861	Hydrolase,
AltA	TCONS_00043871	Glyco_hydro_47,	TCONS_00043872	-
AltA	TCONS_00049879	Rad60-SLD_2,	TCONS_00049878	-
AltA	TCONS_00043925	2-Hacid_dh_C,	TCONS_00043926	2-Hacid_dh_C,
AltA	TCONS_00049928	-	TCONS_00049926	-
AltA	TCONS_00049928	DUF4033,	TCONS_00049926	-
AltA	TCONS_00043946	-	TCONS_00043945	-
AltA	TCONS_00043946	-	TCONS_00043945	-
AltA	TCONS_00043771	-	TCONS_00043772	cobW,
AltA	TCONS_00043775	-	TCONS_00043777	-
AltA	TCONS_00024403	Ndr,	TCONS_00024401	-
AltA	TCONS_00024403	Ndr,	TCONS_00024404	-
AltA	TCONS_00024401	-	TCONS_00024404	-
AltA	TCONS_00047873	-	TCONS_00047872	-
AltA	TCONS_00047873	-	TCONS_00047872	-
AltA	TCONS_00027052	-	TCONS_00027051	-
AltA	TCONS_00047843	PH,	TCONS_00047844	-
AltA	TCONS_00031975	-	TCONS_00031977	-
AltA	TCONS_00045751	-	TCONS_00045749	-
AltA	TCONS_00031948	-	TCONS_00031950	-
AltA	TCONS_00038915	-	TCONS_00038916	-
AltA	TCONS_00031929	PAE,	TCONS_00031928	-
AltA	TCONS_00045729	-	TCONS_00045730	-
AltA	TCONS_00047994	-	TCONS_00047995	-
AltA	TCONS_00045824	-	TCONS_00045825	-
AltA	TCONS_00045824	-	TCONS_00045826	-
AltA	TCONS_00045824	-	TCONS_00045825	PIP5K,
AltA	TCONS_00042227	-	TCONS_00042226	-
AltA	TCONS_00030197	-	TCONS_00030199	-
AltA	TCONS_00038835	Chloroa_b-bind,	TCONS_00038837	Chloroa_b-bind,
AltA	TCONS_00038827	-	TCONS_00038831	-
AltA	TCONS_00047933	-	TCONS_00047935	PLAC8,
AltA	TCONS_00042186	-	TCONS_00042187	-
AltA	TCONS_00042164	-	TCONS_00042165	-
AltA	TCONS_00042164	-	TCONS_00042165	-
AltA	TCONS_00053136	-	TCONS_00053137	-
AltA	TCONS_00053136	-	TCONS_00053137	-
AltA	TCONS_00053137	-	TCONS_00053141	-
AltA	TCONS_00042094	-	TCONS_00042095	-
AltA	TCONS_00042113	-	TCONS_00042114	MaoC_dehydratas,
AltA	TCONS_00053115	-	TCONS_00053117	-
AltA	TCONS_00049779	-	TCONS_00049778	-
AltA	TCONS_00031987	-	TCONS_00031988	-
AltA	TCONS_00032003	DUF1749,	TCONS_00032004	-
AltA	TCONS_00030285	-	TCONS_00030287	-
AltA	TCONS_00049706	-	TCONS_00049708	-
AltA	TCONS_00024436	-	TCONS_00024437	-
AltA	TCONS_00040492	-	TCONS_00040493	-
AltA	TCONS_00024538	Syja_N,	TCONS_00024539	-
AltA	TCONS_00024538	-	TCONS_00024546	-
AltA	TCONS_00024538	-	TCONS_00024552	-
AltA	TCONS_00043695	-	TCONS_00043696	-
AltA	TCONS_00027683	-	TCONS_00027684	-
AltA	TCONS_00025132	-	TCONS_00025134	-
AltA	TCONS_00025132	-	TCONS_00025133	-
AltA	TCONS_00025134	-	TCONS_00025133	-
AltA	TCONS_00050283	-	TCONS_00050285	-
AltA	TCONS_00027712	-	TCONS_00027713	-
AltA	TCONS_00025104	-	TCONS_00025103	-
AltA	TCONS_00025088	-	TCONS_00025087	-
AltA	TCONS_00027646	-	TCONS_00027647	-
AltA	TCONS_00041986	-	TCONS_00041988	-
AltA	TCONS_00025054	-	TCONS_00025056	-
AltA	TCONS_00038693	-	TCONS_00038694	-
AltA	TCONS_00027594	-	TCONS_00027593	-
AltA	TCONS_00042053	-	TCONS_00042054	-
AltA	TCONS_00030053	-	TCONS_00030054	-
AltA	TCONS_00030098	-	TCONS_00030100	-
AltA	TCONS_00042062	Gcd10p,	TCONS_00042063	-
AltA	TCONS_00031750	-	TCONS_00031753	-
AltA	TCONS_00052169	-	TCONS_00052168	-
AltA	TCONS_00052163	Rad9,	TCONS_00052165	-
AltA	TCONS_00055412	-	TCONS_00055411	-
AltA	TCONS_00055412	-	TCONS_00055411	-
AltA	TCONS_00052194	-	TCONS_00052195	-
AltA	TCONS_00030144	-	TCONS_00030145	-
AltA	TCONS_00044212	-	TCONS_00044213	-
AltA	TCONS_00030162	-	TCONS_00030161	-
AltA	TCONS_00055500	-	TCONS_00055501	-
AltA	TCONS_00055502	-	TCONS_00055503	DUF212,
AltA	TCONS_00035137	-	TCONS_00035138	RhoGAP,
AltA	TCONS_00035129	-	TCONS_00035130	-
AltA	TCONS_00044244	-	TCONS_00044245	-
AltA	TCONS_00024943	-	TCONS_00024941	-
AltA	TCONS_00024943	-	TCONS_00024941	-
AltA	TCONS_00050008	-	TCONS_00050007	-
AltA	TCONS_00046165	N_Asn_amidohyd,	TCONS_00046170	-
AltA	TCONS_00038625	-	TCONS_00038626	-
AltA	TCONS_00027459	-	TCONS_00027463	-
AltA	TCONS_00041911	Cullin_binding,	TCONS_00041912	Cullin_binding,
AltA	TCONS_00046041	CRAL_TRIO_2,	TCONS_00046043	CRAL_TRIO_2,
AltA	TCONS_00024903	-	TCONS_00024905	-
AltA	TCONS_00048167	-	TCONS_00048168	-
AltA	TCONS_00046063	-	TCONS_00046064	Prefoldin,
AltA	TCONS_00027395	DSPc,	TCONS_00027402	-
AltA	TCONS_00041891	-	TCONS_00041894	Methyltransf_32,
AltA	TCONS_00041885	-	TCONS_00041887	-
AltA	TCONS_00048230	-	TCONS_00048229	-
AltA	TCONS_00041860	-	TCONS_00041861	-
AltA	TCONS_00048246	-	TCONS_00048245	-
AltA	TCONS_00031656	Syntaxin_2,	TCONS_00031654	-
AltA	TCONS_00052056	-	TCONS_00052057	-
AltA	TCONS_00031676	-	TCONS_00031679	-
AltA	TCONS_00031717	-	TCONS_00031718	-
AltA	TCONS_00031708	-	TCONS_00031709	-
AltA	TCONS_00031689	-	TCONS_00031688	-
AltA	TCONS_00053475	-	TCONS_00053476	-
AltA	TCONS_00040788	-	TCONS_00040789	-
AltA	TCONS_00040790	-	TCONS_00040791	-
AltA	TCONS_00053461	-	TCONS_00053462	-
AltA	TCONS_00040753	-	TCONS_00040754	-
AltA	TCONS_00052132	-	TCONS_00052133	-
AltA	TCONS_00040762	-	TCONS_00040763	-
AltA	TCONS_00050090	-	TCONS_00050095	-
AltA	TCONS_00050084	Shikimate_dh_N,	TCONS_00050085	-
AltA	TCONS_00050084	-	TCONS_00050085	-
AltA	TCONS_00053405	-	TCONS_00053406	-
AltA	TCONS_00050063	NPH3,	TCONS_00050062	NPH3,
AltA	TCONS_00044075	-	TCONS_00044076	DUF4205,
AltA	TCONS_00050045	ALG3,	TCONS_00050046	ALG3,
AltA	TCONS_00014061	-	TCONS_00014064	-
AltA	TCONS_00014039	-	TCONS_00014041	-
AltA	TCONS_00014030	-	TCONS_00014029	-
AltA	TCONS_00012187	RNase_P_Rpp14,	TCONS_00012188	-
AltA	TCONS_00009660	-	TCONS_00009661	-
AltA	TCONS_00009808	-	TCONS_00009811	-
AltA	TCONS_00012281	-	TCONS_00012280	-
AltA	TCONS_00009818	Acetyltransf_3,	TCONS_00009819	-
AltA	TCONS_00009748	-	TCONS_00009749	-
AltA	TCONS_00040092	-	TCONS_00040093	-
AltA	TCONS_00043403	RabGAP-TBC,	TCONS_00043404	RabGAP-TBC,
AltA	TCONS_00043397	TRAPP,	TCONS_00043399	-
AltA	TCONS_00038406	-	TCONS_00038405	-
AltA	TCONS_00041648	UQ_con,	TCONS_00041650	-
AltA	TCONS_00038371	-	TCONS_00038372	-
AltA	TCONS_00012318	-	TCONS_00012319	ketoacyl-synt,
AltA	TCONS_00038347	-	TCONS_00038348	-
AltA	TCONS_00036096	-	TCONS_00036097	His_Phos_1,
AltA	TCONS_00036108	-	TCONS_00036107	-
AltA	TCONS_00036128	-	TCONS_00036129	-
AltA	TCONS_00036087	-	TCONS_00036088	-
AltA	TCONS_00036076	-	TCONS_00036077	Glyco_transf_22,
AltA	TCONS_00041728	IPPT,	TCONS_00041727	IPPT,
AltA	TCONS_00041724	IPPT,	TCONS_00041728	IPPT,
AltA	TCONS_00041724	-	TCONS_00041728	-
AltA	TCONS_00041734	-	TCONS_00041735	-
AltA	TCONS_00041695	-	TCONS_00041694	-
AltA	TCONS_00038434	-	TCONS_00038437	-
AltA	TCONS_00011166	-	TCONS_00011165	-
AltA	TCONS_00009556	RRM_1,	TCONS_00009557	-
AltA	TCONS_00009590	-	TCONS_00009591	-
AltA	TCONS_00009603	-	TCONS_00009605	-
AltA	TCONS_00009614	-	TCONS_00009615	-
AltA	TCONS_00038163	-	TCONS_00038166	-
AltA	TCONS_00043166	-	TCONS_00043167	-
AltA	TCONS_00043166	-	TCONS_00043167	-
AltA	TCONS_00041406	-	TCONS_00041407	-
AltA	TCONS_00043179	-	TCONS_00043178	-
AltA	TCONS_00012123	-	TCONS_00012124	-
AltA	TCONS_00041431	-	TCONS_00041430	-
AltA	TCONS_00043255	-	TCONS_00043256	-
AltA	TCONS_00033655	-	TCONS_00033656	FKBP_C,
AltA	TCONS_00033655	-	TCONS_00033656	FKBP_C,
AltA	TCONS_00036267	-	TCONS_00036268	-
AltA	TCONS_00036267	-	TCONS_00036270	-
AltA	TCONS_00036268	-	TCONS_00036270	-
AltA	TCONS_00050477	-	TCONS_00050482	-
AltA	TCONS_00036172	-	TCONS_00036175	-
AltA	TCONS_00050426	-	TCONS_00050429	-
AltA	TCONS_00053672	-	TCONS_00053673	-
AltA	TCONS_00033586	-	TCONS_00033589	-
AltA	TCONS_00033586	-	TCONS_00033588	-
AltA	TCONS_00033589	-	TCONS_00033588	-
AltA	TCONS_00039884	-	TCONS_00039885	-
AltA	TCONS_00033626	-	TCONS_00033622	-
AltA	TCONS_00033626	-	TCONS_00033622	-
AltA	TCONS_00011644	-	TCONS_00011645	-
AltA	TCONS_00011599	-	TCONS_00011598	-
AltA	TCONS_00011693	-	TCONS_00011691	-
AltA	TCONS_00036443	-	TCONS_00036442	-
AltA	TCONS_00033778	-	TCONS_00033779	-
AltA	TCONS_00011819	-	TCONS_00011820	-
AltA	TCONS_00009202	-	TCONS_00009203	-
AltA	TCONS_00009202	-	TCONS_00009204	-
AltA	TCONS_00009203	-	TCONS_00009204	-
AltA	TCONS_00006967	-	TCONS_00006968	-
AltA	TCONS_00001641	Cation_efflux,	TCONS_00001640	Cation_efflux,
AltA	TCONS_00011575	-	TCONS_00011576	DUF1227,
AltA	TCONS_00003818	-	TCONS_00003819	-
AltA	TCONS_00011582	-	TCONS_00011583	-
AltA	TCONS_00011565	-	TCONS_00011566	-
AltA	TCONS_00003776	-	TCONS_00003775	-
AltA	TCONS_00001538	-	TCONS_00001540	-
AltA	TCONS_00040432	-	TCONS_00040433	-
AltA	TCONS_00011850	-	TCONS_00011851	-
AltA	TCONS_00011830	-	TCONS_00011833	-
AltA	TCONS_00033886	-	TCONS_00033887	-
AltA	TCONS_00043644	-	TCONS_00043645	-
AltA	TCONS_00040415	-	TCONS_00040416	-
AltA	TCONS_00038091	-	TCONS_00038093	-
AltA	TCONS_00033854	-	TCONS_00033855	-
AltA	TCONS_00043638	-	TCONS_00043637	-
AltA	TCONS_00040393	DUF4094,	TCONS_00040395	DUF4094,
AltA	TCONS_00040393	DUF4094,	TCONS_00040395	DUF4094,
AltA	TCONS_00041348	-	TCONS_00041349	-
AltA	TCONS_00041393	Ribonucleas_3_3,	TCONS_00041394	Ribonucleas_3_3,
AltA	TCONS_00041393	-	TCONS_00041396	-
AltA	TCONS_00040318	-	TCONS_00040317	-
AltA	TCONS_00040318	-	TCONS_00040319	-
AltA	TCONS_00040311	-	TCONS_00040312	-
AltA	TCONS_00036511	-	TCONS_00036512	-
AltA	TCONS_00038117	-	TCONS_00038116	-
AltA	TCONS_00038117	-	TCONS_00038116	-
AltA	TCONS_00011434	-	TCONS_00011435	TerC,
AltA	TCONS_00014199	-	TCONS_00014197	-
AltA	TCONS_00011496	-	TCONS_00011497	-
AltA	TCONS_00014245	-	TCONS_00014246	-
AltA	TCONS_00034111	-	TCONS_00034112	-
AltA	TCONS_00001767	RhoGAP,	TCONS_00001768	-
AltA	TCONS_00001771	-	TCONS_00001770	-
AltA	TCONS_00001754	Vps55,	TCONS_00001755	-
AltA	TCONS_00001781	-	TCONS_00001780	-
AltA	TCONS_00014139	-	TCONS_00014143	-
AltA	TCONS_00014139	-	TCONS_00014143	-
AltA	TCONS_00003915	-	TCONS_00003917	-
AltA	TCONS_00003908	-	TCONS_00003907	-
AltA	TCONS_00003928	-	TCONS_00003930	-
AltA	TCONS_00003948	-	TCONS_00003949	-
AltA	TCONS_00001732	-	TCONS_00001733	DUF2305,
AltA	TCONS_00003897	-	TCONS_00003899	-
AltA	TCONS_00003897	-	TCONS_00003899	-
AltA	TCONS_00034186	-	TCONS_00034187	dCMP_cyt_deam_1,
AltA	TCONS_00040230	-	TCONS_00040231	-
AltA	TCONS_00040230	Alpha-amylase,	TCONS_00040231	Alpha-amylase,
AltA	TCONS_00014275	-	TCONS_00014278	-
AltA	TCONS_00036720	-	TCONS_00036719	-
AltA	TCONS_00040164	DUF4094,	TCONS_00040163	DUF4094,
AltA	TCONS_00043459	-	TCONS_00043460	-
AltA	TCONS_00032172	-	TCONS_00032171	-
AltA	TCONS_00032621	-	TCONS_00032623	-
AltA	TCONS_00013064	-	TCONS_00013065	-
AltA	TCONS_00032631	-	TCONS_00032629	-
AltA	TCONS_00035288	-	TCONS_00035291	-
AltA	TCONS_00032587	-	TCONS_00032590	-
AltA	TCONS_00035268	-	TCONS_00035270	-
AltA	TCONS_00015315	PseudoU_synth_2,	TCONS_00015316	-
AltA	TCONS_00035284	-	TCONS_00035285	-
AltA	TCONS_00010317	-	TCONS_00010318	Pyrid_oxidase_2,
AltA	TCONS_00010314	-	TCONS_00010315	-
AltA	TCONS_00012894	-	TCONS_00012892	-
AltA	TCONS_00032703	-	TCONS_00032707	-
AltA	TCONS_00035364	MSC,	TCONS_00035365	-
AltA	TCONS_00032656	-	TCONS_00032657	-
AltA	TCONS_00032636	-	TCONS_00032637	-
AltA	TCONS_00012866	-	TCONS_00012867	-
AltA	TCONS_00014441	-	TCONS_00014442	-
AltA	TCONS_00012873	-	TCONS_00012872	-
AltA	TCONS_00011743	-	TCONS_00011744	PfkB,
AltA	TCONS_00014393	-	TCONS_00014394	-
AltA	TCONS_00014649	Hydrolase_6,	TCONS_00014650	Hydrolase_6,
AltA	TCONS_00010194	-	TCONS_00010192	-
AltA	TCONS_00014666	-	TCONS_00014668	-
AltA	TCONS_00012797	-	TCONS_00012798	-
AltA	TCONS_00035553	-	TCONS_00035554	-
AltA	TCONS_00032895	bHLH-MYC_N,	TCONS_00032896	bHLH-MYC_N,
AltA	TCONS_00035578	-	TCONS_00035579	-
AltA	TCONS_00032840	-	TCONS_00032842	-
AltA	TCONS_00035467	SBF,	TCONS_00035466	-
AltA	TCONS_00032830	-	TCONS_00032831	-
AltA	TCONS_00035506	-	TCONS_00035508	HSF_DNA-bind,
AltA	TCONS_00012742	-	TCONS_00012743	-
AltA	TCONS_00028394	-	TCONS_00028395	-
AltA	TCONS_00028242	-	TCONS_00028243	-
AltA	TCONS_00042944	eIF3_subunit,	TCONS_00042945	eIF3_subunit,
AltA	TCONS_00039700	-	TCONS_00039702	-
AltA	TCONS_00012637	-	TCONS_00012640	-
AltA	TCONS_00012592	-	TCONS_00012594	-
AltA	TCONS_00012581	-	TCONS_00012583	-
AltA	TCONS_00035636	-	TCONS_00035635	-
AltA	TCONS_00035636	-	TCONS_00035635	-
AltA	TCONS_00039836	-	TCONS_00039838	-
AltA	TCONS_00033160	-	TCONS_00033161	-
AltA	TCONS_00039807	Sugar_tr,	TCONS_00039810	-
AltA	TCONS_00039807	Sugar_tr,	TCONS_00039810	-
AltA	TCONS_00043058	-	TCONS_00043057	-
AltA	TCONS_00033069	-	TCONS_00033067	-
AltA	TCONS_00033069	-	TCONS_00033070	-
AltA	TCONS_00033067	-	TCONS_00033070	-
AltA	TCONS_00035772	-	TCONS_00035771	-
AltA	TCONS_00039782	Ras,	TCONS_00039784	Ras,
AltA	TCONS_00039774	-	TCONS_00039775	-
AltA	TCONS_00043034	NARP1,	TCONS_00043035	-
AltA	TCONS_00033179	Rsm22,	TCONS_00033180	-
AltA	TCONS_00035722	-	TCONS_00035723	-
AltA	TCONS_00035722	-	TCONS_00035723	Yippee-Mis18,
AltA	TCONS_00033175	Trehalase,	TCONS_00033176	Trehalase,
AltA	TCONS_00039754	-	TCONS_00039755	-
AltA	TCONS_00012501	-	TCONS_00012499	-
AltA	TCONS_00009976	-	TCONS_00009975	-
AltA	TCONS_00010004	-	TCONS_00010007	-
AltA	TCONS_00012427	-	TCONS_00012428	-
AltA	TCONS_00009953	-	TCONS_00009955	-
AltA	TCONS_00012474	-	TCONS_00012475	-
AltA	TCONS_00033259	-	TCONS_00033258	2OG-FeII_Oxy_2,
AltA	TCONS_00035832	-	TCONS_00035831	-
AltA	TCONS_00035887	-	TCONS_00035889	-
AltA	TCONS_00035923	G-alpha,	TCONS_00035926	G-alpha,
AltA	TCONS_00035921	-	TCONS_00035920	-
AltA	TCONS_00001081	-	TCONS_00001080	-
AltA	TCONS_00031105	-	TCONS_00031106	-
AltA	TCONS_00001018	-	TCONS_00001019	Pkinase,
AltA	TCONS_00029296	-	TCONS_00029299	-
AltA	TCONS_00029320	-	TCONS_00029321	ADH_zinc_N,
AltA	TCONS_00059776	-	TCONS_00059777	-
AltA	TCONS_00057809	-	TCONS_00057810	-
AltA	TCONS_00057795	-	TCONS_00057797	-
AltA	TCONS_00057790	-	TCONS_00057791	-
AltA	TCONS_00029196	Helicase_C,	TCONS_00029199	Helicase_C,
AltA	TCONS_00059705	-	TCONS_00059706	-
AltA	TCONS_00030966	-	TCONS_00030967	-
AltA	TCONS_00030972	-	TCONS_00030973	AAA_12,
AltA	TCONS_00031121	-	TCONS_00031122	-
AltA	TCONS_00005529	-	TCONS_00005530	-
AltA	TCONS_00005535	-	TCONS_00005534	-
AltA	TCONS_00005551	-	TCONS_00005555	-
AltA	TCONS_00005553	-	TCONS_00005554	-
AltA	TCONS_00005659	-	TCONS_00005660	-
AltA	TCONS_00001138	-	TCONS_00001139	DAGK_acc,
AltA	TCONS_00008109	-	TCONS_00008110	-
AltA	TCONS_00005615	-	TCONS_00005618	-
AltA	TCONS_00034560	-	TCONS_00034561	-
AltA	TCONS_00005631	-	TCONS_00005632	-
AltA	TCONS_00001095	-	TCONS_00001096	-
AltA	TCONS_00002908	-	TCONS_00002909	-
AltA	TCONS_00002932	-	TCONS_00002933	-
AltA	TCONS_00003028	-	TCONS_00003027	-
AltA	TCONS_00003039	DNA_pol_A_exo1,	TCONS_00003041	-
AltA	TCONS_00030871	-	TCONS_00030870	-
AltA	TCONS_00030849	-	TCONS_00030851	-
AltA	TCONS_00030849	-	TCONS_00030852	-
AltA	TCONS_00030851	-	TCONS_00030852	-
AltA	TCONS_00028945	-	TCONS_00028946	-
AltA	TCONS_00030767	-	TCONS_00030766	-
AltA	TCONS_00008181	C2,	TCONS_00008182	-
AltA	TCONS_00005694	-	TCONS_00005695	-
AltA	TCONS_00005698	-	TCONS_00005700	-
AltA	TCONS_00005708	-	TCONS_00005707	-
AltA	TCONS_00005789	-	TCONS_00005790	-
AltA	TCONS_00008257	-	TCONS_00008256	-
AltA	TCONS_00005871	-	TCONS_00005872	-
AltA	TCONS_00005891	-	TCONS_00005892	-
AltA	TCONS_00000945	-	TCONS_00000946	-
AltA	TCONS_00000645	-	TCONS_00000649	-
AltA	TCONS_00000645	-	TCONS_00000649	-
AltA	TCONS_00057554	-	TCONS_00057555	-
AltA	TCONS_00002798	-	TCONS_00002799	-
AltA	TCONS_00002812	Galactosyl_T,	TCONS_00002814	Galactosyl_T,
AltA	TCONS_00059493	-	TCONS_00059494	-
AltA	TCONS_00057494	-	TCONS_00057493	-
AltA	TCONS_00002794	-	TCONS_00002795	-
AltA	TCONS_00000641	-	TCONS_00000642	Zw10,
AltA	TCONS_00002737	-	TCONS_00002736	-
AltA	TCONS_00002746	-	TCONS_00002749	-
AltA	TCONS_00031382	-	TCONS_00031384	-
AltA	TCONS_00031405	-	TCONS_00031403	Glyco_transf_90,
AltA	TCONS_00031363	-	TCONS_00031364	-
AltA	TCONS_00029641	-	TCONS_00029642	-
AltA	TCONS_00002848	-	TCONS_00002847	-
AltA	TCONS_00000734	WRKY,	TCONS_00000736	-
AltA	TCONS_00059412	-	TCONS_00059415	-
AltA	TCONS_00059409	-	TCONS_00059410	-
AltA	TCONS_00057439	-	TCONS_00057438	-
AltA	TCONS_00057439	-	TCONS_00057441	-
AltA	TCONS_00057438	-	TCONS_00057441	-
AltA	TCONS_00059400	-	TCONS_00059401	-
AltA	TCONS_00005287	MFS_1,	TCONS_00005288	-
AltA	TCONS_00005251	-	TCONS_00005248	-
AltA	TCONS_00005228	-	TCONS_00005230	DUF588,
AltA	TCONS_00005206	-	TCONS_00005207	Glycos_transf_1,
AltA	TCONS_00059682	-	TCONS_00059683	-
AltA	TCONS_00000448	-	TCONS_00000450	-
AltA	TCONS_00035202	-	TCONS_00035201	-
AltA	TCONS_00032501	-	TCONS_00032499	-
AltA	TCONS_00032510	Glyco_hydro_14,	TCONS_00032509	Glyco_hydro_14,
AltA	TCONS_00032517	4HBT_3,	TCONS_00032518	-
AltA	TCONS_00035232	-	TCONS_00035233	-
AltA	TCONS_00035225	-	TCONS_00035224	-
AltA	TCONS_00035261	-	TCONS_00035263	-
AltA	TCONS_00035261	-	TCONS_00035263	-
AltA	TCONS_00057585	NTP_transferase,	TCONS_00057583	NTP_transferase,
AltA	TCONS_00057585	-	TCONS_00057583	NTP_transferase,
AltA	TCONS_00029451	TIM21,	TCONS_00029453	-
AltA	TCONS_00031214	-	TCONS_00031213	-
AltA	TCONS_00057599	-	TCONS_00057600	-
AltA	TCONS_00059609	TPX2,	TCONS_00059610	-
AltA	TCONS_00002642	-	TCONS_00002643	-
AltA	TCONS_00002642	-	TCONS_00002643	-
AltA	TCONS_00029530	-	TCONS_00029531	-
AltA	TCONS_00057651	Rad60-SLD_2,	TCONS_00057650	Rad60-SLD_2,
AltA	TCONS_00031259	-	TCONS_00031260	-
AltA	TCONS_00000510	-	TCONS_00000511	Pkinase,
AltA	TCONS_00002677	-	TCONS_00002678	-
AltA	TCONS_00048381	-	TCONS_00048380	-
AltA	TCONS_00046248	-	TCONS_00046247	-
AltA	TCONS_00048366	-	TCONS_00048365	-
AltA	TCONS_00031288	-	TCONS_00031290	-
AltA	TCONS_00046286	-	TCONS_00046291	-
AltA	TCONS_00046275	-	TCONS_00046277	-
AltA	TCONS_00046272	-	TCONS_00046273	-
AltA	TCONS_00048394	-	TCONS_00048396	-
AltA	TCONS_00031338	-	TCONS_00031337	-
AltA	TCONS_00046311	-	TCONS_00046314	-
AltA	TCONS_00029574	-	TCONS_00029573	-
AltA	TCONS_00029567	-	TCONS_00029566	-
AltA	TCONS_00046303	Ribosomal_L29,	TCONS_00046304	-
AltA	TCONS_00046341	-	TCONS_00046342	-
AltA	TCONS_00046341	-	TCONS_00046343	-
AltA	TCONS_00046342	-	TCONS_00046343	-
AltA	TCONS_00046334	-	TCONS_00046335	-
AltA	TCONS_00048448	-	TCONS_00048450	-
AltA	TCONS_00007906	-	TCONS_00007907	-
AltA	TCONS_00005436	-	TCONS_00005437	-
AltA	TCONS_00007954	-	TCONS_00007955	-
AltA	TCONS_00007949	-	TCONS_00007948	-
AltA	TCONS_00005448	-	TCONS_00005449	-
AltA	TCONS_00007932	-	TCONS_00007942	RCC1,
AltA	TCONS_00007932	-	TCONS_00007942	-
AltA	TCONS_00007802	-	TCONS_00007803	-
AltA	TCONS_00007823	tRNA_deacylase,	TCONS_00007824	-
AltA	TCONS_00007856	-	TCONS_00007854	-
AltA	TCONS_00046217	-	TCONS_00046216	-
AltA	TCONS_00048319	-	TCONS_00048326	-
AltA	TCONS_00001976	-	TCONS_00001977	-
AltA	TCONS_00001976	-	TCONS_00001974	-
AltA	TCONS_00001977	-	TCONS_00001974	-
AltA	TCONS_00057117	-	TCONS_00057119	-
AltA	TCONS_00057131	-	TCONS_00057130	-
AltA	TCONS_00000299	PC-Esterase,	TCONS_00000303	PC-Esterase,
AltA	TCONS_00002542	DUF482,	TCONS_00002544	-
AltA	TCONS_00002520	-	TCONS_00002521	-
AltA	TCONS_00002481	-	TCONS_00002482	-
AltA	TCONS_00030323	-	TCONS_00030325	Peptidase_M20,
AltA	TCONS_00030323	-	TCONS_00030325	Peptidase_M20,
AltA	TCONS_00002383	-	TCONS_00002382	-
AltA	TCONS_00004268	-	TCONS_00004269	-
AltA	TCONS_00057170	XAP5,	TCONS_00057171	XAP5,
AltA	TCONS_00002029	-	TCONS_00002030	-
AltA	TCONS_00002356	Peptidase_M8,	TCONS_00002357	-
AltA	TCONS_00002356	-	TCONS_00002357	-
AltA	TCONS_00002012	DUF1218,	TCONS_00002011	DUF1218,
AltA	TCONS_00001993	-	TCONS_00001994	HVSL,
AltA	TCONS_00001993	-	TCONS_00001994	HVSL,
AltA	TCONS_00004220	-	TCONS_00004221	-
AltA	TCONS_00020347	-	TCONS_00020348	-
AltA	TCONS_00020302	-	TCONS_00020303	-
AltA	TCONS_00017273	Rad51,	TCONS_00017274	Rad51,
AltA	TCONS_00057941	-	TCONS_00057940	-
AltA	TCONS_00020264	-	TCONS_00020265	-
AltA	TCONS_00057967	-	TCONS_00057965	-
AltA	TCONS_00059905	-	TCONS_00059904	-
AltA	TCONS_00057950	-	TCONS_00057953	-
AltA	TCONS_00020230	-	TCONS_00020231	-
AltA	TCONS_00059056	-	TCONS_00059057	-
AltA	TCONS_00057109	-	TCONS_00057110	-
AltA	TCONS_00059876	-	TCONS_00059877	-
AltA	TCONS_00057926	-	TCONS_00057925	-
AltA	TCONS_00020191	-	TCONS_00020193	-
AltA	TCONS_00057995	Sugar_tr,	TCONS_00057997	-
AltA	TCONS_00017165	-	TCONS_00017166	-
AltA	TCONS_00059999	-	TCONS_00059997	-
AltA	TCONS_00059998	-	TCONS_00059996	-
AltA	TCONS_00058019	Peptidase_M24,	TCONS_00058020	Peptidase_M24,
AltA	TCONS_00057267	-	TCONS_00057268	-
AltA	TCONS_00000122	Lipase_3,	TCONS_00000126	-
AltA	TCONS_00059240	Iso_dh,	TCONS_00059241	Iso_dh,
AltA	TCONS_00002177	-	TCONS_00002178	-
AltA	TCONS_00057312	-	TCONS_00057313	-
AltA	TCONS_00000157	Radical_SAM,	TCONS_00000155	Radical_SAM,
AltA	TCONS_00002203	Got1,	TCONS_00002204	-
AltA	TCONS_00002292	-	TCONS_00002293	-
AltA	TCONS_00004114	-	TCONS_00004113	DapB_N,
AltA	TCONS_00001883	-	TCONS_00001882	-
AltA	TCONS_00004105	Arf,	TCONS_00004106	Arf,
AltA	TCONS_00057332	-	TCONS_00057334	-
AltA	TCONS_00020167	Mito_carr,	TCONS_00020169	Mito_carr,
AltA	TCONS_00001852	-	TCONS_00001854	-
AltA	TCONS_00001852	-	TCONS_00001855	-
AltA	TCONS_00001854	-	TCONS_00001855	-
AltA	TCONS_00001854	PAE,	TCONS_00001855	-
AltA	TCONS_00001854	PAE,	TCONS_00001856	PAE,
AltA	TCONS_00004079	-	TCONS_00004080	-
AltA	TCONS_00020089	-	TCONS_00020090	-
AltA	TCONS_00020139	-	TCONS_00020141	-
AltA	TCONS_00004165	-	TCONS_00004163	-
AltA	TCONS_00014607	Helicase_C,	TCONS_00014608	-
AltA	TCONS_00020055	-	TCONS_00020056	-
AltA	TCONS_00016986	-	TCONS_00016985	-
AltA	TCONS_00000052	BATS,	TCONS_00000054	-
AltA	TCONS_00000040	-	TCONS_00000039	-
AltA	TCONS_00000014	Diphthamide_syn,	TCONS_00000015	Diphthamide_syn,
AltA	TCONS_00000001	-	TCONS_00000002	-
AltA	TCONS_00021537	-	TCONS_00021536	-
AltA	TCONS_00021531	-	TCONS_00021532	-
AltA	TCONS_00017646	-	TCONS_00017647	-
AltA	TCONS_00020674	-	TCONS_00020676	-
AltA	TCONS_00013582	-	TCONS_00013583	-
AltA	TCONS_00030601	-	TCONS_00030602	-
AltA	TCONS_00010866	-	TCONS_00010873	-
AltA	TCONS_00030688	-	TCONS_00030691	-
AltA	TCONS_00030685	-	TCONS_00030683	-
AltA	TCONS_00058814	-	TCONS_00058817	-
AltA	TCONS_00058814	-	TCONS_00058815	-
AltA	TCONS_00056834	-	TCONS_00056835	-
AltA	TCONS_00013656	-	TCONS_00013658	-
AltA	TCONS_00058772	-	TCONS_00058773	-
AltA	TCONS_00056760	-	TCONS_00056759	-
AltA	TCONS_00056733	-	TCONS_00056734	-
AltA	TCONS_00058687	-	TCONS_00058688	-
AltA	TCONS_00056715	-	TCONS_00056712	-
AltA	TCONS_00020507	-	TCONS_00020505	-
AltA	TCONS_00002109	-	TCONS_00002108	-
AltA	TCONS_00002118	-	TCONS_00002119	3Beta_HSD,
AltA	TCONS_00020582	-	TCONS_00020584	Reticulon,
AltA	TCONS_00020601	-	TCONS_00020602	-
AltA	TCONS_00011128	-	TCONS_00011131	-
AltA	TCONS_00011147	-	TCONS_00011146	-
AltA	TCONS_00013836	-	TCONS_00013835	-
AltA	TCONS_00030408	-	TCONS_00030409	-
AltA	TCONS_00013741	-	TCONS_00013742	-
AltA	TCONS_00013777	-	TCONS_00013779	-
AltA	TCONS_00013790	-	TCONS_00013791	-
AltA	TCONS_00013790	-	TCONS_00013791	-
AltA	TCONS_00011080	-	TCONS_00011081	-
AltA	TCONS_00030491	-	TCONS_00030492	-
AltA	TCONS_00030494	-	TCONS_00030495	-
AltA	TCONS_00028715	-	TCONS_00028716	-
AltA	TCONS_00057052	-	TCONS_00057054	-
AltA	TCONS_00057059	-	TCONS_00057060	-
AltA	TCONS_00058997	-	TCONS_00058998	-
AltA	TCONS_00056914	-	TCONS_00056915	Pkinase,
AltA	TCONS_00020486	-	TCONS_00020487	-
AltA	TCONS_00056989	-	TCONS_00056991	-
AltA	TCONS_00017468	-	TCONS_00017469	-
AltA	TCONS_00011031	-	TCONS_00011029	-
AltA	TCONS_00017326	-	TCONS_00017325	-
AltA	TCONS_00017345	-	TCONS_00017344	-
AltA	TCONS_00020367	-	TCONS_00020368	-
AltA	TCONS_00017351	-	TCONS_00017352	-
AltA	TCONS_00017382	-	TCONS_00017383	-
AltA	TCONS_00020955	-	TCONS_00020958	-
AltA	TCONS_00020955	-	TCONS_00020958	-
AltA	TCONS_00056386	-	TCONS_00056387	-
AltA	TCONS_00020873	DUF221,	TCONS_00020874	-
AltA	TCONS_00017924	-	TCONS_00017923	-
AltA	TCONS_00004499	-	TCONS_00004503	-
AltA	TCONS_00004499	-	TCONS_00004503	-
AltA	TCONS_00018896	-	TCONS_00018897	-
AltA	TCONS_00007048	-	TCONS_00007047	-
AltA	TCONS_00015949	-	TCONS_00015950	-
AltA	TCONS_00015936	-	TCONS_00015939	-
AltA	TCONS_00004391	-	TCONS_00004392	Prenyltrans,
AltA	TCONS_00058284	-	TCONS_00058283	-
AltA	TCONS_00058298	-	TCONS_00058300	-
AltA	TCONS_00052393	-	TCONS_00052394	-
AltA	TCONS_00055661	-	TCONS_00055662	-
AltA	TCONS_00055661	Thg1,	TCONS_00055662	-
AltA	TCONS_00004608	-	TCONS_00004609	-
AltA	TCONS_00025208	-	TCONS_00025209	-
AltA	TCONS_00025208	-	TCONS_00025209	-
AltA	TCONS_00004580	-	TCONS_00004582	-
AltA	TCONS_00018959	-	TCONS_00018960	DAGK_acc,
AltA	TCONS_00052437	-	TCONS_00052438	-
AltA	TCONS_00025896	Pkinase_Tyr,	TCONS_00025898	-
AltA	TCONS_00056432	-	TCONS_00056433	-
AltA	TCONS_00007157	-	TCONS_00007160	-
AltA	TCONS_00023100	-	TCONS_00023101	-
AltA	TCONS_00056437	-	TCONS_00056438	-
AltA	TCONS_00052424	-	TCONS_00052425	-
AltA	TCONS_00052424	Pkinase,	TCONS_00052428	-
AltA	TCONS_00018985	-	TCONS_00018984	-
AltA	TCONS_00052420	DUF167,	TCONS_00052421	-
AltA	TCONS_00027808	-	TCONS_00027809	-
AltA	TCONS_00007125	-	TCONS_00007126	-
AltA	TCONS_00023119	-	TCONS_00023118	-
AltA	TCONS_00018991	NIF,	TCONS_00018992	-
AltA	TCONS_00052453	-	TCONS_00052455	-
AltA	TCONS_00052453	-	TCONS_00052455	-
AltA	TCONS_00055709	DUF3633,	TCONS_00055710	DUF3633,
AltA	TCONS_00016027	-	TCONS_00016028	-
AltA	TCONS_00016040	-	TCONS_00016041	-
AltA	TCONS_00007073	-	TCONS_00007075	SNase,
AltA	TCONS_00004576	-	TCONS_00004575	-
AltA	TCONS_00004560	-	TCONS_00004561	-
AltA	TCONS_00025184	-	TCONS_00025183	-
AltA	TCONS_00019050	-	TCONS_00019051	-
AltA	TCONS_00004541	-	TCONS_00004543	-
AltA	TCONS_00004532	-	TCONS_00004534	-
AltA	TCONS_00021002	-	TCONS_00021003	-
AltA	TCONS_00025805	-	TCONS_00025806	-
AltA	TCONS_00018037	-	TCONS_00018038	-
AltA	TCONS_00021025	-	TCONS_00021027	-
AltA	TCONS_00055593	-	TCONS_00055594	-
AltA	TCONS_00055590	-	TCONS_00055593	-
AltA	TCONS_00055590	-	TCONS_00055591	-
AltA	TCONS_00052329	-	TCONS_00052330	-
AltA	TCONS_00037723	-	TCONS_00037725	-
AltA	TCONS_00040906	MRG,	TCONS_00040905	MRG,
AltA	TCONS_00023038	-	TCONS_00023037	-
AltA	TCONS_00040968	-	TCONS_00040967	-
AltA	TCONS_00023045	-	TCONS_00023044	-
AltA	TCONS_00052355	SCO1-SenC,	TCONS_00052356	SCO1-SenC,
AltA	TCONS_00017988	-	TCONS_00017989	-
AltA	TCONS_00023059	-	TCONS_00023058	-
AltA	TCONS_00023059	-	TCONS_00023060	-
AltA	TCONS_00040976	-	TCONS_00040975	-
AltA	TCONS_00020769	-	TCONS_00020770	-
AltA	TCONS_00020756	-	TCONS_00020757	-
AltA	TCONS_00020756	-	TCONS_00020757	-
AltA	TCONS_00015718	-	TCONS_00015722	-
AltA	TCONS_00056550	TAXi_N,	TCONS_00056551	-
AltA	TCONS_00018678	-	TCONS_00018679	-
AltA	TCONS_00056503	-	TCONS_00056504	-
AltA	TCONS_00058493	-	TCONS_00058494	-
AltA	TCONS_00018800	-	TCONS_00018801	-
AltA	TCONS_00004667	-	TCONS_00004668	-
AltA	TCONS_00058516	-	TCONS_00058517	-
AltA	TCONS_00056448	-	TCONS_00056449	-
AltA	TCONS_00056480	-	TCONS_00056484	-
AltA	TCONS_00020812	-	TCONS_00020815	-
AltA	TCONS_00018772	-	TCONS_00018777	-
AltA	TCONS_00058632	CBM-like,	TCONS_00058631	-
AltA	TCONS_00007336	-	TCONS_00007337	-
AltA	TCONS_00037953	-	TCONS_00037954	MAGE,
AltA	TCONS_00007319	Xan_ur_permease,	TCONS_00007323	-
AltA	TCONS_00041036	-	TCONS_00041040	-
AltA	TCONS_00044572	AUX_IAA,	TCONS_00044575	-
AltA	TCONS_00004775	-	TCONS_00004777	-
AltA	TCONS_00056660	-	TCONS_00056662	-
AltA	TCONS_00056660	-	TCONS_00056663	-
AltA	TCONS_00056660	Cellulase,	TCONS_00056663	-
AltA	TCONS_00018862	-	TCONS_00018861	-
AltA	TCONS_00037862	-	TCONS_00037864	-
AltA	TCONS_00037861	-	TCONS_00037860	-
AltA	TCONS_00007266	-	TCONS_00007267	-
AltA	TCONS_00007262	-	TCONS_00007260	-
AltA	TCONS_00007237	-	TCONS_00007236	-
AltA	TCONS_00055772	-	TCONS_00055773	-
AltA	TCONS_00025951	-	TCONS_00025952	-
AltA	TCONS_00017848	-	TCONS_00017849	-
AltA	TCONS_00052480	-	TCONS_00052482	tRNA-synt_1c,
AltA	TCONS_00055753	DUF89,	TCONS_00055754	DUF89,
AltA	TCONS_00023176	-	TCONS_00023177	-
AltA	TCONS_00017865	CRAL_TRIO_2,	TCONS_00017871	CRAL_TRIO_2,
AltA	TCONS_00052463	-	TCONS_00052464	-
AltA	TCONS_00023141	-	TCONS_00023142	-
AltA	TCONS_00023154	-	TCONS_00023156	Init_tRNA_PT,
AltA	TCONS_00052566	-	TCONS_00052567	-
AltA	TCONS_00052566	-	TCONS_00052567	-
AltA	TCONS_00025985	Ras,	TCONS_00025987	Ras,
AltA	TCONS_00055810	-	TCONS_00055811	-
AltA	TCONS_00041125	-	TCONS_00041126	-
AltA	TCONS_00006791	-	TCONS_00006792	-
AltA	TCONS_00004815	-	TCONS_00004816	-
AltA	TCONS_00015602	-	TCONS_00015601	-
AltA	TCONS_00004847	Glyco_hydro_17,	TCONS_00004850	-
AltA	TCONS_00060235	-	TCONS_00060234	-
AltA	TCONS_00060235	-	TCONS_00060234	-
AltA	TCONS_00060235	-	TCONS_00060234	-
AltA	TCONS_00058235	-	TCONS_00058236	-
AltA	TCONS_00060206	-	TCONS_00060204	-
AltA	TCONS_00007421	-	TCONS_00007423	-
AltA	TCONS_00004905	-	TCONS_00004908	-
AltA	TCONS_00004905	-	TCONS_00004907	-
AltA	TCONS_00004908	-	TCONS_00004907	-
AltA	TCONS_00004905	-	TCONS_00004908	-
AltA	TCONS_00006812	-	TCONS_00006814	-
AltA	TCONS_00022807	PTH2,	TCONS_00022806	PTH2,
AltA	TCONS_00015689	-	TCONS_00015691	-
AltA	TCONS_00015689	-	TCONS_00015691	-
AltA	TCONS_00015682	-	TCONS_00015683	Radical_SAM,
AltA	TCONS_00007490	-	TCONS_00007491	-
AltA	TCONS_00005004	-	TCONS_00005005	-
AltA	TCONS_00005004	-	TCONS_00005006	-
AltA	TCONS_00004998	-	TCONS_00004997	-
AltA	TCONS_00021251	-	TCONS_00021250	DUF1680,
AltA	TCONS_00025539	UCH,	TCONS_00025540	-
AltA	TCONS_00025564	-	TCONS_00025566	-
AltA	TCONS_00009130	-	TCONS_00009131	-
AltA	TCONS_00009130	-	TCONS_00009131	PP2C,
AltA	TCONS_00021299	-	TCONS_00021300	-
AltA	TCONS_00018367	-	TCONS_00018364	-
AltA	TCONS_00018371	Pkinase,	TCONS_00018368	-
AltA	TCONS_00018388	-	TCONS_00018389	-
AltA	TCONS_00006890	-	TCONS_00006900	-
AltA	TCONS_00021352	-	TCONS_00021351	-
AltA	TCONS_00021352	-	TCONS_00021351	-
AltA	TCONS_00018406	-	TCONS_00018408	-
AltA	TCONS_00006860	-	TCONS_00006859	-
AltA	TCONS_00058193	-	TCONS_00058192	-
AltA	TCONS_00006960	-	TCONS_00006961	-
AltA	TCONS_00060144	-	TCONS_00060146	-
AltA	TCONS_00060123	-	TCONS_00060124	-
AltA	TCONS_00060123	-	TCONS_00060124	-
AltA	TCONS_00058139	MBOAT,	TCONS_00058140	-
AltA	TCONS_00058152	-	TCONS_00058153	-
AltA	TCONS_00060111	K_trans,	TCONS_00060112	-
AltA	TCONS_00058095	-	TCONS_00058096	-
AltA	TCONS_00058086	Aldedh,	TCONS_00058088	Aldedh,
AltA	TCONS_00060067	PC-Esterase,	TCONS_00060068	-
AltA	TCONS_00005146	-	TCONS_00005151	-
AltA	TCONS_00007639	-	TCONS_00007636	-
AltA	TCONS_00005154	-	TCONS_00005156	-
AltA	TCONS_00007626	-	TCONS_00007627	-
AltA	TCONS_00025780	-	TCONS_00025781	-
AltA	TCONS_00022891	-	TCONS_00022890	-
AltA	TCONS_00005168	-	TCONS_00005169	-
AltA	TCONS_00005163	-	TCONS_00005165	-
AltA	TCONS_00005157	Rgp1,	TCONS_00005158	Rgp1,
AltA	TCONS_00022878	-	TCONS_00022877	-
AltA	TCONS_00018151	-	TCONS_00018153	-
AltA	TCONS_00022863	-	TCONS_00022862	-
AltA	TCONS_00005072	-	TCONS_00005070	-
AltA	TCONS_00018161	RRM_2,	TCONS_00018162	RRM_2,
AltA	TCONS_00018183	-	TCONS_00018185	-
AltA	TCONS_00048472	-	TCONS_00048474	-
AltA	TCONS_00006306	-	TCONS_00006307	-
AltA	TCONS_00006311	Amino_oxidase,	TCONS_00006313	-
AltA	TCONS_00045318	-	TCONS_00045319	DUF869,
AltA	TCONS_00008660	-	TCONS_00008661	-
AltA	TCONS_00047533	-	TCONS_00047534	-
AltA	TCONS_00047531	-	TCONS_00047530	-
AltA	TCONS_00006397	-	TCONS_00006396	-
AltA	TCONS_00045395	-	TCONS_00045394	-
AltA	TCONS_00048561	-	TCONS_00048560	-
AltA	TCONS_00048566	-	TCONS_00048567	Glycos_transf_2,
AltA	TCONS_00047599	Aminotran_1_2,	TCONS_00047600	Aminotran_1_2,
AltA	TCONS_00006429	-	TCONS_00006427	-
AltA	TCONS_00019749	-	TCONS_00019750	-
AltA	TCONS_00019747	Kinesin,	TCONS_00019749	-
AltA	TCONS_00019747	Kinesin,	TCONS_00019750	-
AltA	TCONS_00019749	-	TCONS_00019750	-
AltA	TCONS_00019756	-	TCONS_00019755	-
AltA	TCONS_00008776	-	TCONS_00008775	-
AltA	TCONS_00019805	-	TCONS_00019804	-
AltA	TCONS_00016878	-	TCONS_00016887	-
AltA	TCONS_00008787	-	TCONS_00008786	-
AltA	TCONS_00019865	Auxin_repressed,	TCONS_00019866	Auxin_repressed,
AltA	TCONS_00019912	-	TCONS_00019913	-
AltA	TCONS_00046558	PC-Esterase,	TCONS_00046557	PC-Esterase,
AltA	TCONS_00048640	Mito_carr,	TCONS_00048641	-
AltA	TCONS_00006588	-	TCONS_00006589	-
AltA	TCONS_00008838	-	TCONS_00008842	-
AltA	TCONS_00047720	-	TCONS_00047721	-
AltA	TCONS_00008810	-	TCONS_00008812	RRM_1,
AltA	TCONS_00006536	RRN3,	TCONS_00006538	RRN3,
AltA	TCONS_00047824	DUF3754,	TCONS_00047825	-
AltA	TCONS_00045616	-	TCONS_00045614	-
AltA	TCONS_00048759	-	TCONS_00048760	-
AltA	TCONS_00047820	-	TCONS_00047821	-
AltA	TCONS_00021377	-	TCONS_00021378	-
AltA	TCONS_00048715	-	TCONS_00048716	-
AltA	TCONS_00048718	-	TCONS_00048717	-
AltA	TCONS_00045577	-	TCONS_00045579	-
AltA	TCONS_00045566	-	TCONS_00045567	-
AltA	TCONS_00045581	Sugar_tr,	TCONS_00045582	Sugar_tr,
AltA	TCONS_00047688	-	TCONS_00047689	-
AltA	TCONS_00018516	-	TCONS_00018517	-
AltA	TCONS_00047677	-	TCONS_00047680	-
AltA	TCONS_00045472	Glyco_hydro_35,	TCONS_00045474	-
AltA	TCONS_00045472	-	TCONS_00045474	-
AltA	TCONS_00021461	-	TCONS_00021462	-
AltA	TCONS_00019591	Cullin,	TCONS_00019592	-
AltA	TCONS_00019588	-	TCONS_00019589	-
AltA	TCONS_00006733	-	TCONS_00006734	-
AltA	TCONS_00016584	-	TCONS_00016585	GBP,
AltA	TCONS_00021430	-	TCONS_00021429	-
AltA	TCONS_00050762	-	TCONS_00050763	-
AltA	TCONS_00021434	-	TCONS_00021436	Pkinase,
AltA	TCONS_00050774	-	TCONS_00050773	-
AltA	TCONS_00053949	-	TCONS_00053952	Linker_histone,
AltA	TCONS_00053949	-	TCONS_00053952	-
AltA	TCONS_00053946	-	TCONS_00053945	-
AltA	TCONS_00019630	-	TCONS_00019629	-
AltA	TCONS_00053889	Hydrolase,	TCONS_00053891	Hydrolase,
AltA	TCONS_00001522	-	TCONS_00001523	-
AltA	TCONS_00003669	Methyltransf_29,	TCONS_00003670	Methyltransf_29,
AltA	TCONS_00050716	Asp,	TCONS_00050715	-
AltA	TCONS_00053855	-	TCONS_00053854	-
AltA	TCONS_00019707	-	TCONS_00019708	-
AltA	TCONS_00016700	-	TCONS_00016701	-
AltA	TCONS_00048839	-	TCONS_00048835	-
AltA	TCONS_00048839	-	TCONS_00048834	-
AltA	TCONS_00001499	-	TCONS_00001495	-
AltA	TCONS_00001499	-	TCONS_00001494	-
AltA	TCONS_00001495	-	TCONS_00001494	-
AltA	TCONS_00006041	-	TCONS_00006042	-
AltA	TCONS_00001403	-	TCONS_00001401	-
AltA	TCONS_00001417	-	TCONS_00001418	-
AltA	TCONS_00003584	-	TCONS_00003585	-
AltA	TCONS_00001440	-	TCONS_00001441	-
AltA	TCONS_00001455	-	TCONS_00001456	-
AltA	TCONS_00006066	-	TCONS_00006067	-
AltA	TCONS_00048931	-	TCONS_00048932	-
AltA	TCONS_00046783	-	TCONS_00046785	-
AltA	TCONS_00008383	-	TCONS_00008385	-
AltA	TCONS_00008377	-	TCONS_00008378	-
AltA	TCONS_00008377	-	TCONS_00008379	-
AltA	TCONS_00008378	-	TCONS_00008379	-
AltA	TCONS_00008368	-	TCONS_00008370	-
AltA	TCONS_00005936	-	TCONS_00005938	-
AltA	TCONS_00019376	Adap_comp_sub,	TCONS_00019377	-
AltA	TCONS_00023340	-	TCONS_00023347	-
AltA	TCONS_00026187	-	TCONS_00026188	-
AltA	TCONS_00026187	Pkinase_Tyr,	TCONS_00026189	Pkinase_Tyr,
AltA	TCONS_00026187	-	TCONS_00026189	Pkinase_Tyr,
AltA	TCONS_00026164	-	TCONS_00026167	-
AltA	TCONS_00026164	-	TCONS_00026167	-
AltA	TCONS_00026173	-	TCONS_00026174	-
AltA	TCONS_00019496	-	TCONS_00019495	-
AltA	TCONS_00050878	-	TCONS_00050879	-
AltA	TCONS_00001345	-	TCONS_00001344	-
AltA	TCONS_00001358	-	TCONS_00001359	-
AltA	TCONS_00016426	Pkinase_Tyr,	TCONS_00016428	-
AltA	TCONS_00054137	-	TCONS_00054138	-
AltA	TCONS_00050930	-	TCONS_00050933	-
AltA	TCONS_00048935	Fra10Ac1,	TCONS_00048934	-
AltA	TCONS_00054140	-	TCONS_00054141	-
AltA	TCONS_00016441	-	TCONS_00016442	-
AltA	TCONS_00003534	-	TCONS_00003533	-
AltA	TCONS_00054155	-	TCONS_00054156	-
AltA	TCONS_00001297	-	TCONS_00001296	Vps16_N,
AltA	TCONS_00001314	-	TCONS_00001312	-
AltA	TCONS_00051142	-	TCONS_00051143	TLD,
AltA	TCONS_00003410	-	TCONS_00003411	Glyco_transf_8,
AltA	TCONS_00003431	-	TCONS_00003432	-
AltA	TCONS_00003393	-	TCONS_00003394	-
AltA	TCONS_00019155	-	TCONS_00019156	-
AltA	TCONS_00003368	-	TCONS_00003369	-
AltA	TCONS_00003397	-	TCONS_00003398	-
AltA	TCONS_00016116	-	TCONS_00016115	EDR1,
AltA	TCONS_00019060	CASP_C,	TCONS_00019059	CASP_C,
AltA	TCONS_00054408	-	TCONS_00054412	-
AltA	TCONS_00019088	-	TCONS_00019089	Peptidase_M50B,
AltA	TCONS_00045175	-	TCONS_00045178	-
AltA	TCONS_00045122	-	TCONS_00045123	-
AltA	TCONS_00008573	-	TCONS_00008574	-
AltA	TCONS_00047378	-	TCONS_00047377	-
AltA	TCONS_00008527	-	TCONS_00008529	-
AltA	TCONS_00008527	-	TCONS_00008530	-
AltA	TCONS_00008492	Response_reg,	TCONS_00008494	Response_reg,
AltA	TCONS_00006098	-	TCONS_00006097	-
AltA	TCONS_00047318	-	TCONS_00047319	-
AltA	TCONS_00006252	-	TCONS_00006255	TruB_N,
AltA	TCONS_00008643	-	TCONS_00008642	-
AltA	TCONS_00008645	-	TCONS_00008644	-
AltA	TCONS_00006262	-	TCONS_00006263	-
AltA	TCONS_00006269	-	TCONS_00006271	-
AltA	TCONS_00047228	-	TCONS_00047229	-
AltA	TCONS_00047268	-	TCONS_00047269	-
AltA	TCONS_00047222	-	TCONS_00047223	-
AltA	TCONS_00045016	-	TCONS_00045017	DHBP_synthase,
AltA	TCONS_00045016	-	TCONS_00045017	GTP_cyclohydro2,
AltA	TCONS_00044931	-	TCONS_00044932	-
AltA	TCONS_00044906	-	TCONS_00044909	-
AltA	TCONS_00044906	-	TCONS_00044911	-
AltA	TCONS_00047171	-	TCONS_00047173	-
AltA	TCONS_00019341	-	TCONS_00019343	-
AltA	TCONS_00051045	-	TCONS_00051043	-
AltA	TCONS_00051056	-	TCONS_00051055	-
AltA	TCONS_00003356	-	TCONS_00003355	-
AltA	TCONS_00001233	-	TCONS_00001235	-
AltA	TCONS_00003308	-	TCONS_00003309	-
AltA	TCONS_00004379	-	TCONS_00004378	Adaptin_N,
AltA	TCONS_00016199	-	TCONS_00016200	F_bP_aldolase,
AltA	TCONS_00051118	-	TCONS_00051119	-
AltA	TCONS_00003279	-	TCONS_00003280	ELMO_CED12,
AltA	TCONS_00003279	-	TCONS_00003283	ELMO_CED12,
AltA	TCONS_00003280	ELMO_CED12,	TCONS_00003283	ELMO_CED12,
AltA	TCONS_00003279	ELMO_CED12,	TCONS_00003280	-
AltD	TCONS_00029878	-	TCONS_00029877	-
AltD	TCONS_00026603	-	TCONS_00026602	-
AltD	TCONS_00051961	-	TCONS_00051964	-
AltD	TCONS_00055130	-	TCONS_00055131	-
AltD	TCONS_00035091	-	TCONS_00035089	-
AltD	TCONS_00055143	-	TCONS_00055144	-
AltD	TCONS_00031442	-	TCONS_00031443	DUF544,
AltD	TCONS_00051823	-	TCONS_00051826	-
AltD	TCONS_00034746	-	TCONS_00034748	-
AltD	TCONS_00034663	-	TCONS_00034662	-
AltD	TCONS_00034790	-	TCONS_00034791	-
AltD	TCONS_00037078	-	TCONS_00037080	-
AltD	TCONS_00051799	-	TCONS_00051800	-
AltD	TCONS_00054958	-	TCONS_00054957	-
AltD	TCONS_00051717	-	TCONS_00051719	-
AltD	TCONS_00023621	-	TCONS_00023622	-
AltD	TCONS_00034851	-	TCONS_00034852	-
AltD	TCONS_00042783	-	TCONS_00042785	-
AltD	TCONS_00034821	TFIIF_alpha,	TCONS_00034822	TFIIF_alpha,
AltD	TCONS_00023715	-	TCONS_00023716	-
AltD	TCONS_00054652	-	TCONS_00054651	-
AltD	TCONS_00024128	-	TCONS_00024129	PP2C,
AltD	TCONS_00010767	-	TCONS_00010764	-
AltD	TCONS_00051451	-	TCONS_00051453	-
AltD	TCONS_00013439	-	TCONS_00013438	Glyco_tran_28_C,
AltD	TCONS_00026905	-	TCONS_00026904	-
AltD	TCONS_00010724	-	TCONS_00010727	-
AltD	TCONS_00051518	-	TCONS_00051519	Cu_bind_like,
AltD	TCONS_00054727	-	TCONS_00054723	-
AltD	TCONS_00049525	Got1,	TCONS_00049527	-
AltD	TCONS_00013286	-	TCONS_00013287	GST_N_3,
AltD	TCONS_00026919	-	TCONS_00026920	-
AltD	TCONS_00042558	-	TCONS_00042559	Spc97_Spc98,
AltD	TCONS_00042535	-	TCONS_00042536	-
AltD	TCONS_00039329	CRAL_TRIO,	TCONS_00039327	-
AltD	TCONS_00042589	-	TCONS_00042590	-
AltD	TCONS_00042615	-	TCONS_00042617	DUF936,
AltD	TCONS_00042616	-	TCONS_00042617	-
AltD	TCONS_00042531	-	TCONS_00042534	-
AltD	TCONS_00042531	Methyltransf_15,	TCONS_00042534	-
AltD	TCONS_00052653	-	TCONS_00052652	-
AltD	TCONS_00051269	Peptidase_M20,	TCONS_00051270	-
AltD	TCONS_00013231	-	TCONS_00013232	-
AltD	TCONS_00026801	-	TCONS_00026802	-
AltD	TCONS_00051386	Aldose_epim,	TCONS_00051392	Aldose_epim,
AltD	TCONS_00023962	-	TCONS_00023961	-
AltD	TCONS_00051406	Actin,	TCONS_00051408	-
AltD	TCONS_00052854	-	TCONS_00052855	DUF2054,
AltD	TCONS_00039116	-	TCONS_00039115	-
AltD	TCONS_00052827	-	TCONS_00052825	-
AltD	TCONS_00049420	AAA_2,	TCONS_00049422	-
AltD	TCONS_00049385	-	TCONS_00049389	-
AltD	TCONS_00042452	-	TCONS_00042454	-
AltD	TCONS_00043971	-	TCONS_00043972	-
AltD	TCONS_00027216	RRM_1,	TCONS_00027214	-
AltD	TCONS_00043995	-	TCONS_00043996	-
AltD	TCONS_00048022	-	TCONS_00048021	-
AltD	TCONS_00024607	Auxin_resp,	TCONS_00024608	Auxin_resp,
AltD	TCONS_00034514	-	TCONS_00034515	-
AltD	TCONS_00045925	-	TCONS_00045922	-
AltD	TCONS_00048119	-	TCONS_00048120	-
AltD	TCONS_00022563	-	TCONS_00022564	-
AltD	TCONS_00039053	-	TCONS_00039052	-
AltD	TCONS_00042307	-	TCONS_00042308	-
AltD	TCONS_00042354	-	TCONS_00042355	-
AltD	TCONS_00042288	DnaJ-X,	TCONS_00042289	DnaJ-X,
AltD	TCONS_00034406	-	TCONS_00034407	Mito_carr,
AltD	TCONS_00049858	-	TCONS_00049859	P-II,
AltD	TCONS_00036806	-	TCONS_00036807	-
AltD	TCONS_00043871	Glyco_hydro_47,	TCONS_00043872	Glyco_hydro_47,
AltD	TCONS_00036777	-	TCONS_00036778	-
AltD	TCONS_00043953	VPS9,	TCONS_00043954	VPS9,
AltD	TCONS_00043802	-	TCONS_00043804	-
AltD	TCONS_00043802	-	TCONS_00043803	-
AltD	TCONS_00043804	-	TCONS_00043803	-
AltD	TCONS_00024399	-	TCONS_00024400	-
AltD	TCONS_00024403	Ndr,	TCONS_00024401	Ndr,
AltD	TCONS_00047887	-	TCONS_00047888	-
AltD	TCONS_00043829	DnaJ,	TCONS_00043830	-
AltD	TCONS_00045654	-	TCONS_00045656	-
AltD	TCONS_00030254	Mob1_phocein,	TCONS_00030256	-
AltD	TCONS_00030253	-	TCONS_00030252	-
AltD	TCONS_00038907	DUF21,	TCONS_00038908	-
AltD	TCONS_00038907	-	TCONS_00038908	-
AltD	TCONS_00030221	-	TCONS_00030223	-
AltD	TCONS_00030221	-	TCONS_00030224	-
AltD	TCONS_00030221	-	TCONS_00030222	-
AltD	TCONS_00030223	-	TCONS_00030224	-
AltD	TCONS_00030223	-	TCONS_00030222	-
AltD	TCONS_00030224	-	TCONS_00030222	-
AltD	TCONS_00030224	-	TCONS_00030225	-
AltD	TCONS_00030222	-	TCONS_00030225	-
AltD	TCONS_00038847	TFIIF_beta,	TCONS_00038846	-
AltD	TCONS_00038827	-	TCONS_00038828	-
AltD	TCONS_00038827	-	TCONS_00038831	-
AltD	TCONS_00038828	-	TCONS_00038831	-
AltD	TCONS_00047985	Bet_v_1,	TCONS_00047987	Bet_v_1,
AltD	TCONS_00053115	-	TCONS_00053117	Pkinase,
AltD	TCONS_00045632	-	TCONS_00045633	-
AltD	TCONS_00049829	-	TCONS_00049830	-
AltD	TCONS_00027139	-	TCONS_00027138	-
AltD	TCONS_00027152	-	TCONS_00027154	-
AltD	TCONS_00043731	-	TCONS_00043732	-
AltD	TCONS_00040477	-	TCONS_00040475	-
AltD	TCONS_00024538	-	TCONS_00024539	-
AltD	TCONS_00053072	-	TCONS_00053071	-
AltD	TCONS_00042016	-	TCONS_00042017	-
AltD	TCONS_00030098	-	TCONS_00030100	-
AltD	TCONS_00052183	-	TCONS_00052181	-
AltD	TCONS_00052186	Lipase_GDSL,	TCONS_00052187	-
AltD	TCONS_00044208	-	TCONS_00044211	-
AltD	TCONS_00030164	-	TCONS_00030165	-
AltD	TCONS_00055532	-	TCONS_00055533	-
AltD	TCONS_00035129	Pkinase,	TCONS_00035130	Pkinase,
AltD	TCONS_00035126	-	TCONS_00035125	-
AltD	TCONS_00040891	-	TCONS_00040894	-
AltD	TCONS_00050325	-	TCONS_00050330	-
AltD	TCONS_00032401	Mlo,	TCONS_00032402	-
AltD	TCONS_00046125	PAS_9,	TCONS_00046126	PAS_9,
AltD	TCONS_00046159	-	TCONS_00046162	-
AltD	TCONS_00024927	-	TCONS_00024928	-
AltD	TCONS_00038578	PsbR,	TCONS_00038577	-
AltD	TCONS_00055318	XRN_N,	TCONS_00055319	XRN_N,
AltD	TCONS_00051998	-	TCONS_00051999	-
AltD	TCONS_00052120	Rad10,	TCONS_00052119	-
AltD	TCONS_00053480	-	TCONS_00053478	Pkinase,
AltD	TCONS_00040798	DUF869,	TCONS_00040799	DUF869,
AltD	TCONS_00050129	RRM_1,	TCONS_00050128	-
AltD	TCONS_00050099	-	TCONS_00050100	-
AltD	TCONS_00050090	-	TCONS_00050094	-
AltD	TCONS_00050084	DHquinase_I,	TCONS_00050085	-
AltD	TCONS_00027514	-	TCONS_00027513	-
AltD	TCONS_00027514	-	TCONS_00027517	-
AltD	TCONS_00027513	-	TCONS_00027517	-
AltD	TCONS_00014055	-	TCONS_00014056	-
AltD	TCONS_00011327	-	TCONS_00011326	-
AltD	TCONS_00012279	-	TCONS_00012281	-
AltD	TCONS_00012229	-	TCONS_00012231	-
AltD	TCONS_00040111	-	TCONS_00040114	-
AltD	TCONS_00040101	-	TCONS_00040100	-
AltD	TCONS_00038410	-	TCONS_00038416	-
AltD	TCONS_00041624	-	TCONS_00041622	-
AltD	TCONS_00012349	-	TCONS_00012350	-
AltD	TCONS_00012361	PTPlike_phytase,	TCONS_00012360	PTPlike_phytase,
AltD	TCONS_00041652	-	TCONS_00041654	-
AltD	TCONS_00012322	-	TCONS_00012323	-
AltD	TCONS_00038343	-	TCONS_00038344	-
AltD	TCONS_00033472	-	TCONS_00033473	-
AltD	TCONS_00036048	-	TCONS_00036050	-
AltD	TCONS_00041724	-	TCONS_00041728	IPPT,
AltD	TCONS_00038434	-	TCONS_00038436	-
AltD	TCONS_00053755	-	TCONS_00053756	-
AltD	TCONS_00011182	-	TCONS_00011183	-
AltD	TCONS_00013851	-	TCONS_00013852	-
AltD	TCONS_00009556	RRM_1,	TCONS_00009558	-
AltD	TCONS_00009603	-	TCONS_00009605	-
AltD	TCONS_00038158	-	TCONS_00038157	-
AltD	TCONS_00041423	-	TCONS_00041424	-
AltD	TCONS_00041424	-	TCONS_00041427	-
AltD	TCONS_00039918	-	TCONS_00039919	-
AltD	TCONS_00041432	-	TCONS_00041434	-
AltD	TCONS_00012112	-	TCONS_00012113	-
AltD	TCONS_00053704	-	TCONS_00053706	-
AltD	TCONS_00013936	-	TCONS_00013938	HIG_1_N,
AltD	TCONS_00013943	-	TCONS_00013944	-
AltD	TCONS_00033566	ECH_C,	TCONS_00033568	-
AltD	TCONS_00033566	ECH_C,	TCONS_00033568	-
AltD	TCONS_00039897	-	TCONS_00039896	-
AltD	TCONS_00041530	-	TCONS_00041532	-
AltD	TCONS_00011635	-	TCONS_00011636	-
AltD	TCONS_00011635	-	TCONS_00011636	-
AltD	TCONS_00011635	-	TCONS_00011636	-
AltD	TCONS_00011635	-	TCONS_00011639	-
AltD	TCONS_00040305	-	TCONS_00040306	JAB,
AltD	TCONS_00033825	-	TCONS_00033826	-
AltD	TCONS_00033811	-	TCONS_00033812	-
AltD	TCONS_00011817	DnaJ,	TCONS_00011818	-
AltD	TCONS_00003862	-	TCONS_00003864	-
AltD	TCONS_00003770	EFG_C,	TCONS_00003771	-
AltD	TCONS_00001561	-	TCONS_00001564	-
AltD	TCONS_00003736	Peptidase_M16_C,	TCONS_00003735	Peptidase_M16_C,
AltD	TCONS_00003736	-	TCONS_00003740	-
AltD	TCONS_00009514	-	TCONS_00009515	-
AltD	TCONS_00001538	DBINO,	TCONS_00001540	DBINO,
AltD	TCONS_00037996	-	TCONS_00037998	-
AltD	TCONS_00011883	-	TCONS_00011885	-
AltD	TCONS_00011883	-	TCONS_00011885	DAGK_cat,
AltD	TCONS_00011883	-	TCONS_00011885	-
AltD	TCONS_00011883	-	TCONS_00011884	-
AltD	TCONS_00011885	-	TCONS_00011884	-
AltD	TCONS_00040435	-	TCONS_00040436	-
AltD	TCONS_00009448	-	TCONS_00009449	Exostosin,
AltD	TCONS_00036470	-	TCONS_00036471	Prefoldin_2,
AltD	TCONS_00038091	-	TCONS_00038093	-
AltD	TCONS_00040346	-	TCONS_00040347	-
AltD	TCONS_00036507	-	TCONS_00036508	DUF632,
AltD	TCONS_00014199	-	TCONS_00014196	-
AltD	TCONS_00034055	-	TCONS_00034056	-
AltD	TCONS_00034056	-	TCONS_00034057	-
AltD	TCONS_00034096	-	TCONS_00034097	-
AltD	TCONS_00011544	Cupin_8,	TCONS_00011546	-
AltD	TCONS_00001700	-	TCONS_00001699	-
AltD	TCONS_00003925	-	TCONS_00003926	TatD_DNase,
AltD	TCONS_00003948	-	TCONS_00003946	-
AltD	TCONS_00003948	-	TCONS_00003946	-
AltD	TCONS_00040283	-	TCONS_00040284	-
AltD	TCONS_00040283	-	TCONS_00040284	-
AltD	TCONS_00040218	-	TCONS_00040216	-
AltD	TCONS_00014276	-	TCONS_00014278	-
AltD	TCONS_00036716	-	TCONS_00036719	-
AltD	TCONS_00040259	-	TCONS_00040258	-
AltD	TCONS_00043444	-	TCONS_00043445	-
AltD	TCONS_00043450	-	TCONS_00043453	DUF212,
AltD	TCONS_00032631	GWT1,	TCONS_00032630	-
AltD	TCONS_00035311	-	TCONS_00035312	-
AltD	TCONS_00012947	-	TCONS_00012948	-
AltD	TCONS_00010313	-	TCONS_00010314	-
AltD	TCONS_00012924	TBP,	TCONS_00012925	-
AltD	TCONS_00010358	-	TCONS_00010359	PLAC8,
AltD	TCONS_00015563	-	TCONS_00015562	Ribosomal_S13,
AltD	TCONS_00032712	-	TCONS_00032713	-
AltD	TCONS_00035361	-	TCONS_00035363	-
AltD	TCONS_00035351	-	TCONS_00035350	-
AltD	TCONS_00035351	-	TCONS_00035349	-
AltD	TCONS_00035350	-	TCONS_00035349	-
AltD	TCONS_00032758	-	TCONS_00032760	PS_Dcarbxylase,
AltD	TCONS_00010204	-	TCONS_00010205	zf-RING_2,
AltD	TCONS_00012794	-	TCONS_00012797	-
AltD	TCONS_00011774	-	TCONS_00011777	-
AltD	TCONS_00014971	2OG-FeII_Oxy_2,	TCONS_00014970	-
AltD	TCONS_00010108	-	TCONS_00010109	-
AltD	TCONS_00042944	-	TCONS_00042943	-
AltD	TCONS_00010069	-	TCONS_00010070	-
AltD	TCONS_00012617	-	TCONS_00012619	-
AltD	TCONS_00033158	-	TCONS_00033159	-
AltD	TCONS_00043077	-	TCONS_00043076	-
AltD	TCONS_00033069	-	TCONS_00033065	-
AltD	TCONS_00033069	-	TCONS_00033065	-
AltD	TCONS_00039782	-	TCONS_00039784	Ras,
AltD	TCONS_00043042	-	TCONS_00043044	-
AltD	TCONS_00043042	-	TCONS_00043043	-
AltD	TCONS_00043044	-	TCONS_00043043	-
AltD	TCONS_00043039	-	TCONS_00043041	-
AltD	TCONS_00043027	-	TCONS_00043028	-
AltD	TCONS_00012510	-	TCONS_00012513	-
AltD	TCONS_00012499	-	TCONS_00012503	-
AltD	TCONS_00009973	-	TCONS_00009974	FTCD_N,
AltD	TCONS_00044499	-	TCONS_00044500	-
AltD	TCONS_00035777	-	TCONS_00035778	DUF791,
AltD	TCONS_00035846	-	TCONS_00035847	-
AltD	TCONS_00033246	-	TCONS_00033247	-
AltD	TCONS_00035887	-	TCONS_00035888	-
AltD	TCONS_00035877	-	TCONS_00035875	-
AltD	TCONS_00035873	Ribosomal_L13e,	TCONS_00035875	Ribosomal_L13e,
AltD	TCONS_00035929	-	TCONS_00035927	-
AltD	TCONS_00039681	-	TCONS_00039682	-
AltD	TCONS_00035921	-	TCONS_00035920	-
AltD	TCONS_00033306	-	TCONS_00033307	-
AltD	TCONS_00033306	START,	TCONS_00033307	-
AltD	TCONS_00015206	-	TCONS_00015205	-
AltD	TCONS_00042853	ASF1_hist_chap,	TCONS_00042852	ASF1_hist_chap,
AltD	TCONS_00003087	-	TCONS_00003088	Metallophos,
AltD	TCONS_00001049	-	TCONS_00001050	-
AltD	TCONS_00001049	-	TCONS_00001050	PIP5K,
AltD	TCONS_00003139	-	TCONS_00003140	AA_kinase,
AltD	TCONS_00059833	-	TCONS_00059835	-
AltD	TCONS_00057829	-	TCONS_00057830	-
AltD	TCONS_00029199	-	TCONS_00029201	-
AltD	TCONS_00059726	-	TCONS_00059725	-
AltD	TCONS_00031136	-	TCONS_00031140	-
AltD	TCONS_00007988	-	TCONS_00007989	-
AltD	TCONS_00007976	-	TCONS_00007977	-
AltD	TCONS_00005566	-	TCONS_00005567	-
AltD	TCONS_00005587	-	TCONS_00005588	-
AltD	TCONS_00008041	-	TCONS_00008042	-
AltD	TCONS_00003269	-	TCONS_00003268	-
AltD	TCONS_00008108	RCC1,	TCONS_00008107	-
AltD	TCONS_00000786	Metallothio_2,	TCONS_00000788	-
AltD	TCONS_00002949	-	TCONS_00002950	-
AltD	TCONS_00030895	-	TCONS_00030896	-
AltD	TCONS_00003008	-	TCONS_00003009	-
AltD	TCONS_00029172	-	TCONS_00029171	-
AltD	TCONS_00005701	-	TCONS_00005703	Linker_histone,
AltD	TCONS_00005701	-	TCONS_00005704	Linker_histone,
AltD	TCONS_00005708	-	TCONS_00005707	-
AltD	TCONS_00005834	-	TCONS_00005837	-
AltD	TCONS_00057544	-	TCONS_00057543	-
AltD	TCONS_00002796	-	TCONS_00002797	-
AltD	TCONS_00057477	-	TCONS_00057478	-
AltD	TCONS_00002768	-	TCONS_00002771	-
AltD	TCONS_00029652	MIP,	TCONS_00029656	MIP,
AltD	TCONS_00029666	-	TCONS_00029667	adh_short,
AltD	TCONS_00057460	-	TCONS_00057461	-
AltD	TCONS_00000702	OTU,	TCONS_00000701	-
AltD	TCONS_00059393	-	TCONS_00059396	-
AltD	TCONS_00007733	-	TCONS_00007734	-
AltD	TCONS_00005228	-	TCONS_00005232	-
AltD	TCONS_00002699	-	TCONS_00002701	-
AltD	TCONS_00057612	DUF1637,	TCONS_00057614	-
AltD	TCONS_00029515	-	TCONS_00029516	Galactosyl_T,
AltD	TCONS_00059619	-	TCONS_00059618	DUF4336,
AltD	TCONS_00057651	-	TCONS_00057650	-
AltD	TCONS_00059643	-	TCONS_00059645	-
AltD	TCONS_00048401	-	TCONS_00048402	-
AltD	TCONS_00046314	-	TCONS_00046315	-
AltD	TCONS_00029567	-	TCONS_00029566	-
AltD	TCONS_00029563	-	TCONS_00029564	-
AltD	TCONS_00048448	-	TCONS_00048450	-
AltD	TCONS_00046360	-	TCONS_00046364	-
AltD	TCONS_00046360	-	TCONS_00046363	-
AltD	TCONS_00007954	-	TCONS_00007955	-
AltD	TCONS_00059094	-	TCONS_00059093	-
AltD	TCONS_00030347	-	TCONS_00030349	Nckap1,
AltD	TCONS_00057237	-	TCONS_00057236	-
AltD	TCONS_00002042	-	TCONS_00002036	-
AltD	TCONS_00002042	-	TCONS_00002036	-
AltD	TCONS_00057153	GAGA_bind,	TCONS_00057154	GAGA_bind,
AltD	TCONS_00020331	-	TCONS_00020334	-
AltD	TCONS_00017280	-	TCONS_00017285	-
AltD	TCONS_00020339	-	TCONS_00020340	-
AltD	TCONS_00020340	-	TCONS_00020341	-
AltD	TCONS_00059891	UPF0183,	TCONS_00059893	UPF0183,
AltD	TCONS_00020245	zf-DHHC,	TCONS_00020248	zf-DHHC,
AltD	TCONS_00057967	-	TCONS_00057965	FAD-oxidase_C,
AltD	TCONS_00020237	-	TCONS_00020239	-
AltD	TCONS_00059956	APC10,	TCONS_00059955	APC10,
AltD	TCONS_00059941	-	TCONS_00059940	-
AltD	TCONS_00057976	p450,	TCONS_00057977	-
AltD	TCONS_00059998	-	TCONS_00059999	-
AltD	TCONS_00000122	-	TCONS_00000123	-
AltD	TCONS_00002260	-	TCONS_00002261	-
AltD	TCONS_00057378	-	TCONS_00057379	-
AltD	TCONS_00059332	-	TCONS_00059334	-
AltD	TCONS_00004087	-	TCONS_00004088	-
AltD	TCONS_00001802	-	TCONS_00001801	-
AltD	TCONS_00017152	-	TCONS_00017151	-
AltD	TCONS_00020108	-	TCONS_00020111	-
AltD	TCONS_00020139	-	TCONS_00020142	-
AltD	TCONS_00019995	-	TCONS_00019996	-
AltD	TCONS_00015459	-	TCONS_00015460	-
AltD	TCONS_00022477	-	TCONS_00022475	-
AltD	TCONS_00013625	-	TCONS_00013626	-
AltD	TCONS_00010941	-	TCONS_00010942	-
AltD	TCONS_00021531	-	TCONS_00021533	-
AltD	TCONS_00017646	-	TCONS_00017648	-
AltD	TCONS_00013550	-	TCONS_00013551	-
AltD	TCONS_00028824	-	TCONS_00028825	-
AltD	TCONS_00056793	-	TCONS_00056794	-
AltD	TCONS_00030710	-	TCONS_00030712	-
AltD	TCONS_00030713	-	TCONS_00030714	-
AltD	TCONS_00030704	Sugar_tr,	TCONS_00030706	-
AltD	TCONS_00028874	Yippee-Mis18,	TCONS_00028873	-
AltD	TCONS_00058817	-	TCONS_00058816	-
AltD	TCONS_00058817	-	TCONS_00058820	-
AltD	TCONS_00058816	-	TCONS_00058820	-
AltD	TCONS_00013638	-	TCONS_00013639	-
AltD	TCONS_00058772	-	TCONS_00058773	-
AltD	TCONS_00020507	2OG-FeII_Oxy_4,	TCONS_00020505	-
AltD	TCONS_00002120	-	TCONS_00002122	Lactamase_B,
AltD	TCONS_00017575	-	TCONS_00017577	-
AltD	TCONS_00020561	-	TCONS_00020563	-
AltD	TCONS_00013734	-	TCONS_00013733	-
AltD	TCONS_00013777	-	TCONS_00013781	-
AltD	TCONS_00013777	PseudoU_synth_2,	TCONS_00013781	-
AltD	TCONS_00030469	-	TCONS_00030470	-
AltD	TCONS_00013786	-	TCONS_00013787	-
AltD	TCONS_00028682	-	TCONS_00028684	-
AltD	TCONS_00028705	-	TCONS_00028707	-
AltD	TCONS_00028765	-	TCONS_00028766	-
AltD	TCONS_00058859	-	TCONS_00058860	LINES_C,
AltD	TCONS_00058859	-	TCONS_00058860	-
AltD	TCONS_00013670	-	TCONS_00013673	COBRA,
AltD	TCONS_00017329	-	TCONS_00017328	-
AltD	TCONS_00020367	-	TCONS_00020368	-
AltD	TCONS_00020409	-	TCONS_00020410	-
AltD	TCONS_00020409	DUF547,	TCONS_00020407	-
AltD	TCONS_00020932	-	TCONS_00020933	-
AltD	TCONS_00017945	-	TCONS_00017944	-
AltD	TCONS_00020925	-	TCONS_00020926	-
AltD	TCONS_00017924	-	TCONS_00017923	-
AltD	TCONS_00017919	-	TCONS_00017920	-
AltD	TCONS_00017912	-	TCONS_00017913	-
AltD	TCONS_00007048	-	TCONS_00007051	-
AltD	TCONS_00056324	-	TCONS_00056326	-
AltD	TCONS_00058399	-	TCONS_00058400	zf-C3HC4_3,
AltD	TCONS_00052399	-	TCONS_00052398	-
AltD	TCONS_00052390	-	TCONS_00052389	-
AltD	TCONS_00052390	-	TCONS_00052389	-
AltD	TCONS_00015999	-	TCONS_00016000	-
AltD	TCONS_00052433	-	TCONS_00052435	-
AltD	TCONS_00004613	-	TCONS_00004615	-
AltD	TCONS_00058438	-	TCONS_00058439	-
AltD	TCONS_00016040	-	TCONS_00016043	-
AltD	TCONS_00040979	-	TCONS_00040978	-
AltD	TCONS_00055538	-	TCONS_00055540	-
AltD	TCONS_00022966	-	TCONS_00022967	-
AltD	TCONS_00055590	-	TCONS_00055591	-
AltD	TCONS_00023023	-	TCONS_00023024	-
AltD	TCONS_00017984	DUF936,	TCONS_00017985	DUF936,
AltD	TCONS_00020740	-	TCONS_00020741	-
AltD	TCONS_00020737	-	TCONS_00020738	-
AltD	TCONS_00017690	Glyco_hydro_9,	TCONS_00017692	-
AltD	TCONS_00015744	-	TCONS_00015743	-
AltD	TCONS_00018726	-	TCONS_00018727	-
AltD	TCONS_00015718	-	TCONS_00015724	Helicase_C,
AltD	TCONS_00056544	-	TCONS_00056546	-
AltD	TCONS_00056576	ALMT,	TCONS_00056577	ALMT,
AltD	TCONS_00007193	DHquinase_I,	TCONS_00007196	DHquinase_I,
AltD	TCONS_00020810	-	TCONS_00020811	-
AltD	TCONS_00020810	Glucosamine_iso,	TCONS_00020815	Glucosamine_iso,
AltD	TCONS_00018772	-	TCONS_00018776	-
AltD	TCONS_00007319	Xan_ur_permease,	TCONS_00007322	-
AltD	TCONS_00041037	-	TCONS_00041040	-
AltD	TCONS_00046860	Dynamin_M,	TCONS_00046861	-
AltD	TCONS_00056652	-	TCONS_00056653	-
AltD	TCONS_00015889	-	TCONS_00015890	-
AltD	TCONS_00007245	-	TCONS_00007246	-
AltD	TCONS_00040988	-	TCONS_00040987	-
AltD	TCONS_00017865	-	TCONS_00017871	-
AltD	TCONS_00025922	DSPc,	TCONS_00025923	-
AltD	TCONS_00017840	-	TCONS_00017841	-
AltD	TCONS_00026028	Asp_Glu_race,	TCONS_00026029	-
AltD	TCONS_00023249	-	TCONS_00023250	-
AltD	TCONS_00023249	-	TCONS_00023250	-
AltD	TCONS_00025985	-	TCONS_00025986	Ras,
AltD	TCONS_00023219	Acyl-ACP_TE,	TCONS_00023218	-
AltD	TCONS_00023219	-	TCONS_00023218	-
AltD	TCONS_00055784	-	TCONS_00055783	-
AltD	TCONS_00060201	-	TCONS_00060202	-
AltD	TCONS_00060211	-	TCONS_00060213	-
AltD	TCONS_00060210	-	TCONS_00060211	-
AltD	TCONS_00007442	-	TCONS_00007443	-
AltD	TCONS_00009045	Ras,	TCONS_00009047	-
AltD	TCONS_00015671	AMP-binding_C,	TCONS_00015670	AMP-binding_C,
AltD	TCONS_00022825	Metallophos,	TCONS_00022828	-
AltD	TCONS_00015691	-	TCONS_00015692	-
AltD	TCONS_00007480	-	TCONS_00007481	-
AltD	TCONS_00007509	-	TCONS_00007510	-
AltD	TCONS_00007509	-	TCONS_00007510	-
AltD	TCONS_00004984	-	TCONS_00004985	-
AltD	TCONS_00009113	-	TCONS_00009111	-
AltD	TCONS_00021282	-	TCONS_00021283	-
AltD	TCONS_00018341	HMGL-like,	TCONS_00018342	HMGL-like,
AltD	TCONS_00021324	Piwi,	TCONS_00021327	-
AltD	TCONS_00006821	-	TCONS_00006822	-
AltD	TCONS_00021345	-	TCONS_00021344	-
AltD	TCONS_00018388	GDA1_CD39,	TCONS_00018389	-
AltD	TCONS_00021352	-	TCONS_00021351	USP7_C2,
AltD	TCONS_00021066	-	TCONS_00021067	-
AltD	TCONS_00021051	-	TCONS_00021052	HAD_2,
AltD	TCONS_00021058	-	TCONS_00021056	-
AltD	TCONS_00021037	MFS_1,	TCONS_00021039	-
AltD	TCONS_00058131	-	TCONS_00058132	-
AltD	TCONS_00005090	-	TCONS_00005097	-
AltD	TCONS_00007574	-	TCONS_00007575	-
AltD	TCONS_00007656	-	TCONS_00007657	-
AltD	TCONS_00005165	-	TCONS_00005164	-
AltD	TCONS_00025729	-	TCONS_00025730	-
AltD	TCONS_00018114	-	TCONS_00018113	-
AltD	TCONS_00021203	-	TCONS_00021204	TAFII55_N,
AltD	TCONS_00018161	RRM_2,	TCONS_00018164	RRM_2,
AltD	TCONS_00048472	-	TCONS_00048474	-
AltD	TCONS_00048497	-	TCONS_00048498	C2,
AltD	TCONS_00046479	-	TCONS_00046482	-
AltD	TCONS_00045370	-	TCONS_00045371	-
AltD	TCONS_00047609	-	TCONS_00047610	Hydrolase_like,
AltD	TCONS_00016751	-	TCONS_00016754	-
AltD	TCONS_00006487	-	TCONS_00006489	-
AltD	TCONS_00019941	Sugar_tr,	TCONS_00019939	-
AltD	TCONS_00019942	-	TCONS_00019943	Sugar_tr,
AltD	TCONS_00046558	PC-Esterase,	TCONS_00046557	-
AltD	TCONS_00048688	-	TCONS_00048687	Methyltransf_29,
AltD	TCONS_00045507	-	TCONS_00045508	PNP_UDP_1,
AltD	TCONS_00045616	Pkinase_Tyr,	TCONS_00045614	-
AltD	TCONS_00045451	-	TCONS_00045454	-
AltD	TCONS_00047684	-	TCONS_00047685	-
AltD	TCONS_00047671	-	TCONS_00047674	-
AltD	TCONS_00006729	-	TCONS_00006730	-
AltD	TCONS_00018487	-	TCONS_00018488	-
AltD	TCONS_00018484	-	TCONS_00018485	Rieske,
AltD	TCONS_00019565	-	TCONS_00019566	-
AltD	TCONS_00016595	-	TCONS_00016593	-
AltD	TCONS_00021404	EMP70,	TCONS_00021402	-
AltD	TCONS_00016651	-	TCONS_00016652	-
AltD	TCONS_00053886	-	TCONS_00053885	-
AltD	TCONS_00003676	-	TCONS_00003677	-
AltD	TCONS_00019601	-	TCONS_00019604	-
AltD	TCONS_00019734	-	TCONS_00019735	Ndr,
AltD	TCONS_00001499	-	TCONS_00001495	-
AltD	TCONS_00016298	-	TCONS_00016301	-
AltD	TCONS_00016310	-	TCONS_00016312	-
AltD	TCONS_00003582	-	TCONS_00003583	-
AltD	TCONS_00046722	-	TCONS_00046723	-
AltD	TCONS_00046718	Abhydrolase_6,	TCONS_00046719	-
AltD	TCONS_00044827	-	TCONS_00044831	-
AltD	TCONS_00026192	-	TCONS_00026191	-
AltD	TCONS_00019411	-	TCONS_00019410	-
AltD	TCONS_00023353	-	TCONS_00023354	-
AltD	TCONS_00023353	-	TCONS_00023354	-
AltD	TCONS_00023353	-	TCONS_00023356	-
AltD	TCONS_00023354	-	TCONS_00023356	-
AltD	TCONS_00023347	-	TCONS_00023348	-
AltD	TCONS_00026173	-	TCONS_00026174	-
AltD	TCONS_00047028	-	TCONS_00047029	-
AltD	TCONS_00016495	-	TCONS_00016496	-
AltD	TCONS_00050855	-	TCONS_00050853	-
AltD	TCONS_00054065	-	TCONS_00054067	-
AltD	TCONS_00054081	-	TCONS_00054080	-
AltD	TCONS_00019517	-	TCONS_00019516	-
AltD	TCONS_00054093	-	TCONS_00054094	Ubie_methyltran,
AltD	TCONS_00016532	-	TCONS_00016533	-
AltD	TCONS_00001364	-	TCONS_00001365	ING,
AltD	TCONS_00016426	-	TCONS_00016428	-
AltD	TCONS_00050933	-	TCONS_00050929	-
AltD	TCONS_00003549	-	TCONS_00003550	-
AltD	TCONS_00016461	-	TCONS_00016463	-
AltD	TCONS_00046807	-	TCONS_00046810	-
AltD	TCONS_00048948	-	TCONS_00048947	-
AltD	TCONS_00046815	-	TCONS_00046817	-
AltD	TCONS_00046818	-	TCONS_00046820	-
AltD	TCONS_00051159	Acid_phosphat_B,	TCONS_00051161	Acid_phosphat_B,
AltD	TCONS_00003415	-	TCONS_00003418	-
AltD	TCONS_00003421	-	TCONS_00003418	-
AltD	TCONS_00016088	DUF789,	TCONS_00016087	DUF789,
AltD	TCONS_00054441	-	TCONS_00054442	DUF588,
AltD	TCONS_00019085	DUF639,	TCONS_00019084	-
AltD	TCONS_00019088	Peptidase_M50B,	TCONS_00019089	-
AltD	TCONS_00019088	Peptidase_M50B,	TCONS_00019092	-
AltD	TCONS_00019088	Peptidase_M50B,	TCONS_00019093	-
AltD	TCONS_00019089	-	TCONS_00019092	-
AltD	TCONS_00019089	-	TCONS_00019093	-
AltD	TCONS_00019092	-	TCONS_00019093	-
AltD	TCONS_00054381	-	TCONS_00054380	-
AltD	TCONS_00008607	-	TCONS_00008608	Pyr_redox_2,
AltD	TCONS_00008598	-	TCONS_00008600	2-Hacid_dh,
AltD	TCONS_00008588	-	TCONS_00008589	-
AltD	TCONS_00006149	-	TCONS_00006152	-
AltD	TCONS_00006139	-	TCONS_00006138	-
AltD	TCONS_00008527	-	TCONS_00008529	-
AltD	TCONS_00008492	-	TCONS_00008494	-
AltD	TCONS_00006096	-	TCONS_00006097	-
AltD	TCONS_00047228	-	TCONS_00047229	-
AltD	TCONS_00047237	-	TCONS_00047238	-
AltD	TCONS_00047237	-	TCONS_00047238	-
AltD	TCONS_00006239	-	TCONS_00006240	-
AltD	TCONS_00008629	-	TCONS_00008631	-
AltD	TCONS_00047221	-	TCONS_00047222	-
AltD	TCONS_00047221	-	TCONS_00047224	-
AltD	TCONS_00044906	-	TCONS_00044911	-
AltD	TCONS_00051088	GBA2_N,	TCONS_00051091	-
AltD	TCONS_00016282	MPC,	TCONS_00016283	MPC,
AltD	TCONS_00051050	-	TCONS_00051051	-
AltD	TCONS_00054260	-	TCONS_00054259	-
AltD	TCONS_00006976	-	TCONS_00006977	-
AltD	TCONS_00051118	-	TCONS_00051119	-
AltP	TCONS_00037262	Na_H_Exchanger,	TCONS_00037265	-
AltP	TCONS_00026515	-	TCONS_00026514	-
AltP	TCONS_00035090	-	TCONS_00035091	-
AltP	TCONS_00052597	-	TCONS_00052596	-
AltP	TCONS_00049561	Aldo_ket_red,	TCONS_00049562	-
AltP	TCONS_00024197	TRAPPC9-Trs120,	TCONS_00024198	-
AltP	TCONS_00010561	USP7_C2,	TCONS_00010566	USP7_C2,
AltP	TCONS_00051345	-	TCONS_00051342	-
AltP	TCONS_00054530	-	TCONS_00054531	-
AltP	TCONS_00054539	-	TCONS_00054541	-
AltP	TCONS_00039116	-	TCONS_00039117	-
AltP	TCONS_00052824	-	TCONS_00052827	-
AltP	TCONS_00027233	TTL,	TCONS_00027235	TTL,
AltP	TCONS_00045923	-	TCONS_00045922	-
AltP	TCONS_00045922	-	TCONS_00045926	-
AltP	TCONS_00045962	-	TCONS_00045964	-
AltP	TCONS_00043775	-	TCONS_00043776	-
AltP	TCONS_00047992	-	TCONS_00047991	-
AltP	TCONS_00024539	-	TCONS_00024552	-
AltP	TCONS_00027703	-	TCONS_00027704	-
AltP	TCONS_00038693	-	TCONS_00038694	-
AltP	TCONS_00040848	tRNA-synt_1,	TCONS_00040849	tRNA-synt_1,
AltP	TCONS_00044244	CDC50,	TCONS_00044247	CDC50,
AltP	TCONS_00031595	-	TCONS_00031594	-
AltP	TCONS_00012283	-	TCONS_00012284	-
AltP	TCONS_00036048	Atg8,	TCONS_00036051	-
AltP	TCONS_00033778	-	TCONS_00033779	-
AltP	TCONS_00003809	-	TCONS_00003810	-
AltP	TCONS_00036511	-	TCONS_00036512	-
AltP	TCONS_00010313	-	TCONS_00010315	-
AltP	TCONS_00012840	-	TCONS_00012841	-
AltP	TCONS_00009373	-	TCONS_00009374	-
AltP	TCONS_00012559	-	TCONS_00012558	-
AltP	TCONS_00035929	-	TCONS_00035927	-
AltP	TCONS_00034568	-	TCONS_00034570	-
AltP	TCONS_00002919	-	TCONS_00002920	-
AltP	TCONS_00000934	-	TCONS_00000936	-
AltP	TCONS_00029681	-	TCONS_00029683	-
AltP	TCONS_00005206	-	TCONS_00005207	Glycos_transf_1,
AltP	TCONS_00059845	PLAC8,	TCONS_00059848	-
AltP	TCONS_00059998	-	TCONS_00060000	-
AltP	TCONS_00004110	-	TCONS_00004111	-
AltP	TCONS_00001921	-	TCONS_00001923	-
AltP	TCONS_00000256	-	TCONS_00000258	DUF3633,
AltP	TCONS_00017546	-	TCONS_00017547	DUF3527,
AltP	TCONS_00011128	-	TCONS_00011131	-
AltP	TCONS_00011031	-	TCONS_00011030	-
AltP	TCONS_00011030	-	TCONS_00011029	-
AltP	TCONS_00020955	-	TCONS_00020957	-
AltP	TCONS_00004499	-	TCONS_00004503	-
AltP	TCONS_00058409	-	TCONS_00058408	-
AltP	TCONS_00019051	-	TCONS_00019052	-
AltP	TCONS_00055594	-	TCONS_00055595	-
AltP	TCONS_00017723	-	TCONS_00017724	-
AltP	TCONS_00007284	Exostosin,	TCONS_00007285	Exostosin,
AltP	TCONS_00007254	HMG_box,	TCONS_00007255	HMG_box,
AltP	TCONS_00041149	-	TCONS_00041148	-
AltP	TCONS_00018595	-	TCONS_00018596	-
AltP	TCONS_00005004	tRNA-synt_2b,	TCONS_00005006	-
AltP	TCONS_00009173	-	TCONS_00009174	-
AltP	TCONS_00018208	DUF239,	TCONS_00018209	DUF239,
AltP	TCONS_00006277	-	TCONS_00006279	-
AltP	TCONS_00047623	Ribosomal_S25,	TCONS_00047622	Ribosomal_S25,
AltP	TCONS_00008846	-	TCONS_00008847	Proteasome,
AltP	TCONS_00006729	ELFV_dehydrog,	TCONS_00006730	ELFV_dehydrog,
AltP	TCONS_00006218	-	TCONS_00006222	-
AltP	TCONS_00047376	-	TCONS_00047377	-
AltP	TCONS_00006096	-	TCONS_00006098	-
ES	TCONS_00034925	-	TCONS_00034926	-
ES	TCONS_00037227	-	TCONS_00037226	PBD,
ES	TCONS_00029873	-	TCONS_00029874	-
ES	TCONS_00026602	-	TCONS_00026604	-
ES	TCONS_00029817	-	TCONS_00029816	-
ES	TCONS_00035094	P16-Arc,	TCONS_00035095	-
ES	TCONS_00037335	-	TCONS_00037336	-
ES	TCONS_00037336	-	TCONS_00037338	-
ES	TCONS_00055076	-	TCONS_00055078	-
ES	TCONS_00010810	-	TCONS_00010811	-
ES	TCONS_00026290	-	TCONS_00026292	Pkinase,
ES	TCONS_00042702	-	TCONS_00042701	PA,
ES	TCONS_00054953	tRNA-synt_1,	TCONS_00054954	-
ES	TCONS_00054953	tRNA-synt_1,	TCONS_00054954	-
ES	TCONS_00054953	tRNA-synt_1,	TCONS_00054954	-
ES	TCONS_00054913	-	TCONS_00054912	-
ES	TCONS_00037178	-	TCONS_00037180	Atg8,
ES	TCONS_00042788	-	TCONS_00042789	-
ES	TCONS_00039532	LSM,	TCONS_00039533	-
ES	TCONS_00054662	-	TCONS_00054663	-
ES	TCONS_00054667	-	TCONS_00054666	-
ES	TCONS_00054730	-	TCONS_00054731	-
ES	TCONS_00049579	Rho_GDI,	TCONS_00049580	-
ES	TCONS_00024208	-	TCONS_00024209	-
ES	TCONS_00054782	-	TCONS_00054783	-
ES	TCONS_00039270	-	TCONS_00039271	HEM4,
ES	TCONS_00024225	-	TCONS_00024226	-
ES	TCONS_00049680	-	TCONS_00049681	-
ES	TCONS_00049340	-	TCONS_00049339	-
ES	TCONS_00054470	-	TCONS_00054471	-
ES	TCONS_00024089	-	TCONS_00024090	-
ES	TCONS_00010499	-	TCONS_00010498	-
ES	TCONS_00023962	-	TCONS_00023961	-
ES	TCONS_00039149	-	TCONS_00039151	-
ES	TCONS_00052858	-	TCONS_00052861	-
ES	TCONS_00049385	-	TCONS_00049389	-
ES	TCONS_00043975	DnaJ,	TCONS_00043977	DnaJ,
ES	TCONS_00027216	RRM_1,	TCONS_00027214	-
ES	TCONS_00045836	-	TCONS_00045837	Maf1,
ES	TCONS_00045902	-	TCONS_00045904	-
ES	TCONS_00045931	-	TCONS_00045932	DUF1218,
ES	TCONS_00045925	-	TCONS_00045924	-
ES	TCONS_00027281	HSF_DNA-bind,	TCONS_00027282	-
ES	TCONS_00036879	-	TCONS_00036881	-
ES	TCONS_00039069	-	TCONS_00039066	-
ES	TCONS_00042404	DnaJ,	TCONS_00042405	DnaJ,
ES	TCONS_00039004	-	TCONS_00039006	-
ES	TCONS_00042350	-	TCONS_00042349	-
ES	TCONS_00042351	-	TCONS_00042349	-
ES	TCONS_00043880	-	TCONS_00043881	-
ES	TCONS_00047880	AAA_11,	TCONS_00047881	AAA_11,
ES	TCONS_00043826	-	TCONS_00043825	-
ES	TCONS_00030254	Mob1_phocein,	TCONS_00030255	Mob1_phocein,
ES	TCONS_00030255	Mob1_phocein,	TCONS_00030256	Mob1_phocein,
ES	TCONS_00042252	-	TCONS_00042253	-
ES	TCONS_00038810	-	TCONS_00038812	FKBP_C,
ES	TCONS_00038808	DUF3456,	TCONS_00038809	-
ES	TCONS_00053114	Pkinase,	TCONS_00053115	-
ES	TCONS_00049837	-	TCONS_00049834	-
ES	TCONS_00049837	-	TCONS_00049834	-
ES	TCONS_00053100	-	TCONS_00053101	-
ES	TCONS_00040479	-	TCONS_00040483	-
ES	TCONS_00052163	-	TCONS_00052165	-
ES	TCONS_00052190	Auxin_repressed,	TCONS_00052192	Auxin_repressed,
ES	TCONS_00030144	-	TCONS_00030145	GST_N_3,
ES	TCONS_00044200	-	TCONS_00044202	-
ES	TCONS_00044208	-	TCONS_00044211	-
ES	TCONS_00035121	PAP_fibrillin,	TCONS_00035123	PAP_fibrillin,
ES	TCONS_00032406	DUF3754,	TCONS_00032408	DUF3754,
ES	TCONS_00032429	-	TCONS_00032430	-
ES	TCONS_00053528	-	TCONS_00053529	-
ES	TCONS_00050325	-	TCONS_00050326	-
ES	TCONS_00040898	-	TCONS_00040899	DUF212,
ES	TCONS_00024943	-	TCONS_00024942	-
ES	TCONS_00024941	-	TCONS_00024942	-
ES	TCONS_00046155	-	TCONS_00046159	-
ES	TCONS_00046154	-	TCONS_00046159	-
ES	TCONS_00046155	-	TCONS_00046159	-
ES	TCONS_00046155	-	TCONS_00046162	-
ES	TCONS_00038602	-	TCONS_00038603	-
ES	TCONS_00041915	-	TCONS_00041916	-
ES	TCONS_00038482	-	TCONS_00038483	-
ES	TCONS_00041765	zf-PARP,	TCONS_00041766	-
ES	TCONS_00048287	MFS_1,	TCONS_00048289	-
ES	TCONS_00031595	-	TCONS_00031594	-
ES	TCONS_00046175	DIM1,	TCONS_00046174	DIM1,
ES	TCONS_00048230	-	TCONS_00048229	-
ES	TCONS_00041827	Pkinase,	TCONS_00041828	-
ES	TCONS_00040791	Thioredoxin,	TCONS_00040793	-
ES	TCONS_00050129	U1snRNP70_N,	TCONS_00050126	-
ES	TCONS_00027508	-	TCONS_00027509	CAF1C_H4-bd,
ES	TCONS_00011334	zf-4CXXC_R1,	TCONS_00011335	zf-4CXXC_R1,
ES	TCONS_00011327	-	TCONS_00011328	-
ES	TCONS_00011328	-	TCONS_00011326	-
ES	TCONS_00040123	-	TCONS_00040124	-
ES	TCONS_00041639	-	TCONS_00041640	CTP_transf_3,
ES	TCONS_00012326	-	TCONS_00012324	-
ES	TCONS_00012323	-	TCONS_00012324	-
ES	TCONS_00012322	PUB,	TCONS_00012324	-
ES	TCONS_00036159	-	TCONS_00036158	-
ES	TCONS_00036092	-	TCONS_00036093	-
ES	TCONS_00041695	-	TCONS_00041694	-
ES	TCONS_00009590	-	TCONS_00009591	-
ES	TCONS_00038162	MutS_III,	TCONS_00038163	MutS_III,
ES	TCONS_00038163	MutS_V,	TCONS_00038166	-
ES	TCONS_00009622	-	TCONS_00009621	-
ES	TCONS_00043218	-	TCONS_00043217	-
ES	TCONS_00036190	-	TCONS_00036191	-
ES	TCONS_00053726	-	TCONS_00053728	-
ES	TCONS_00011635	-	TCONS_00011637	-
ES	TCONS_00043575	-	TCONS_00043574	-
ES	TCONS_00014366	-	TCONS_00014367	-
ES	TCONS_00011817	DnaJ,	TCONS_00011819	DnaJ,
ES	TCONS_00003871	-	TCONS_00003874	RRM_1,
ES	TCONS_00003862	-	TCONS_00003863	-
ES	TCONS_00001659	Exo_endo_phos,	TCONS_00001660	Exo_endo_phos,
ES	TCONS_00001660	-	TCONS_00001662	-
ES	TCONS_00033961	-	TCONS_00033964	-
ES	TCONS_00040337	NusB,	TCONS_00040336	-
ES	TCONS_00041325	-	TCONS_00041326	-
ES	TCONS_00014199	-	TCONS_00014197	-
ES	TCONS_00014196	-	TCONS_00014197	-
ES	TCONS_00014216	DUF588,	TCONS_00014217	-
ES	TCONS_00034072	AAA_11,	TCONS_00034073	AAA_11,
ES	TCONS_00014267	-	TCONS_00014268	-
ES	TCONS_00043523	DUF296,	TCONS_00043524	DUF296,
ES	TCONS_00043465	-	TCONS_00043466	-
ES	TCONS_00034186	-	TCONS_00034187	-
ES	TCONS_00040255	-	TCONS_00040256	-
ES	TCONS_00043457	DUF605,	TCONS_00043456	-
ES	TCONS_00010317	-	TCONS_00010318	-
ES	TCONS_00012891	-	TCONS_00012894	-
ES	TCONS_00010355	GrpE,	TCONS_00010356	-
ES	TCONS_00032146	-	TCONS_00032147	-
ES	TCONS_00032703	-	TCONS_00032707	-
ES	TCONS_00014636	-	TCONS_00014637	-
ES	TCONS_00035490	-	TCONS_00035491	PP2,
ES	TCONS_00009373	-	TCONS_00009374	-
ES	TCONS_00010072	-	TCONS_00010074	-
ES	TCONS_00012592	-	TCONS_00012593	-
ES	TCONS_00033059	-	TCONS_00033060	-
ES	TCONS_00043027	UPF0004,	TCONS_00043028	-
ES	TCONS_00035726	-	TCONS_00035727	-
ES	TCONS_00012512	-	TCONS_00012513	-
ES	TCONS_00012502	Branch,	TCONS_00012503	-
ES	TCONS_00010004	-	TCONS_00010005	-
ES	TCONS_00056221	-	TCONS_00056222	Mnd1,
ES	TCONS_00012367	-	TCONS_00012366	-
ES	TCONS_00039598	-	TCONS_00039600	-
ES	TCONS_00042877	WD-3,	TCONS_00042878	WD-3,
ES	TCONS_00003155	-	TCONS_00003156	TAXi_N,
ES	TCONS_00029296	-	TCONS_00029299	-
ES	TCONS_00059736	-	TCONS_00059737	-
ES	TCONS_00029357	-	TCONS_00029358	-
ES	TCONS_00059696	RabGAP-TBC,	TCONS_00059697	RabGAP-TBC,
ES	TCONS_00005615	Metalloenzyme,	TCONS_00005616	Metalloenzyme,
ES	TCONS_00002910	-	TCONS_00002911	-
ES	TCONS_00002932	zf-DHHC,	TCONS_00002934	zf-DHHC,
ES	TCONS_00030895	-	TCONS_00030896	-
ES	TCONS_00030900	-	TCONS_00030901	-
ES	TCONS_00029063	-	TCONS_00029065	-
ES	TCONS_00005690	-	TCONS_00005691	-
ES	TCONS_00008190	-	TCONS_00008192	-
ES	TCONS_00008251	-	TCONS_00008252	2OG-FeII_Oxy_2,
ES	TCONS_00005856	-	TCONS_00005857	-
ES	TCONS_00005834	-	TCONS_00005836	-
ES	TCONS_00000932	Got1,	TCONS_00000933	Got1,
ES	TCONS_00003054	-	TCONS_00003055	Telomere_Sde2_2,
ES	TCONS_00057544	-	TCONS_00057546	-
ES	TCONS_00000605	-	TCONS_00000607	-
ES	TCONS_00057410	PCI,	TCONS_00057411	PCI,
ES	TCONS_00029666	-	TCONS_00029667	adh_short,
ES	TCONS_00007702	-	TCONS_00007698	-
ES	TCONS_00002606	-	TCONS_00002607	Metallophos,
ES	TCONS_00029530	-	TCONS_00029531	-
ES	TCONS_00000510	-	TCONS_00000511	Pkinase,
ES	TCONS_00000511	Pkinase,	TCONS_00000512	-
ES	TCONS_00057671	DUF872,	TCONS_00057670	DUF872,
ES	TCONS_00031318	-	TCONS_00031319	-
ES	TCONS_00007890	Cation_efflux,	TCONS_00007892	-
ES	TCONS_00007947	-	TCONS_00007949	-
ES	TCONS_00007947	-	TCONS_00007948	-
ES	TCONS_00004205	VEFS-Box,	TCONS_00004207	-
ES	TCONS_00000322	-	TCONS_00000321	-
ES	TCONS_00000299	PC-Esterase,	TCONS_00000302	-
ES	TCONS_00002544	-	TCONS_00002545	-
ES	TCONS_00002477	-	TCONS_00002474	Dala_Dala_lig_C,
ES	TCONS_00004265	-	TCONS_00004264	-
ES	TCONS_00002042	-	TCONS_00002036	PEPCK_ATP,
ES	TCONS_00002369	-	TCONS_00002367	-
ES	TCONS_00059122	-	TCONS_00059123	-
ES	TCONS_00020348	MaoC_dehydratas,	TCONS_00020349	MaoC_dehydratas,
ES	TCONS_00017278	-	TCONS_00017277	-
ES	TCONS_00020191	-	TCONS_00020192	-
ES	TCONS_00059966	Clat_adaptor_s,	TCONS_00059967	-
ES	TCONS_00059956	APC10,	TCONS_00059953	-
ES	TCONS_00017183	-	TCONS_00017182	-
ES	TCONS_00059998	-	TCONS_00060000	-
ES	TCONS_00059997	-	TCONS_00060000	-
ES	TCONS_00002177	Endosulfine,	TCONS_00002179	Endosulfine,
ES	TCONS_00001891	-	TCONS_00001892	-
ES	TCONS_00004095	-	TCONS_00004094	-
ES	TCONS_00001863	-	TCONS_00001864	-
ES	TCONS_00059356	-	TCONS_00059357	-
ES	TCONS_00004128	-	TCONS_00004129	-
ES	TCONS_00017105	GILT,	TCONS_00017106	GILT,
ES	TCONS_00017110	-	TCONS_00017111	-
ES	TCONS_00017110	-	TCONS_00017111	-
ES	TCONS_00020139	-	TCONS_00020141	-
ES	TCONS_00013619	-	TCONS_00013620	-
ES	TCONS_00056721	PEPCK_ATP,	TCONS_00056720	PEPCK_ATP,
ES	TCONS_00020555	DUF588,	TCONS_00020556	-
ES	TCONS_00020582	-	TCONS_00020584	Reticulon,
ES	TCONS_00020595	-	TCONS_00020596	-
ES	TCONS_00011148	-	TCONS_00011146	-
ES	TCONS_00013777	PseudoU_synth_2,	TCONS_00013781	-
ES	TCONS_00013777	PseudoU_synth_2,	TCONS_00013780	PseudoU_synth_2,
ES	TCONS_00017318	-	TCONS_00017319	-
ES	TCONS_00020968	-	TCONS_00020969	-
ES	TCONS_00056380	-	TCONS_00056381	-
ES	TCONS_00004506	-	TCONS_00004511	-
ES	TCONS_00058276	-	TCONS_00058275	-
ES	TCONS_00018937	-	TCONS_00018938	Pkinase,
ES	TCONS_00058294	-	TCONS_00058295	DUF2363,
ES	TCONS_00056281	-	TCONS_00056282	-
ES	TCONS_00007153	-	TCONS_00007154	-
ES	TCONS_00016019	K-box,	TCONS_00016020	K-box,
ES	TCONS_00016006	-	TCONS_00016007	-
ES	TCONS_00019027	-	TCONS_00019028	PAD_porph,
ES	TCONS_00007073	SNase,	TCONS_00007074	-
ES	TCONS_00004542	-	TCONS_00004543	-
ES	TCONS_00004558	-	TCONS_00004559	-
ES	TCONS_00055590	-	TCONS_00055595	-
ES	TCONS_00037729	Peptidase_S9,	TCONS_00037733	-
ES	TCONS_00015710	-	TCONS_00015706	-
ES	TCONS_00015816	TPR_12,	TCONS_00015817	-
ES	TCONS_00007341	-	TCONS_00007340	-
ES	TCONS_00007319	Xan_ur_permease,	TCONS_00007323	Xan_ur_permease,
ES	TCONS_00004751	-	TCONS_00004754	-
ES	TCONS_00015872	-	TCONS_00015873	-
ES	TCONS_00018857	-	TCONS_00018856	-
ES	TCONS_00015900	-	TCONS_00015902	-
ES	TCONS_00037860	-	TCONS_00037859	-
ES	TCONS_00015837	-	TCONS_00015841	-
ES	TCONS_00055753	-	TCONS_00055754	DUF89,
ES	TCONS_00055732	-	TCONS_00055730	-
ES	TCONS_00026023	-	TCONS_00026024	Peptidase_C97,
ES	TCONS_00023191	Serinc,	TCONS_00023195	-
ES	TCONS_00015645	Nodulin-like,	TCONS_00015646	-
ES	TCONS_00060230	-	TCONS_00060232	-
ES	TCONS_00007377	-	TCONS_00007378	-
ES	TCONS_00018595	-	TCONS_00018596	-
ES	TCONS_00058235	-	TCONS_00058236	-
ES	TCONS_00025651	-	TCONS_00025655	-
ES	TCONS_00025628	Pkinase_Tyr,	TCONS_00025627	-
ES	TCONS_00009142	-	TCONS_00009141	-
ES	TCONS_00018325	-	TCONS_00018324	-
ES	TCONS_00018371	-	TCONS_00018368	-
ES	TCONS_00021330	-	TCONS_00021331	-
ES	TCONS_00006890	-	TCONS_00006892	-
ES	TCONS_00018083	-	TCONS_00018084	Pkinase,
ES	TCONS_00021080	DUF3537,DUF3537,	TCONS_00021079	DUF3537,
ES	TCONS_00021037	MFS_1,	TCONS_00021039	-
ES	TCONS_00009174	-	TCONS_00009175	-
ES	TCONS_00060123	-	TCONS_00060125	-
ES	TCONS_00018104	MAP65_ASE1,	TCONS_00018106	MAP65_ASE1,
ES	TCONS_00005148	-	TCONS_00005146	-
ES	TCONS_00005097	-	TCONS_00005099	-
ES	TCONS_00022902	-	TCONS_00022901	HSF_DNA-bind,
ES	TCONS_00005062	NAD_kinase,	TCONS_00005065	-
ES	TCONS_00006378	-	TCONS_00006379	-
ES	TCONS_00008742	-	TCONS_00008743	-
ES	TCONS_00048560	-	TCONS_00048562	-
ES	TCONS_00006411	-	TCONS_00006412	-
ES	TCONS_00006471	-	TCONS_00006470	-
ES	TCONS_00016955	-	TCONS_00016956	zf-DHHC,
ES	TCONS_00048625	-	TCONS_00048629	-
ES	TCONS_00048636	-	TCONS_00048637	-
ES	TCONS_00008838	-	TCONS_00008837	-
ES	TCONS_00006536	RRN3,	TCONS_00006538	RRN3,
ES	TCONS_00016587	-	TCONS_00016586	-
ES	TCONS_00016561	-	TCONS_00016563	-
ES	TCONS_00053940	-	TCONS_00053941	-
ES	TCONS_00016651	RabGAP-TBC,	TCONS_00016652	-
ES	TCONS_00016645	Stk19,	TCONS_00016646	-
ES	TCONS_00001509	-	TCONS_00001510	ALO,
ES	TCONS_00050723	zf-met2,	TCONS_00050724	-
ES	TCONS_00019734	-	TCONS_00019735	Ndr,
ES	TCONS_00048839	-	TCONS_00048835	-
ES	TCONS_00006072	-	TCONS_00006073	-
ES	TCONS_00008394	-	TCONS_00008396	-
ES	TCONS_00008411	-	TCONS_00008410	-
ES	TCONS_00044852	PS_Dcarbxylase,	TCONS_00044853	PS_Dcarbxylase,
ES	TCONS_00005935	-	TCONS_00005936	-
ES	TCONS_00005935	-	TCONS_00005938	-
ES	TCONS_00054065	-	TCONS_00054067	-
ES	TCONS_00016540	-	TCONS_00016541	LUC7,
ES	TCONS_00047125	Pinin_SDK_memA,	TCONS_00047124	-
ES	TCONS_00001345	-	TCONS_00001344	-
ES	TCONS_00003548	Ank_2,	TCONS_00003547	-
ES	TCONS_00003554	-	TCONS_00003557	-
ES	TCONS_00001305	-	TCONS_00001307	-
ES	TCONS_00048971	-	TCONS_00048974	-
ES	TCONS_00044394	-	TCONS_00044396	-
ES	TCONS_00003368	-	TCONS_00003369	-
ES	TCONS_00001258	-	TCONS_00001260	Elongin_A,
ES	TCONS_00054412	-	TCONS_00054413	-
ES	TCONS_00047378	His_Phos_1,	TCONS_00047377	-
ES	TCONS_00008505	-	TCONS_00008501	-
ES	TCONS_00006119	Rad51,	TCONS_00006121	-
ES	TCONS_00006236	-	TCONS_00006237	RRM_1,
ES	TCONS_00006239	-	TCONS_00006240	-
ES	TCONS_00047221	-	TCONS_00047224	B3,
ES	TCONS_00044906	-	TCONS_00044909	-
ES	TCONS_00016248	-	TCONS_00016251	Pkinase_Tyr,
IR	TCONS_00034925	-	TCONS_00034926	-
IR	TCONS_00037262	Na_H_Exchanger,	TCONS_00037265	-
IR	TCONS_00023770	-	TCONS_00023772	-
IR	TCONS_00023771	-	TCONS_00023772	-
IR	TCONS_00023770	-	TCONS_00023771	-
IR	TCONS_00026585	-	TCONS_00026587	-
IR	TCONS_00026625	-	TCONS_00026627	-
IR	TCONS_00055208	-	TCONS_00055210	-
IR	TCONS_00023840	-	TCONS_00023841	-
IR	TCONS_00026603	-	TCONS_00026604	-
IR	TCONS_00055125	-	TCONS_00055126	Methyltransf_11,
IR	TCONS_00055125	-	TCONS_00055127	-
IR	TCONS_00055127	-	TCONS_00055128	-
IR	TCONS_00035068	-	TCONS_00035067	-
IR	TCONS_00035075	-	TCONS_00035072	-
IR	TCONS_00035075	-	TCONS_00035072	-
IR	TCONS_00035088	-	TCONS_00035090	-
IR	TCONS_00035088	-	TCONS_00035090	-
IR	TCONS_00035088	-	TCONS_00035091	-
IR	TCONS_00035088	-	TCONS_00035089	-
IR	TCONS_00051896	-	TCONS_00051897	TPT,
IR	TCONS_00026661	-	TCONS_00026662	-
IR	TCONS_00031435	-	TCONS_00031436	-
[truncated: 989 more rows]
