# Supplementary material for: Conservation and functional influence of alternative splicing in wood formation of Populus and Eucalyptus
Source: BMC Genomics. 2014 Sep 10;15(1):780. doi: 10.1186/1471-2164-15-780 (PMC4287496; doi:10.1186/1471-2164-15-780)
Supplement: Supplementary file 9 — Additional file 9: Domain enrichment in AS genes. (XLS 132 KB) [file 12864_2014_6779_MOESM9_ESM.xls]

## Sheet: Sheet1
Enriched domains in AS genes of Populus and Eucalyptus
Domain_name	Domain_number_in_Populus_AS_genes	Domain_number_in_all_Populus_genes	p_value	Domain_number_in_Eucalyptus_AS_genes	Domain_number_in_all_Eucalyptus_genes	p_value
RRM_1	225	506	1.8241e-13	100	284	1.25667e-08
LUC7	14	14	3.01829e-08	4	4	0.00189842
Surp	24	31	3.41686e-08	9	12	8.84022e-05
Arm	27	37	4.0889e-08	7	15	0.0226526
DUF869	24	37	6.64385e-06	12	25	0.00225577
DUF1644	15	19	9.56785e-06	7	13	0.00893587
UPF0016	16	22	2.81953e-05	7	17	0.046465
DUF4050	11	13	5.19909e-05	5	10	0.0389235
IBB	12	15	6.42052e-05	5	9	0.0234309
zf-RING_2	97	243	0.000170467	51	138	9.66929e-06
USP7_ICP0_bdg	8	9	0.000337674	6	8	0.00156133
CBM_4_9	6	6	0.000600026	12	17	1.44363e-05
PP2C	62	149	0.000684769	26	77	0.00580868
Med26	14	22	0.000786426	5	8	0.0125552
zf-A20	13	20	0.000910323	11	14	6.26528e-06
Ndr	9	12	0.00130703	5	7	0.00568402
PTPlike_phytase	5	5	0.00206661	6	10	0.0079383
HCNGP	5	5	0.00206661	3	3	0.00909831
Rad60-SLD_2	10	15	0.00279684	4	7	0.0386162
Macro	6	7	0.00315502	5	7	0.00568402
zf-RING_3	14	25	0.00433399	11	17	0.000113374
TPX2	16	30	0.00447917	12	16	5.24889e-06
DUF4094	11	18	0.00460939	8	11	0.000320939
KA1	4	4	0.00711707	3	4	0.030698
UCR_hinge	4	4	0.00711707	2	2	0.0435931
zf-AN1	13	24	0.0085842	9	14	0.000533104
CRAL_TRIO_2	7	10	0.00872693	5	8	0.0125552
SLIDE	5	6	0.00939955	2	2	0.0435931
VHP	7	11	0.0180071	5	8	0.0125552
PLAC8	14	29	0.0221628	12	19	7.70067e-05
RabGAP-TBC	18	40	0.0231752	13	25	0.000567493
DUF2305	3	3	0.0245074	2	2	0.0435931
DUF3730	3	3	0.0245074	2	2	0.0435931
FANCL_C	3	3	0.0245074	2	2	0.0435931
KxDL	3	3	0.0245074	2	2	0.0435931
WD-3	3	3	0.0245074	2	2	0.0435931
Y_phosphatase	3	3	0.0245074	2	2	0.0435931
PRP21_like_P	5	7	0.0250109	3	3	0.00909831
MPC	4	5	0.0273189	5	8	0.0125552
Evr1_Alr	4	5	0.0273189	3	4	0.030698
PEPCK_ATP	4	5	0.0273189	3	4	0.030698
WLM	4	5	0.0273189	4	7	0.0386162
G10	4	5	0.0273189	2	2	0.0435931
DUF1296	7	12	0.0324959	6	7	0.000474806
A_thal_3526	7	12	0.0324959	5	6	0.00196315
Kinesin	38	100	0.033342	23	61	0.00189347
CBFB_NFYA	12	25	0.034838	9	17	0.00350806
NARP1	6	10	0.0406875	2	2	0.0435931
Reticulon	14	31	0.0413348	11	25	0.00775211
Gelsolin	9	18	0.0492187	10	19	0.00221392
DEK_C	9	18	0.0492187	4	7	0.0386162
