# Supplementary material for: Conservation and functional influence of alternative splicing in wood formation of Populus and Eucalyptus
Source: BMC Genomics. 2014 Sep 10;15(1):780. doi: 10.1186/1471-2164-15-780 (PMC4287496; doi:10.1186/1471-2164-15-780)
Supplement: Supplementary file 10 — Additional file 10: AS modified domains in wood formation-related genes. (XLS 93 KB) [file 12864_2014_6779_MOESM10_ESM.xls]

## Sheet: Sheet1
Alternative splicing modified domains in wood formation-related genes
Gene	Transcript1	Transcript2	AS_type	Modified_domain_in_transcript1	Modified_domain_in_transcript2	Arabidopsis_homology	Name_of_Arabidopsis_homology	Annotation_of_Arabidopsis_homology
Eucgr.A00530	TCONS_00000299	TCONS_00000303	1- , 2-	PC-Esterase,	PC-Esterase,	AT5G01360.1	TBL3	Plant protein of unknown function (DUF828)
Eucgr.A00530	TCONS_00000299	TCONS_00000302	1-2^ , 0	PC-Esterase,	-	AT5G01360.1	TBL3	Plant protein of unknown function (DUF828)
Eucgr.A01178	TCONS_00002856	TCONS_00002855	1^2- , 0	HECT,	HECT,	AT5G02880.1	UPL4	ubiquitin-protein ligase 4
Eucgr.A01195	TCONS_00000734	TCONS_00000736	1- , 2-	WRKY,	-	AT2G37260.1	ATWRKY44,DSL1,TTG2,WRKY44	WRKY family transcription factor family protein
Eucgr.A01962	TCONS_00003410	TCONS_00003411	1- , 2-	-	Glyco_transf_8,	AT3G58790.1	GAUT15	galacturonosyltransferase 15
Eucgr.B01515	TCONS_00019591	TCONS_00019592	1- , 2-	Cullin,	-	AT4G02570.1	ATCUL1,AXR6,CUL1	cullin 1
Eucgr.B02229	TCONS_00017110	TCONS_00017111	1^2- , 0	Pkinase_Tyr,	Pkinase_Tyr,	AT4G18640.1	MRH1	Leucine-rich repeat protein kinase family protein
Eucgr.B03418	TCONS_00021037	TCONS_00021039	1-2^ , 0	MFS_1,	-	AT2G02860.1	ATSUC3,ATSUT2,SUC3,SUT2	sucrose transporter 2
Eucgr.B03418	TCONS_00021037	TCONS_00021039	1^ , 2^	MFS_1,	-	AT2G02860.1	ATSUC3,ATSUT2,SUC3,SUT2	sucrose transporter 2
Eucgr.B03489	TCONS_00018104	TCONS_00018106	1-2^ , 0	MAP65_ASE1,	MAP65_ASE1,	AT1G27920.1	MAP65-8	microtubule-associated protein 65-8
Eucgr.B03489	TCONS_00018104	TCONS_00018106	1^2- , 0	MAP65_ASE1,	-	AT1G27920.1	MAP65-8	microtubule-associated protein 65-8
Eucgr.B03772	TCONS_00018367	TCONS_00018364	1^2- , 0	-	PCI,	AT2G26990.1	ATCSN2,COP12,CSN2,FUS12	proteasome family protein
Eucgr.B03800	TCONS_00021352	TCONS_00021351	1^2- , 0	-	USP7_ICP0_bdg,	AT5G06600.1	UBP12	ubiquitin-specific protease 12
Eucgr.B03800	TCONS_00021352	TCONS_00021351	1^2- , 0	-	USP7_C2,	AT5G06600.1	UBP12	ubiquitin-specific protease 12
Eucgr.B03800	TCONS_00021352	TCONS_00021351	1^ , 2^	-	USP7_C2,	AT5G06600.1	UBP12	ubiquitin-specific protease 12
Eucgr.C00319	TCONS_00025539	TCONS_00025540	1- , 2-	UCH,	-	AT5G10790.1	UBP22	ubiquitin-specific protease 22
Eucgr.C01048	TCONS_00025985	TCONS_00025987	1- , 2-	Ras,	Ras,	AT4G19640.1	ARA-7,ARA7,ATRAB-F2B,ATRAB5B,ATRABF2B,RAB-F2B,RABF2B	Ras-related small GTP-binding family protein
Eucgr.C01048	TCONS_00025985	TCONS_00025986	1^ , 2^	-	Ras,	AT4G19640.1	ARA-7,ARA7,ATRAB-F2B,ATRAB5B,ATRABF2B,RAB-F2B,RABF2B	Ras-related small GTP-binding family protein
Eucgr.C02727	TCONS_00024204	TCONS_00024203	1^2- , 0	-	KNOX1,	AT5G25220.1	KNAT3	KNOTTED1-like homeobox gene 3
Eucgr.C03293	TCONS_00024607	TCONS_00024608	1^ , 2^	Auxin_resp,	Auxin_resp,	AT5G20730.3	ARF7,BIP,IAA21,IAA23,IAA25,MSG1,NPH4,TIR5	Transcriptional factor B3 family protein / auxin-responsive factor AUX/IAA-related
Eucgr.D02369	TCONS_00031762	TCONS_00031763	1^2- , 0	APG6,	-	AT3G61710.1	ATATG6,AtBECLIN1,ATG6,BECLIN1	AUTOPHAGY 6
Eucgr.E00017	TCONS_00035129	TCONS_00035130	1^ , 2^	Pkinase,	Pkinase,	AT1G01140.3	CIPK9,PKS6,SnRK3.12	CBL-interacting protein kinase 9
Eucgr.E00356	TCONS_00032712	TCONS_00032713	1^2- , 0	CLP_protease,	CLP_protease,	AT4G17040.1	CLPR4	CLP protease R subunit 4
Eucgr.E00624	TCONS_00032895	TCONS_00032896	1- , 2-	bHLH-MYC_N,	bHLH-MYC_N,	AT5G41315.1	GL3,MYC6.2	basic helix-loop-helix (bHLH) DNA-binding superfamily protein
Eucgr.E01781	TCONS_00036201	TCONS_00036203	1^2- , 0	-	Det1,	AT4G10180.1	ATDET1,DET1,FUS2	light-mediated development protein 1 / deetiolated1 (DET1)
Eucgr.E04111	TCONS_00037227	TCONS_00037226	1-2^ , 0	-	PBD,	AT4G04900.1	RIC10	ROP-interactive CRIB motif-containing protein 10
Eucgr.E04240	TCONS_00037262	TCONS_00037265	1^2- , 0	Na_H_Exchanger,	-	AT1G79610.1	ATNHX6,NHX6	Na+/H+ antiporter 6
Eucgr.E04240	TCONS_00037262	TCONS_00037265	1^3- , 2^4-	Na_H_Exchanger,	-	AT1G79610.1	ATNHX6,NHX6	Na+/H+ antiporter 6
Eucgr.F00420	TCONS_00037996	TCONS_00038000	1^2- , 0	-	K-box,	AT2G22540.1	AGL22,SVP	K-box region and MADS-box transcription factor family protein
Eucgr.F01126	TCONS_00041648	TCONS_00041649	1^2- , 0	UQ_con,	-	AT3G15355.1	PFU1,UBC25	ubiquitin-conjugating enzyme 25
Eucgr.F01126	TCONS_00041648	TCONS_00041650	1- , 2-	UQ_con,	-	AT3G15355.1	PFU1,UBC25	ubiquitin-conjugating enzyme 25
Eucgr.F01374	TCONS_00041827	TCONS_00041828	1-2^ , 0	Pkinase,	-	AT3G14720.1	ATMPK19,MPK19	MAP kinase 19
Eucgr.F01611	TCONS_00042031	TCONS_00042033	1^2- , 0	EamA,	-	AT1G75500.1	WAT1	Walls Are Thin 1
Eucgr.F02042	TCONS_00042350	TCONS_00042351	1^2- , 0	HECT,	-	AT1G55860.1	UPL1	ubiquitin-protein ligase 1
Eucgr.F02172	TCONS_00039133	TCONS_00039137	1^2- , 0	AUX_IAA,	AUX_IAA,	AT5G65670.2	IAA9	indole-3-acetic acid inducible 9
Eucgr.F02172	TCONS_00039133	TCONS_00039136	1- , 2-	AUX_IAA,	-	AT5G65670.2	IAA9	indole-3-acetic acid inducible 9
Eucgr.F02172	TCONS_00039137	TCONS_00039136	1^2- , 0	AUX_IAA,	-	AT5G65670.2	IAA9	indole-3-acetic acid inducible 9
Eucgr.F02496	TCONS_00039378	TCONS_00039377	1- , 2-	DUF4281,	-	AT1G67080.1	ABA4	abscisic acid (aba)-deficient 4
Eucgr.F02736	TCONS_00042815	TCONS_00042816	1^2- , 0	-	Sec1,	AT1G77140.1	ATVPS45,VPS45	vacuolar protein sorting 45
Eucgr.F02736	TCONS_00042815	TCONS_00042816	1- , 2-	-	Sec1,	AT1G77140.1	ATVPS45,VPS45	vacuolar protein sorting 45
Eucgr.F02736	TCONS_00042816	TCONS_00042814	1- , 2-	Sec1,	-	AT1G77140.1	ATVPS45,VPS45	vacuolar protein sorting 45
Eucgr.F02742	TCONS_00039561	TCONS_00039562	1- , 2-	-	PC-Esterase,	AT1G48880.1	TBL7	TRICHOME BIREFRINGENCE-LIKE 7
Eucgr.F03019	TCONS_00039782	TCONS_00039784	1- , 2-	Ras,	Ras,	AT4G19640.1	ARA-7,ARA7,ATRAB-F2B,ATRAB5B,ATRABF2B,RAB-F2B,RABF2B	Ras-related small GTP-binding family protein
Eucgr.F03019	TCONS_00039782	TCONS_00039784	1^ , 2^	-	Ras,	AT4G19640.1	ARA-7,ARA7,ATRAB-F2B,ATRAB5B,ATRABF2B,RAB-F2B,RABF2B	Ras-related small GTP-binding family protein
Eucgr.F03640	TCONS_00040305	TCONS_00040306	1^ , 2^	-	JAB,	AT5G56280.1	CSN6A	COP9 signalosome subunit 6A
Eucgr.F04010	TCONS_00040596	TCONS_00040597	1^2- , 0	Glyco_tranf_2_3,	Glyco_tranf_2_3,	AT4G31590.1	ATCSLC05,ATCSLC5,CSLC05,CSLC5	Cellulose-synthase-like C5
Eucgr.F04096	TCONS_00043953	TCONS_00043954	1^ , 2^	VPS9,	VPS9,	AT3G19770.1	ATVPS9A,VPS9,VPS9A	Vacuolar sorting protein 9 (VPS9) domain
Eucgr.G00076	TCONS_00044572	TCONS_00044575	1- , 2-	AUX_IAA,	-	AT1G59750.1	ARF1	auxin response factor 1
Eucgr.G00630	TCONS_00044827	TCONS_00044828	1^2- , 0	Pkinase,	Pkinase,	AT4G08500.1	ARAKIN,ATMEKK1,MAPKKK8,MEKK1	MAPK/ERK kinase kinase 1
Eucgr.G00630	TCONS_00044827	TCONS_00044836	1^2- , 0	Pkinase,	Pkinase,	AT4G08500.1	ARAKIN,ATMEKK1,MAPKKK8,MEKK1	MAPK/ERK kinase kinase 1
Eucgr.G01198	TCONS_00045203	TCONS_00045205	1^2- , 0	Peptidase_S10,	Peptidase_S10,	AT5G36180.1	scpl1	serine carboxypeptidase-like 1
Eucgr.G01704	TCONS_00045472	TCONS_00045474	1- , 2-	Glyco_hydro_35,	-	AT1G45130.1	BGAL5	beta-galactosidase 5
Eucgr.G01966	TCONS_00047843	TCONS_00047844	1- , 2-	PH,	-	AT5G13300.1	AGD3,SFC,VAN3	ARF GTPase-activating protein
Eucgr.G02580	TCONS_00046175	TCONS_00046174	1-2^ , 0	DIM1,	DIM1,	AT5G08290.1	YLS8	mRNA splicing factor, thioredoxin-like U5 snRNP
Eucgr.G02960	TCONS_00046476	TCONS_00046478	1^2- , 0	PP2C,	PP2C,	AT3G11410.1	AHG3,ATPP2CA,PP2CA	protein phosphatase 2CA
Eucgr.G03092	TCONS_00046558	TCONS_00046557	1- , 2-	PC-Esterase,	PC-Esterase,	AT2G40320.1	TBL33	TRICHOME BIREFRINGENCE-LIKE 33
Eucgr.G03092	TCONS_00046558	TCONS_00046557	1^ , 2^	PC-Esterase,	-	AT2G40320.1	TBL33	TRICHOME BIREFRINGENCE-LIKE 33
Eucgr.H00598	TCONS_00049643	TCONS_00049642	1^2- , 0	-	Pkinase,	AT3G48750.1	CDC2,CDC2A,CDC2AAT,CDK2,CDKA1,CDKA;1	cell division control 2
Eucgr.H01267	TCONS_00050129	TCONS_00050126	1-2^ , 0	U1snRNP70_N,	-	AT3G50670.1	U1-70K,U1SNRNP	U1 small nuclear ribonucleoprotein-70K
Eucgr.H01267	TCONS_00050129	TCONS_00050126	1^2- , 0	RRM_1,	-	AT3G50670.1	U1-70K,U1SNRNP	U1 small nuclear ribonucleoprotein-70K
Eucgr.H01267	TCONS_00050129	TCONS_00050128	1^ , 2^	RRM_1,	-	AT3G50670.1	U1-70K,U1SNRNP	U1 small nuclear ribonucleoprotein-70K
Eucgr.H03353	TCONS_00051406	TCONS_00051407	1- , 2-	Actin,	Actin,	AT3G27000.1	ARP2,ATARP2,WRM	actin related protein 2
Eucgr.H03353	TCONS_00051406	TCONS_00051408	1^ , 2^	Actin,	-	AT3G27000.1	ARP2,ATARP2,WRM	actin related protein 2
Eucgr.H03855	TCONS_00051717	TCONS_00051719	1^2- , 0	-	SLIDE,	AT3G06400.2	CHR11	chromatin-remodeling protein 11
Eucgr.H04040	TCONS_00051823	TCONS_00051826	1^2- , 0	Aldedh,	-	AT3G66658.2	ALDH22A1	aldehyde dehydrogenase 22A1
Eucgr.H04040	TCONS_00051823	TCONS_00051826	1- , 2-	Aldedh,	-	AT3G66658.2	ALDH22A1	aldehyde dehydrogenase 22A1
Eucgr.H04531	TCONS_00052163	TCONS_00052165	1- , 2-	Rad9,	-	AT3G05480.1	ATRAD9,RAD9	cell cycle checkpoint control protein family
Eucgr.I01664	TCONS_00057410	TCONS_00057411	1-2^ , 0	PCI,	PCI,	AT5G14250.1	COP13,CSN3,FUS11	Proteasome component (PCI) domain protein
Eucgr.I02428	TCONS_00059956	TCONS_00059955	1^ , 2^	APC10,	APC10,	AT2G18290.1	APC10	anaphase promoting complex 10
Eucgr.I02428	TCONS_00059956	TCONS_00059953	1-2^ , 0	APC10,	-	AT2G18290.1	APC10	anaphase promoting complex 10
Eucgr.I02565	TCONS_00060067	TCONS_00060068	1- , 2-	PC-Esterase,	-	AT5G64470.2	TBL12	Plant protein of unknown function (DUF828)
Eucgr.I02585	TCONS_00058075	TCONS_00058076	1^2- , 0	OPT,	OPT,	AT5G64410.1	ATOPT4,OPT4	oligopeptide transporter 4
Eucgr.J02086	TCONS_00008492	TCONS_00008494	1- , 2-	Response_reg,	Response_reg,	AT1G66340.1	AtETR1,EIN1,ETR,ETR1	Signal transduction histidine kinase, hybrid-type, ethylene sensor
Eucgr.K01903	TCONS_00010561	TCONS_00010566	1- , 2-	USP7_C2,	USP7_C2,	AT5G06600.1	UBP12	ubiquitin-specific protease 12
Eucgr.K01903	TCONS_00010561	TCONS_00010566	1^3- , 2^4-	USP7_C2,	USP7_C2,	AT5G06600.1	UBP12	ubiquitin-specific protease 12
Eucgr.K02541	TCONS_00013670	TCONS_00013673	1^ , 2^	-	COBRA,	AT5G15630.1	COBL4,IRX6	COBRA-like extracellular glycosyl-phosphatidyl inositol-anchored protein family
Potri.001G029800	TCONS_00000330	TCONS_00000341	1^2- , 0	DOG1,	DOG1,	AT3G12250.1	BZIP45,TGA6	TGACG motif-binding factor 6
Potri.001G055100	TCONS_00005629	TCONS_00005630	1^ , 2^	MAP65_ASE1,	MAP65_ASE1,	AT1G27920.1	MAP65-8	microtubule-associated protein 65-8
Potri.001G061200	TCONS_00000651	TCONS_00000652	1^ , 2^	NAM,	-	AT5G13180.1	ANAC083,NAC083,VNI2	NAC domain containing protein 83
Potri.001G066800	TCONS_00005787	TCONS_00005788	1- , 2-	-	PH,	AT5G13300.1	AGD3,SFC,VAN3	ARF GTPase-activating protein
Potri.001G097400	TCONS_00000999	TCONS_00001000	1-2^ , 0	EF-hand_7,	-	AT4G23650.1	CDPK6,CPK3	calcium-dependent protein kinase 6
Potri.001G097400	TCONS_00000999	TCONS_00001000	1^ , 2^	EF-hand_7,	-	AT4G23650.1	CDPK6,CPK3	calcium-dependent protein kinase 6
Potri.001G097400	TCONS_00000999	TCONS_00001001	1-2^ , 0	EF-hand_7,	-	AT4G23650.1	CDPK6,CPK3	calcium-dependent protein kinase 6
Potri.001G129000	TCONS_00006487	TCONS_00006488	1^2- , 0	Pkinase,	-	AT1G31420.2	FEI1	Leucine-rich repeat protein kinase family protein
Potri.001G154200	TCONS_00001647	TCONS_00001648	1^2- , 0	AP2,	-	AT5G47230.1	ATERF-5,ATERF5,ERF5	ethylene responsive element binding factor 5
Potri.001G186100	TCONS_00002030	TCONS_00002032	1^2- , 0	-	AUX_IAA,	AT4G29080.1	IAA27,PAP2	phytochrome-associated protein 2
Potri.001G186100	TCONS_00002031	TCONS_00002032	1^ , 2^	-	AUX_IAA,	AT4G29080.1	IAA27,PAP2	phytochrome-associated protein 2
Potri.001G197400	TCONS_00007266	TCONS_00007270	1^2- , 0	UCH,	-	AT3G21280.1	UBP7	ubiquitin-specific protease 7
Potri.001G216900	TCONS_00002362	TCONS_00002365	1^2- , 0	bHLH-MYC_N,	-	AT2G27230.1	LHW	transcription factor-related
Potri.001G222600	TCONS_00007566	TCONS_00007570	1- , 2-	NAF,	NAF,	AT2G26980.4	CIPK3,SnRK3.17	CBL-interacting protein kinase 3
Potri.001G222700	TCONS_00007582	TCONS_00007583	1-2^ , 0	-	PCI,	AT2G26990.1	ATCSN2,COP12,CSN2,FUS12	proteasome family protein
Potri.001G307200	TCONS_00003357	TCONS_00003356	1^2- , 0	ADH_N,	ADH_N,	AT4G39330.1	ATCAD9,CAD9	cinnamyl alcohol dehydrogenase 9
Potri.001G326600	TCONS_00008650	TCONS_00008648	1-2^ , 0	Actin,	Actin,	AT3G27000.1	ARP2,ATARP2,WRM	actin related protein 2
Potri.001G326600	TCONS_00008650	TCONS_00008649	1^ , 2^	Actin,	Actin,	AT3G27000.1	ARP2,ATARP2,WRM	actin related protein 2
Potri.001G326600	TCONS_00008649	TCONS_00008648	1-2^ , 0	-	Actin,	AT3G27000.1	ARP2,ATARP2,WRM	actin related protein 2
Potri.001G392500	TCONS_00004279	TCONS_00004280	1^2- , 0	UQ_con,	UQ_con,	AT1G16890.2	UBC13B,UBC36	ubiquitin-conjugating enzyme 36
Potri.001G420700	TCONS_00009710	TCONS_00009713	1-2^ , 0	Miro,	-	AT5G54840.1	ATSGP1,SGP1	Ras-related small GTP-binding family protein
Potri.002G030800	TCONS_00013590	TCONS_00013589	1-2^ , 0	-	UQ_con,	AT5G42990.1	UBC18	ubiquitin-conjugating enzyme 18
Potri.002G045800	TCONS_00010700	TCONS_00010703	1^2- , 0	bZIP_1,	-	AT4G02640.2	ATBZIP10,BZO2H1	bZIP transcription factor family protein
Potri.002G071800	TCONS_00011014	TCONS_00011018	1^2- , 0	Peptidase_S10,	-	AT5G42240.1	scpl42	serine carboxypeptidase-like 42
Potri.002G071900	TCONS_00011019	TCONS_00011020	1- , 2-	-	PC-Esterase,	AT1G48880.1	TBL7	TRICHOME BIREFRINGENCE-LIKE 7
Potri.002G081600	TCONS_00014146	TCONS_00014150	1^2- , 0	-	UCH,	AT3G49600.1	ATUBP26,SUP32,UBP26	ubiquitin-specific protease 26
Potri.002G095600	TCONS_00014333	TCONS_00014334	1^2- , 0	Annexin,	-	AT1G35720.1	ANNAT1,ATOXY5,OXY5	annexin 1
Potri.002G104300	TCONS_00011397	TCONS_00011396	1^3- , 2^4-	Lzipper-MIP1,	Lzipper-MIP1,	AT4G24580.1	REN1	Rho GTPase activation protein (RhoGAP) with PH domain
Potri.002G108000	TCONS_00014502	TCONS_00014505	1^2- , 0	AUX_IAA,	-	AT5G65670.1	IAA9	indole-3-acetic acid inducible 9
Potri.002G109300	TCONS_00011475	TCONS_00011476	1^2- , 0	-	OPT,	AT1G09930.1	ATOPT2,OPT2	oligopeptide transporter 2
Potri.002G123300	TCONS_00011610	TCONS_00011611	1- , 2-	Plant_zn_clust,	Plant_zn_clust,	AT4G24240.1	ATWRKY7,WRKY7	WRKY DNA-binding protein 7
Potri.002G125400	TCONS_00014703	TCONS_00014701	1-2^ , 0	bZIP_1,	-	AT1G45249.1	ABF2,AREB1,ATAREB1	abscisic acid responsive elements-binding factor 2
Potri.002G151900	TCONS_00011904	TCONS_00011905	1- , 2-	-	Peptidase_S8,	AT4G00230.1	XSP1	xylem serine peptidase 1
Potri.002G176700	TCONS_00015225	TCONS_00015223	1-2^ , 0	Pkinase,	Pkinase,	AT2G46700.1	ATCRK3,CRK3	CDPK-related kinase 3
Potri.002G182400	TCONS_00015275	TCONS_00015276	1- , 2-	NAM,	NAM,	AT4G35580.2	NTL9	NAC transcription factor-like 9
Potri.002G197200	TCONS_00012463	TCONS_00012464	1^2- , 0	Glyco_hydro_3_C,	-	AT1G02640.1	ATBXL2,BXL2	beta-xylosidase 2
Potri.002G201500	TCONS_00012521	TCONS_00012525	1^2- , 0	HATPase_c,	-	AT2G40940.1	ERS,ERS1	ethylene response sensor 1
Potri.002G213300	TCONS_00012636	TCONS_00012637	1-2^ , 0	Metallophos,	-	AT4G03080.1	BSL1	BRI1 suppressor 1 (BSU1)-like 1
Potri.002G213300	TCONS_00012636	TCONS_00012638	1^2- , 0	Metallophos,	-	AT4G03080.1	BSL1	BRI1 suppressor 1 (BSU1)-like 1
Potri.002G256600	TCONS_00016080	TCONS_00016079	1- , 2-	AUX_IAA,	AUX_IAA,	AT4G28640.3	IAA11	indole-3-acetic acid inducible 11
Potri.003G001000	TCONS_00016182	TCONS_00016183	1-2^ , 0	-	B3,	AT1G59750.4	ARF1	auxin response factor 1
Potri.003G001000	TCONS_00016182	TCONS_00016183	1^ , 2^	-	AUX_IAA,	AT1G59750.4	ARF1	auxin response factor 1
Potri.003G022900	TCONS_00016392	TCONS_00016393	1^ , 2^	Glyco_hydro_3,	Glyco_hydro_3,	AT5G64570.1	ATBXL4,XYL4	beta-D-xylosidase 4
Potri.003G051300	TCONS_00019191	TCONS_00019190	1- , 2-	AUX_IAA,	AUX_IAA,	AT4G29080.1	IAA27,PAP2	phytochrome-associated protein 2
Potri.003G051300	TCONS_00019190	TCONS_00019188	1- , 2-	AUX_IAA,	-	AT4G29080.1	IAA27,PAP2	phytochrome-associated protein 2
Potri.003G051300	TCONS_00019191	TCONS_00019188	1- , 2-	AUX_IAA,	-	AT4G29080.1	IAA27,PAP2	phytochrome-associated protein 2
Potri.003G054900	TCONS_00019232	TCONS_00019235	1^ , 2^	-	Ras,	AT4G19640.1	ARA-7,ARA7,ATRAB-F2B,ATRAB5B,ATRABF2B,RAB-F2B,RABF2B	Ras-related small GTP-binding family protein
Potri.003G133900	TCONS_00020204	TCONS_00020206	1-2^ , 0	K_trans,	K_trans,	AT4G23640.1	ATKT3,KUP4,TRH1	Potassium transporter family protein
Potri.003G133900	TCONS_00020204	TCONS_00020206	1-2^ , 0	-	K_trans,	AT4G23640.1	ATKT3,KUP4,TRH1	Potassium transporter family protein
Potri.003G134900	TCONS_00020227	TCONS_00020228	1-2^ , 0	Na_H_Exchanger,	-	AT5G41610.1	ATCHX18,CHX18	cation/H+ exchanger 18
Potri.003G151700	TCONS_00017987	TCONS_00017990	1^ , 2^	Glyco_hydro_9,	-	AT5G49720.1	ATGH9A1,DEC,GH9A1,IRX2,KOR,KOR1,RSW2,TSD1	glycosyl hydrolase 9A1
Potri.003G164000	TCONS_00020487	TCONS_00020488	1- , 2-	-	Peptidase_S10,	AT1G28110.1	SCPL45	serine carboxypeptidase-like 45
Potri.003G165000	TCONS_00020507	TCONS_00020506	1-2^ , 0	-	CCT_2,	AT5G13220.1	JAS1,JAZ10,TIFY9	jasmonate-zim-domain protein 10
Potri.003G166500	TCONS_00020521	TCONS_00020522	1^2- , 0	NAM,	-	AT5G13180.1	ANAC083,NAC083,VNI2	NAC domain containing protein 83
Potri.003G218600	TCONS_00021052	TCONS_00021054	1^ , 2^	RRM_1,	-	AT3G13570.1	SCL30A	SC35-like splicing factor 30A
Potri.004G015500	TCONS_00023529	TCONS_00023528	1- , 2-	EF-hand_7,	-	AT4G04720.1	CPK21	calcium-dependent protein kinase 21
Potri.004G015500	TCONS_00023529	TCONS_00023530	1- , 2-	EF-hand_7,	-	AT4G04720.1	CPK21	calcium-dependent protein kinase 21
Potri.004G089800	TCONS_00024279	TCONS_00024280	1^2- , 0	DELLA,	-	AT2G01570.1	RGA,RGA1	GRAS family transcription factor family protein
Potri.004G094300	TCONS_00022004	TCONS_00022005	1- , 2-	DNA_ligase_A_C,	DNA_ligase_A_C,	AT1G66730.1	AtLIG6,LIG6	DNA LIGASE 6
Potri.004G099500	TCONS_00024368	TCONS_00024370	1- , 2-	DUF4281,	DUF4281,	AT1G67080.1	ABA4	abscisic acid (aba)-deficient 4
Potri.004G133500	TCONS_00024712	TCONS_00024729	1- , 2-	Pkinase,	-	AT3G48750.1	CDC2,CDC2A,CDC2AAT,CDK2,CDKA1,CDKA;1	cell division control 2
Potri.004G155100	TCONS_00024973	TCONS_00024974	1^ , 2^	Pkinase_Tyr,	Pkinase_Tyr,	AT2G16250.1		Leucine-rich repeat protein kinase family protein
Potri.004G215400	TCONS_00025617	TCONS_00025616	1^2- , 0	Peptidase_S10,	Peptidase_S10,	AT3G45010.1	scpl48	serine carboxypeptidase-like 48
Potri.005G040800	TCONS_00026299	TCONS_00026300	1- , 2-	Histone,	-	AT1G54690.1	G-H2AX,GAMMA-H2AX,H2AXB,HTA3	gamma histone variant H2AX
Potri.005G053800	TCONS_00029195	TCONS_00029197	1^2- , 0	-	AUX_IAA,	AT5G43700.1	ATAUX2-11,IAA4	AUX/IAA transcriptional regulator family protein
Potri.005G086700	TCONS_00029564	TCONS_00029566	1-2^ , 0	-	TPT,	AT4G39390.1	ATNST-KT1,NST-K1	nucleotide sugar transporter-KT 1
Potri.005G113600	TCONS_00029857	TCONS_00029858	1^2- , 0	-	Pkinase,	AT5G66210.1	CPK28	calcium-dependent protein kinase 28
Potri.005G118600	TCONS_00027167	TCONS_00027168	1^2- , 0	UQ_con,	-	AT1G75440.1	UBC16	ubiquitin-conjugating enzyme 16
Potri.005G123800	TCONS_00029994	TCONS_00029997	1^2- , 0	-	GRAS,	AT5G66770.1		GRAS family transcription factor
Potri.005G124300	TCONS_00030005	TCONS_00030006	1^ , 2^	-	RRM_1,	AT3G50670.1	U1-70K,U1SNRNP	U1 small nuclear ribonucleoprotein-70K
Potri.005G147700	TCONS_00030287	TCONS_00030288	1-2^ , 0	-	Aldedh,	AT2G14170.1	ALDH6B2	aldehyde dehydrogenase 6B2
Potri.005G157400	TCONS_00030361	TCONS_00030364	1-2^ , 0	RhoGAP,	RhoGAP,	AT4G24580.1	REN1	Rho GTPase activation protein (RhoGAP) with PH domain
Potri.005G207700	TCONS_00030839	TCONS_00030840	1^2- , 0	AUX_IAA,	-	AT5G37020.1	ARF8,ATARF8	auxin response factor 8
Potri.005G209800	TCONS_00028081	TCONS_00028082	1^ , 2^	-	Cyclin,	AT3G63120.1	CYCP1;1	cyclin p1;1
Potri.005G209800	TCONS_00028081	TCONS_00028085	1^2- , 0	-	Cyclin,	AT3G63120.1	CYCP1;1	cyclin p1;1
Potri.005G209800	TCONS_00028082	TCONS_00028085	1^2- , 0	Cyclin,	-	AT3G63120.1	CYCP1;1	cyclin p1;1
Potri.005G217500	TCONS_00030949	TCONS_00030950	1-2^ , 0	-	bZIP_C,	AT4G02640.2	ATBZIP10,BZO2H1	bZIP transcription factor family protein
Potri.005G243000	TCONS_00031227	TCONS_00031229	1^2- , 0	Peptidase_S8,	-	AT1G20160.1	ATSBT5.2	Subtilisin-like serine endopeptidase family protein
Potri.005G243000	TCONS_00031227	TCONS_00031229	1^3- , 2^4-	Peptidase_S8,	-	AT1G20160.1	ATSBT5.2	Subtilisin-like serine endopeptidase family protein
Potri.005G256000	TCONS_00028631	TCONS_00028632	1^3- , 2^4-	Peptidase_C1,	Peptidase_C1,	AT1G20850.1	XCP2	xylem cysteine peptidase 2
Potri.006G011700	TCONS_00034633	TCONS_00034635	1^ , 2^	-	HECT,	AT4G12570.1	UPL5	ubiquitin protein ligase 5
Potri.006G024600	TCONS_00031690	TCONS_00031689	1^2- , 0	Pkinase,	-	AT5G10270.1	CDKC;1	cyclin-dependent kinase C;1
Potri.006G024600	TCONS_00031690	TCONS_00031689	1^ , 2^	Pkinase,	-	AT5G10270.1	CDKC;1	cyclin-dependent kinase C;1
Potri.006G036400	TCONS_00031797	TCONS_00031795	1^2- , 0	Peptidase_S10,	-	AT2G33530.1	scpl46	serine carboxypeptidase-like 46
Potri.006G110200	TCONS_00035802	TCONS_00035804	1^ , 2^	UQ_con,	-	AT5G41700.1	ATUBC8,UBC8	ubiquitin conjugating enzyme 8
Potri.006G139400	TCONS_00036195	TCONS_00036193	1^2- , 0	-	CCT_2,	AT1G19180.1	JAZ1,TIFY10A	jasmonate-zim-domain protein 1
Potri.006G146500	TCONS_00033064	TCONS_00033062	1^2- , 0	Pkinase,	-	AT4G29810.1	ATMKK2,MK1,MKK2	MAP kinase kinase 2
Potri.006G198300	TCONS_00033549	TCONS_00033550	1^2- , 0	USP7_ICP0_bdg,	USP7_ICP0_bdg,	AT5G06600.2	UBP12	ubiquitin-specific protease 12
Potri.006G198300	TCONS_00033549	TCONS_00033551	1- , 2-	USP7_ICP0_bdg,	USP7_ICP0_bdg,	AT5G06600.2	UBP12	ubiquitin-specific protease 12
Potri.006G230300	TCONS_00033979	TCONS_00033978	1-2^ , 0	Hist_deacetyl,	Hist_deacetyl,	AT5G26040.2	HDA2	histone deacetylase 2
Potri.006G266100	TCONS_00037581	TCONS_00037582	1^2- , 0	-	UCH,	AT5G10790.1	UBP22	ubiquitin-specific protease 22
Potri.007G003200	TCONS_00037836	TCONS_00037833	1^2- , 0	Myb_CC_LHEQLE,	Myb_CC_LHEQLE,	AT3G13040.1		myb-like HTH transcriptional regulator family protein
Potri.007G047400	TCONS_00039956	TCONS_00039957	1- , 2-	Plant_zn_clust,	Plant_zn_clust,	AT4G24240.1	ATWRKY7,WRKY7	WRKY DNA-binding protein 7
Potri.007G057600	TCONS_00040062	TCONS_00040063	1- , 2-	Pkinase,	-	AT5G66210.1	CPK28	calcium-dependent protein kinase 28
Potri.007G138100	TCONS_00039252	TCONS_00039251	1^2- , 0	-	AP2,	AT5G44210.1	ATERF-9,ATERF9,ERF9	erf domain protein 9
Potri.008G008500	TCONS_00043756	TCONS_00043757	1^2- , 0	Cyclin_C,	-	AT1G47230.2	CYCA3;4	CYCLIN A3;4
Potri.008G035800	TCONS_00041568	TCONS_00041569	1^ , 2^	Ras,	Ras,	AT3G54840.1	ARA-6,ARA6,ATRAB5C,ATRABF1,RABF1	Ras-related small GTP-binding family protein
Potri.008G041300	TCONS_00044082	TCONS_00044083	1^2- , 0	-	UQ_con,	AT3G20060.1	UBC19	ubiquitin-conjugating enzyme19
Potri.008G041800	TCONS_00044087	TCONS_00044088	1^2- , 0	Peptidase_S10,	Peptidase_S10,	AT3G07990.1	SCPL27	serine carboxypeptidase-like 27
Potri.008G053900	TCONS_00044271	TCONS_00044272	1^2- , 0	-	UQ_con,	AT3G55380.1	UBC14	ubiquitin-conjugating enzyme 14
Potri.008G073300	TCONS_00041995	TCONS_00041993	1^2- , 0	PC-Esterase,	-	AT2G40320.1	TBL33	TRICHOME BIREFRINGENCE-LIKE 33
Potri.008G073800	TCONS_00044537	TCONS_00044538	1^2- , 0	Cu-oxidase_2,	Cu-oxidase_2,	AT5G05390.1	LAC12	laccase 12
Potri.008G132700	TCONS_00042609	TCONS_00042610	1^2- , 0	Glyco_hydro_9,	Glyco_hydro_9,	AT1G70710.1	ATGH9B1,CEL1,GH9B1	glycosyl hydrolase 9B1
Potri.008G136600	TCONS_00045344	TCONS_00045343	1-2^ , 0	Methyltransf_3,	-	AT1G67980.1	CCOAMT	caffeoyl-CoA 3-O-methyltransferase
Potri.008G156600	TCONS_00045517	TCONS_00045519	1-2^ , 0	Sulfate_transp,	Sulfate_transp,	AT3G51895.1	AST12,SULTR3;1	sulfate transporter 3;1
Potri.008G156600	TCONS_00045517	TCONS_00045518	1- , 2-	STAS,	STAS,	AT3G51895.1	AST12,SULTR3;1	sulfate transporter 3;1
Potri.008G160200	TCONS_00042990	TCONS_00042991	1^2- , 0	Pkinase,	Pkinase,	AT4G14580.1	CIPK4,SnRK3.3	CBL-interacting protein kinase 4
Potri.008G161100	TCONS_00045575	TCONS_00045576	1-2^ , 0	AUX_IAA,	AUX_IAA,AUX_IAA,	AT5G43700.1	ATAUX2-11,IAA4	AUX/IAA transcriptional regulator family protein
Potri.008G172400	TCONS_00043139	TCONS_00043138	1^2- , 0	-	AUX_IAA,	AT2G33310.1	IAA13	auxin-induced protein 13
Potri.009G009800	TCONS_00046439	TCONS_00046440	1- , 2-	Homeobox_KN,	-	AT2G27990.1	BLH8,PNF	BEL1-like homeodomain 8
Potri.009G011800	TCONS_00048314	TCONS_00048316	1-2^ , 0	-	Auxin_resp,	AT5G60450.1	ARF4	auxin response factor 4
Potri.009G014500	TCONS_00046536	TCONS_00046538	1^2- , 0	MEKHLA,	-	AT5G60690.1	IFL,IFL1,REV	Homeobox-leucine zipper family protein / lipid-binding START domain-containing protein
Potri.009G019200	TCONS_00048411	TCONS_00048413	1^2- , 0	NAM,	NAM,	AT3G44350.2	anac061,NAC061	NAC domain containing protein 61
Potri.009G019200	TCONS_00048413	TCONS_00048416	1^2- , 0	NAM,	-	AT3G44350.2	anac061,NAC061	NAC domain containing protein 61
Potri.009G021000	TCONS_00046584	TCONS_00046586	1-2^ , 0	Pkinase,	Pkinase,	AT2G26980.4	CIPK3,SnRK3.17	CBL-interacting protein kinase 3
Potri.009G021000	TCONS_00046584	TCONS_00046586	1- , 2-	NAF,	-	AT2G26980.4	CIPK3,SnRK3.17	CBL-interacting protein kinase 3
Potri.009G027300	TCONS_00048494	TCONS_00048498	1^ , 2^	-	Myb_DNA-binding,	AT3G46130.1	ATMYB48,ATMYB48-1,ATMYB48-2,ATMYB48-3,MYB48	myb domain protein 48
Potri.009G027300	TCONS_00048498	TCONS_00048496	1^2- , 0	-	Myb_DNA-binding,	AT3G46130.1	ATMYB48,ATMYB48-1,ATMYB48-2,ATMYB48-3,MYB48	myb domain protein 48
Potri.009G049200	TCONS_00048718	TCONS_00048719	1^ , 2^	MIF4G,	-	AT2G13540.1	ABH1,ATCBP80,CBP80,ENS	ARM repeat superfamily protein
Potri.009G049600	TCONS_00046914	TCONS_00046915	1^2- , 0	UQ_con,	-	AT3G20060.1	UBC19	ubiquitin-conjugating enzyme19
Potri.009G066100	TCONS_00047120	TCONS_00047122	1- , 2-	Pkinase,	-	AT3G45640.1	ATMAPK3,ATMPK3,MPK3	mitogen-activated protein kinase 3
Potri.009G066100	TCONS_00047122	TCONS_00047121	1^2- , 0	Pkinase,	-	AT3G45640.1	ATMAPK3,ATMPK3,MPK3	mitogen-activated protein kinase 3
Potri.009G079500	TCONS_00049088	TCONS_00049090	1- , 2-	OPT,	OPT,	AT5G64410.1	ATOPT4,OPT4	oligopeptide transporter 4
Potri.009G079500	TCONS_00049088	TCONS_00049091	1^2- , 0	OPT,	-	AT5G64410.1	ATOPT4,OPT4	oligopeptide transporter 4
Potri.009G079500	TCONS_00049090	TCONS_00049091	1^2- , 0	OPT,	-	AT5G64410.1	ATOPT4,OPT4	oligopeptide transporter 4
Potri.009G082500	TCONS_00047314	TCONS_00047313	1^ , 2^	PC-Esterase,	-	AT2G14530.1	TBL13	TRICHOME BIREFRINGENCE-LIKE 13
Potri.009G095800	TCONS_00047448	TCONS_00047449	1^ , 2^	ADH_N,	-	AT3G19450.1	ATCAD4,CAD,CAD-C,CAD4	GroES-like zinc-binding alcohol dehydrogenase family protein
Potri.009G116400	TCONS_00047612	TCONS_00047614	1^ , 2^	-	RRM_1,	AT4G39260.3	ATGRP8,CCR1,GR-RBP8,GRP8	cold, circadian rhythm, and RNA binding 1
Potri.009G134000	TCONS_00049693	TCONS_00049694	1^ , 2^	-	Myb_DNA-binding,	AT4G38620.1	ATMYB4,MYB4	myb domain protein 4
Potri.009G144300	TCONS_00047928	TCONS_00047927	1- , 2-	AAA,	AAA,	AT2G27600.1	ATSKD1,SKD1,VPS4	AAA-type ATPase family protein
Potri.010G043500	TCONS_00050448	TCONS_00050449	1^2- , 0	-	Homeobox_KN,	AT1G23380.1	KNAT6,KNAT6L,KNAT6S	KNOTTED1-like homeobox gene 6
Potri.010G090900	TCONS_00050950	TCONS_00050953	1^2- , 0	-	BTB,	AT5G19330.1	ARIA	ARM repeat protein interacting with ABF2
Potri.010G090900	TCONS_00050954	TCONS_00050953	1- , 2-	-	BTB,	AT5G19330.1	ARIA	ARM repeat protein interacting with ABF2
Potri.010G141400	TCONS_00054551	TCONS_00054552	1^ , 2^	-	Glyco_hydro_3_C,	AT5G49360.1	ATBXL1,BXL1	beta-xylosidase 1
Potri.010G143900	TCONS_00051519	TCONS_00051522	1^3- , 2^4-	UQ_con,	-	AT3G17000.1	UBC32	ubiquitin-conjugating enzyme 32
Potri.010G163000	TCONS_00051769	TCONS_00051770	1^2- , 0	WRKY,	-	AT1G13960.1	WRKY4	WRKY DNA-binding protein 4
Potri.010G180500	TCONS_00051999	TCONS_00052000	1^2- , 0	Nuc_sug_transp,	-	AT3G59360.1	ATUTR6,UTR6	UDP-galactose transporter 6
Potri.010G194600	TCONS_00055168	TCONS_00055170	1^2- , 0	Aa_trans,	-	AT2G39890.1	ATPROT1,PROT1	proline transporter 1
Potri.010G199600	TCONS_00055235	TCONS_00055238	1^2- , 0	PP2C,	PP2C,	AT3G11410.1	AHG3,ATPP2CA,PP2CA	protein phosphatase 2CA
Potri.010G226300	TCONS_00055567	TCONS_00055573	1^ , 2^	Ras,	-	AT3G54840.1	ARA-6,ARA6,ATRAB5C,ATRABF1,RABF1	Ras-related small GTP-binding family protein
Potri.010G245100	TCONS_00052795	TCONS_00052801	1- , 2-	USP7_C2,	USP7_C2,	AT5G06600.1	UBP12	ubiquitin-specific protease 12
Potri.011G031200	TCONS_00057799	TCONS_00057800	1- , 2-	Kinesin,	Kinesin,	AT4G21270.1	ATK1,KATA,KATAP	kinesin 1
Potri.011G044400	TCONS_00056264	TCONS_00056265	1-2^ , 0	S1-P1_nuclease,	-	AT4G21585.1	ENDO4	endonuclease 4
Potri.011G069600	TCONS_00058197	TCONS_00058198	1- , 2-	-	Cellulose_synt,	AT4G18780.1	ATCESA8,CESA8,IRX1,LEW2	cellulose synthase family protein
Potri.011G092500	TCONS_00056718	TCONS_00056721	1^2- , 0	MAP65_ASE1,	-	AT5G55230.1	ATMAP65-1,MAP65-1	microtubule-associated proteins 65-1
Potri.011G111400	TCONS_00056897	TCONS_00056898	1- , 2-	UQ_con,	-	AT1G78870.2	UBC13A,UBC35	ubiquitin-conjugating enzyme 35
Potri.011G138400	TCONS_00057208	TCONS_00057209	1^ , 2^	RRM_1,	-	AT5G54900.1	ATRBP45A,RBP45A	RNA-binding protein 45A
Potri.011G167000	TCONS_00057489	TCONS_00057491	1^2- , 0	Aa_trans,	Aa_trans,	AT5G23810.1	AAP7	amino acid permease 7
Potri.011G167000	TCONS_00057489	TCONS_00057491	1^ , 2^	-	Aa_trans,	AT5G23810.1	AAP7	amino acid permease 7
Potri.012G060400	TCONS_00061331	TCONS_00061327	1-2^ , 0	Hist_deacetyl,	Hist_deacetyl,	AT3G18520.1	ATHDA15,HDA15	histone deacetylase 15
Potri.012G130500	TCONS_00062014	TCONS_00062012	1-2^ , 0	-	Na_H_Exchanger,	AT5G51710.2	ATKEA5,KEA5	K+ efflux antiporter 5
Potri.013G153400	TCONS_00065340	TCONS_00065341	1^2- , 0	-	WRKY,	AT2G38470.1	ATWRKY33,WRKY33	WRKY DNA-binding protein 33
Potri.014G024200	TCONS_00065670	TCONS_00065671	1- , 2-	Plant_zn_clust,	Plant_zn_clust,	AT4G24240.1	ATWRKY7,WRKY7	WRKY DNA-binding protein 7
Potri.014G028200	TCONS_00067942	TCONS_00067945	1^2- , 0	bZIP_1,	-	AT1G45249.1	ABF2,AREB1,ATAREB1	abscisic acid responsive elements-binding factor 2
Potri.014G045000	TCONS_00065912	TCONS_00065914	1^2- , 0	KH_1,	-	AT3G04610.1	FLK	RNA-binding KH domain-containing protein
Potri.014G075500	TCONS_00068431	TCONS_00068430	1^ , 2^	RPN7,	-	AT3G61140.1	ATFUS6,ATSK31,COP11,CSN1,EMB78,FUS6,SK31	26S proteasome, regulatory subunit Rpn7;Proteasome component (PCI) domain
Potri.014G086600	TCONS_00068545	TCONS_00068546	1^2- , 0	-	UQ_con,	AT1G63800.1	UBC5	ubiquitin-conjugating enzyme 5
Potri.014G100100	TCONS_00066542	TCONS_00066546	1^2- , 0	AUX_IAA,	AUX_IAA,	AT2G46530.2	ARF11	auxin response factor 11
Potri.014G101800	TCONS_00068735	TCONS_00068736	1-2^ , 0	RRM_1,	-	AT3G61860.1	ATRSP31,RSP31	RNA-binding (RRM/RBD/RNP motifs) family protein
Potri.014G115000	TCONS_00066721	TCONS_00066720	1- , 2-	Glyco_hydro_16,	-	AT1G10550.1	XET,XTH33	xyloglucan:xyloglucosyl transferase 33
Potri.014G122200	TCONS_00066807	TCONS_00066809	1^ , 2^	Glyco_hydro_3,	Glyco_hydro_3,	AT1G02640.1	ATBXL2,BXL2	beta-xylosidase 2
Potri.014G146600	TCONS_00069216	TCONS_00069217	1- , 2-	Glyco_hydro_19,	Glyco_hydro_19,	AT1G05850.1	ATCTL1,CTL1,ELP,ELP1,ERH2,HOT2,POM1	Chitinase family protein
Potri.014G159000	TCONS_00067281	TCONS_00067283	1^2- , 0	2OG-FeII_Oxy,	2OG-FeII_Oxy,	AT1G05010.1	ACO4,EAT1,EFE	ethylene-forming enzyme
Potri.015G033600	TCONS_00071798	TCONS_00071799	1- , 2-	-	Myb_DNA-bind_6,	AT1G17950.1	ATMYB52,BW52,MYB52	myb domain protein 52
Potri.015G038700	TCONS_00070246	TCONS_00070248	1- , 2-	Mem_trans,	Mem_trans,	AT1G73590.1	ATPIN1,PIN1	Auxin efflux carrier family protein
Potri.015G073400	TCONS_00070654	TCONS_00070658	1^2- , 0	-	UQ_con,	AT1G63800.1	UBC5	ubiquitin-conjugating enzyme 5
Potri.015G103400	TCONS_00072503	TCONS_00072504	1^ , 2^	UQ_con,	UQ_con,	AT5G50870.1	UBC27	ubiquitin-conjugating enzyme 27
Potri.015G104700	TCONS_00071030	TCONS_00071031	1- , 2-	Peptidase_S10,	-	AT1G28110.1	SCPL45	serine carboxypeptidase-like 45
Potri.015G124700	TCONS_00071234	TCONS_00071235	1^2- , 0	HIT,	HIT,	AT1G31160.1	HINT 2	HISTIDINE TRIAD NUCLEOTIDE-BINDING 2
Potri.016G038000	TCONS_00073344	TCONS_00073345	1- , 2-	-	Response_reg,	AT3G57040.1	ARR9,ATRR4	response regulator 9
Potri.016G054900	TCONS_00073550	TCONS_00073552	1^2- , 0	-	Cellulose_synt,	AT5G05170.1	ATCESA3,ATH-B,CESA3,CEV1,IXR1	Cellulose synthase family protein
Potri.016G059800	TCONS_00073615	TCONS_00073616	1^2- , 0	HECT,	HECT,	AT4G12570.1	UPL5	ubiquitin protein ligase 5
Potri.016G085200	TCONS_00073918	TCONS_00073921	1^2- , 0	HECT,	HECT,	AT5G02880.1	UPL4	ubiquitin-protein ligase 4
Potri.016G112000	TCONS_00074179	TCONS_00074180	1^2- , 0	Cu-oxidase_2,	-	AT2G38080.1	ATLMCO4,IRX12,LAC4,LMCO4	Laccase/Diphenol oxidase family protein
Potri.016G125500	TCONS_00074349	TCONS_00074347	1^2- , 0	PC-Esterase,	-	AT2G38320.1	TBL34	TRICHOME BIREFRINGENCE-LIKE 34
Potri.016G125500	TCONS_00074349	TCONS_00074347	1- , 2-	PC-Esterase,	-	AT2G38320.1	TBL34	TRICHOME BIREFRINGENCE-LIKE 34
Potri.017G071100	TCONS_00076675	TCONS_00076677	1^ , 2^	Proteasome,	-	AT5G40580.1	PBB2	20S proteasome beta subunit PBB2
Potri.017G085400	TCONS_00078257	TCONS_00078258	1^2- , 0	-	RRM_5,	AT3G01150.1	ATPTB1,PTB,PTB1	polypyrimidine tract-binding protein 1
Potri.017G125200	TCONS_00077236	TCONS_00077237	1^2- , 0	GRAS,	GRAS,	AT2G01570.1	RGA,RGA1	GRAS family transcription factor family protein
Potri.018G009500	TCONS_00080671	TCONS_00080670	1^3- , 2^4-	UCH,	UCH,	AT2G24640.1	UBP19	ubiquitin-specific protease 19
Potri.018G019800	TCONS_00080774	TCONS_00080776	1^2- , 0	-	WRKY,	AT1G80840.1	ATWRKY40,WRKY40	WRKY DNA-binding protein 40
Potri.018G025800	TCONS_00080831	TCONS_00080832	1^ , 2^	Synaptobrevin,	Synaptobrevin,	AT5G11150.1	ATVAMP713,VAMP713	vesicle-associated membrane protein 713
Potri.018G029400	TCONS_00080870	TCONS_00080871	1^2- , 0	Cellulose_synt,	Cellulose_synt,	AT4G32410.1	AtCESA1,CESA1,RSW1	cellulose synthase 1
Potri.018G030700	TCONS_00080889	TCONS_00080890	1^ , 2^	Ras,	Ras,	AT5G55190.1	ATRAN3,RAN3	RAN GTPase 3
Potri.018G047100	TCONS_00079356	TCONS_00079357	1^2- , 0	CCT_2,	-	AT5G20900.1	JAZ12,TIFY3B	jasmonate-zim-domain protein 12
Potri.018G050800	TCONS_00079383	TCONS_00079385	1^2- , 0	-	Pkinase,	AT4G29810.1	ATMKK2,MK1,MKK2	MAP kinase kinase 2
Potri.018G050800	TCONS_00079383	TCONS_00079382	1^2- , 0	Pkinase,	-	AT4G29810.1	ATMKK2,MK1,MKK2	MAP kinase kinase 2
Potri.018G057000	TCONS_00079468	TCONS_00079469	1^3- , 2^4-	AUX_IAA,	AUX_IAA,	AT3G16500.1	IAA26,PAP1	phytochrome-associated protein 1
Potri.018G060300	TCONS_00079518	TCONS_00079520	1- , 2-	-	PP2C,	AT1G72770.1	HAB1	homology to ABI1
Potri.018G095100	TCONS_00079972	TCONS_00079973	1^2- , 0	XET_C,	XET_C,	AT4G25810.1	XTH23,XTR6	xyloglucan endotransglycosylase 6
Potri.018G127800	TCONS_00080305	TCONS_00080304	1- , 2-	AUX_IAA,	AUX_IAA,	AT1G04550.2	BDL,IAA12	AUX/IAA transcriptional regulator family protein
Potri.018G150900	TCONS_00082053	TCONS_00082054	1-2^ , 0	-	Vps26,	AT5G53530.1	VPS26A	vacuolar protein sorting 26A
Potri.018G150900	TCONS_00082053	TCONS_00082054	1- , 2-	-	Vps26,	AT5G53530.1	VPS26A	vacuolar protein sorting 26A
Potri.019G056500	TCONS_00083824	TCONS_00083827	1-2^ , 0	K_trans,	K_trans,	AT2G40540.1	ATKT2,ATKUP2,KT2,KUP2,SHY3,TRK2	potassium transporter 2
Potri.019G131400	TCONS_00084510	TCONS_00084511	1^2- , 0	UQ_con,	UQ_con,	AT5G41700.3	ATUBC8,UBC8	ubiquitin conjugating enzyme 8
