# Supplementary material for: Conservation and functional influence of alternative splicing in wood formation of Populus and Eucalyptus
Source: BMC Genomics. 2014 Sep 10;15(1):780. doi: 10.1186/1471-2164-15-780 (PMC4287496; doi:10.1186/1471-2164-15-780)
Supplement: Supplementary file 11 — Additional file 11: Orthologous groups of AS-occurring genes. (XLS 156 KB) [file 12864_2014_6779_MOESM11_ESM.xls]

## Sheet: Sheet1
Orthologous groups of AS occurring genes in Populus and Eucalyptus
Group_Number	Group_annotation	Group_Gene_IDs
Group_1	no_annotation	Eucgr.K02152	Potri.007G014000
Group_2	Uncharacterized_protein	Eucgr.H00374	Potri.006G052100	Potri.007G128000
Group_3	FORMS_APLOID_AND_BINUCLEATE_CELLS_1C	Eucgr.C03186	Eucgr.G02192	Potri.008G128800
Group_4	RNA-binding_(RRM/RBD/RNP_motifs)_family_protein	Eucgr.F04089	Potri.013G094400	Potri.019G068400
Group_5	calmodulin_binding;transcription_regulators	Eucgr.H04035	Potri.008G107900	Potri.010G141700
Group_6	P-loop_containing_nucleoside_triphosphate_hydrolases_superfamily_protein	Eucgr.G02717	Potri.010G234000
Group_7	Ras-related_small_GTP-binding_family_protein	Eucgr.C01048	Eucgr.F03019	Eucgr.J02989	Potri.003G054900	Potri.008G035800	Potri.010G226300	Potri.015G113000
Group_8	zinc_induced_facilitator-like_2	Eucgr.G02628	Potri.009G021700
Group_9	dynamin-like_3	Eucgr.G00082	Potri.003G001400	Potri.004G228400
Group_10	Protein_phosphatase_2C_family_protein	Eucgr.F01792	Potri.002G007500	Potri.007G058700	Potri.008G100700	Potri.014G115500
Group_11	NADH:cytochrome_B5_reductase_1	Eucgr.B03792	Potri.009G157000	Potri.013G067300
Group_12	gametophytic_factor_2	Eucgr.B00059	Potri.001G271300	Potri.009G065500
Group_13	glucose-6-phosphate_dehydrogenase_6	Eucgr.I01691	Potri.001G337400	Potri.017G070200
Group_14	mitogen-activated_protein_kinase_kinase_3	Eucgr.C00849	Potri.001G345500	Potri.006G146500	Potri.008G009800	Potri.018G050800
Group_15	S-adenosylmethionine_synthetase_2	Eucgr.A01021	Potri.014G114700
Group_16	importin_alpha_isoform_1	Eucgr.B02080	Eucgr.H03281	Potri.002G199600	Potri.005G020400	Potri.010G001400	Potri.013G010900	Potri.014G124200
Group_17	Double_Clp-N_motif-containing_P-loop_nucleoside_triphosphate_hydrolases_superfamily_protein	Eucgr.J00203	Potri.008G069100	Potri.010G188200
Group_18	RNA_binding_(RRM/RBD/RNP_motifs)_family_protein	Eucgr.J02120	Potri.016G084700
Group_19	SAP_domain-containing_protein	Eucgr.I00375	Potri.007G086900
Group_20	Protein_kinase_superfamily_protein	Eucgr.F03415	Potri.001G415300
Group_21	methylenetetrahydrofolate_reductase_1	Eucgr.A00394	Potri.017G000300
Group_22	Emsy_N_Terminus_(ENT)/_plant_Tudor-like_domains-containing_protein	Eucgr.G03407	Eucgr.K01833	Potri.001G013800	Potri.003G212300	Potri.006G191400
Group_23	microtubule-associated_protein_65-8	Eucgr.B03489	Eucgr.F00650	Potri.001G055100	Potri.008G139700	Potri.011G092500
Group_24	RAB_GTPase_homolog_A4D	Eucgr.F03278	Potri.001G270100	Potri.002G231800	Potri.006G000300
Group_25	nudix_hydrolase_homolog_8	Eucgr.H00871	Potri.001G154300	Potri.001G368000
Group_26	O-fucosyltransferase_family_protein	Eucgr.A00648	Eucgr.B00644	Eucgr.F02582	Potri.001G316800	Potri.002G100400	Potri.009G143100	Potri.015G048100	Potri.017G057300
Group_27	PLAC8_family_protein	Eucgr.I02323	Potri.005G110000
Group_28	Chaperone_DnaJ-domain_superfamily_protein	Eucgr.F01444	Potri.011G142000
Group_29	no_annotation	Eucgr.A00904	Potri.006G021200
Group_30	COBRA-like_extracellular_glycosyl-phosphatidyl_inositol-anchored_protein_family	Eucgr.K02541	Potri.015G060100
Group_31	nucleobase-ascorbate_transporter_12	Eucgr.H04721	Eucgr.J00429	Potri.004G187900	Potri.007G011400
Group_32	galacturonic_acid_kinase	Eucgr.C02197	Potri.006G070500
Group_33	PLC-like_phosphodiesterases_superfamily_protein	Eucgr.H01688	Potri.007G045700
Group_34	Patched_family_protein	Eucgr.F01780	Potri.009G167000
Group_35	purple_acid_phosphatase_29	Eucgr.C02209	Potri.002G183200
Group_36	proteasome_family_protein	Eucgr.B03772	Potri.001G222700
Group_37	calcium-dependent_protein_kinase_6	Eucgr.D01928	Eucgr.H04992	Eucgr.I02347	Eucgr.K00214	Potri.001G097400	Potri.002G176700	Potri.004G015500	Potri.004G207300	Potri.005G113600	Potri.007G040800	Potri.007G057600	Potri.012G134600	Potri.014G103500	Potri.015G136900
Group_38	P-loop_containing_nucleoside_triphosphate_hydrolases_superfamily_protein	Eucgr.I01167	Potri.007G042100	Potri.009G105200
Group_39	Nucleotide-sugar_transporter_family_protein	Eucgr.F03197	Eucgr.H04120	Potri.008G214300
Group_40	homology_to_ABI1	Eucgr.F03166	Eucgr.G02960	Potri.003G044200	Potri.006G224600	Potri.008G059200	Potri.010G199600	Potri.018G060300
Group_41	ABC-2_type_transporter_family_protein	Eucgr.B02536	Eucgr.J00745	Potri.004G214000	Potri.017G051300
Group_42	Serine_carboxypeptidase_S28_family_protein	Eucgr.J02399	Potri.007G015400
Group_43	O-Glycosyl_hydrolases_family_17_protein	Eucgr.A01095	Eucgr.C04236	Eucgr.E01067	Eucgr.J00497	Potri.004G153800	Potri.008G055900	Potri.009G115400	Potri.009G163700	Potri.018G068600	Potri.018G129500
Group_44	Phototropic-responsive_NPH3_family_protein	Eucgr.D00944	Eucgr.E02480	Eucgr.H01197	Eucgr.H02298	Eucgr.H02493	Eucgr.K03448	Potri.002G242300	Potri.010G046800
Group_45	Protein_of_unknown_function_(DUF668)	Eucgr.F02632	Potri.013G115300
Group_46	Plant_protein_of_unknown_function_(DUF639)	Eucgr.B00730	Potri.012G055800	Potri.015G046500
Group_47	cell_division_control_2	Eucgr.B00551	Eucgr.H00598	Eucgr.H04417	Potri.004G133500	Potri.006G024600	Potri.008G204400	Potri.012G067800	Potri.013G032200	Potri.017G088200
Group_48	Histidine_kinase-,_DNA_gyrase_B-,_and_HSP90-like_ATPase_family_protein	Eucgr.B00250	Eucgr.I02381	Eucgr.K02700	Potri.015G079400
Group_49	multidrug_resistance-associated_protein_5	Eucgr.E00824	Potri.002G255800
Group_50	CBL-interacting_protein_kinase_3	Eucgr.B03773	Eucgr.E00017	Eucgr.I00977	Eucgr.J00641	Eucgr.J01364	Potri.001G222600	Potri.003G015400	Potri.003G084100	Potri.004G115900	Potri.005G134400	Potri.005G162500	Potri.006G068400	Potri.006G186200	Potri.008G160200	Potri.009G021000	Potri.009G106900	Potri.010G002500	Potri.017G087900	Potri.018G130500	Potri.019G048800
Group_51	adenine_nucleotide_transporter_1	Eucgr.D02348	Potri.001G094100	Potri.002G168100
Group_52	GATA_transcription_factor_26	Eucgr.D02129	Potri.001G151700
Group_53	Protein_of_unknown_function_(DUF300)	Eucgr.H01351	Potri.005G000600
Group_54	quiescin-sulfhydryl_oxidase_2	Eucgr.B02887	Potri.008G127300	Potri.010G115700
Group_55	P-loop_containing_nucleoside_triphosphate_hydrolases_superfamily_protein	Eucgr.K02024	Potri.001G233700	Potri.006G210700
Group_56	cycloartenol_synthase_1	Eucgr.G00958	Potri.006G079300	Potri.018G148800
Group_57	SCP1-like_small_phosphatase_4	Eucgr.J00321	Potri.001G353700	Potri.011G078300
Group_58	Protein_of_unknown_function_(DUF1639)	Eucgr.J01767	Potri.001G004000	Potri.003G221000	Potri.019G035300
Group_59	NADP-malic_enzyme_4	Eucgr.D02251	Eucgr.F03074	Potri.001G189700
Group_60	RECA_homolog_3	Eucgr.C03475	Potri.016G057700	Potri.018G067900
Group_61	G-box_binding_factor_3	Eucgr.E00078	Potri.002G167100	Potri.014G094200
Group_62	ARG1-like_1	Eucgr.B02999	Eucgr.B03370	Eucgr.G02304	Potri.010G036200	Potri.010G122300
Group_63	CASC3/Barentsz_eIF4AIII_binding	Eucgr.F03010	Potri.001G178900	Potri.003G056500
Group_64	Cysteine_proteinases_superfamily_protein	Eucgr.A01142	Potri.006G021700	Potri.006G125900	Potri.008G036700	Potri.016G094700
Group_65	OTU-like_cysteine_protease_family_protein	Eucgr.B03827	Potri.004G196800	Potri.009G160100
Group_66	LisH_and_RanBPM_domains_containing_protein	Eucgr.L02006	Potri.011G046200
Group_67	Core-2/I-branching_beta-1,6-N-acetylglucosaminyltransferase_family_protein	Eucgr.F01131	Eucgr.K00938	Potri.010G114800	Potri.013G066200	Potri.013G145500
Group_68	DNA_repair-recombination_protein_(RAD50)	Eucgr.H00025	Potri.001G320300
Group_69	Pleckstrin_homology_(PH)_domain-containing_protein	Eucgr.E00870	Potri.001G091100
Group_70	PPPDE_putative_thiol_peptidase_family_protein	Eucgr.A00497	Eucgr.C01120	Eucgr.F03950	Eucgr.G01894	Potri.003G080300	Potri.006G154400	Potri.014G042300
Group_71	long_chain_base2	Eucgr.K02201	Potri.012G104500
Group_72	SWAP_(Suppressor-of-White-APricot)/surp_domain-containing_protein_/_D111/G-patch_domain-containing_protein	Eucgr.G03395	Eucgr.J01259	Potri.001G269900	Potri.009G064600
Group_73	Protein_kinase_superfamily_protein	Eucgr.F01158	Potri.001G397600	Potri.011G116300
Group_74	sirtuin_2	Eucgr.I00121	Potri.005G068400
Group_75	CBS_domain-containing_protein_with_a_domain_of_unknown_function_(DUF21)	Eucgr.B01147	Potri.010G030200
Group_76	glucan_synthase-like_7	Eucgr.B00160	Eucgr.J00836	Eucgr.K01028	Potri.005G203500	Potri.011G052400	Potri.015G089300
Group_77	Peroxisomal_membrane_22_kDa_(Mpv17/PMP22)_family_protein	Eucgr.A01792	Potri.011G123700
Group_78	Tetratricopeptide_repeat_(TPR)-like_superfamily_protein	Eucgr.F04427	Potri.005G097300
Group_79	Protein_kinase_superfamily_protein	Eucgr.A00879	Eucgr.B02363	Eucgr.B02547	Eucgr.C00911	Eucgr.C01379	Eucgr.C02722	Eucgr.C03825	Eucgr.F00205	Eucgr.H01355	Eucgr.H04307	Eucgr.K01221	Potri.001G002300	Potri.002G009300	Potri.002G059000	Potri.003G034900	Potri.003G222600	Potri.004G154000	Potri.005G003300	Potri.005G139500	Potri.006G113600	Potri.006G260100	Potri.008G046500	Potri.008G056400	Potri.008G145900	Potri.008G148000	Potri.009G020700	Potri.009G115600	Potri.010G225300	Potri.013G003700	Potri.014G026100	Potri.014G143100	Potri.017G077300	Potri.018G127300
Group_80	Calcium-dependent_lipid-binding_(CaLB_domain)_family_protein	Eucgr.L00151	Potri.006G004600
Group_81	PHD_finger_family_protein_/_bromo-adjacent_homology_(BAH)_domain-containing_protein	Eucgr.I01296	Potri.002G226000
Group_82	Kinase-related_protein_of_unknown_function_(DUF1296)	Eucgr.F03171	Potri.001G170700
Group_83	Endomembrane_protein_70_protein_family	Eucgr.B03852	Potri.T059600	Potri.T059700	Potri.T120400
Group_84	Protein_kinase_superfamily_protein	Eucgr.D02596	Eucgr.E01241	Eucgr.K02126	Potri.003G101600
Group_85	integral_membrane_TerC_family_protein	Eucgr.K03191	Potri.006G133900
Group_86	VPS54	Eucgr.K01948	Potri.001G442900	Potri.011G154000
Group_87	TraB_family_protein	Eucgr.K00810	Potri.007G121800	Potri.017G038500
Group_88	RING/U-box_superfamily_protein	Eucgr.J00783	Potri.003G204500	Potri.009G062100
Group_89	Major_facilitator_superfamily_protein	Eucgr.J00999	Potri.010G237300
Group_90	magnesium_transporter_2	Eucgr.F02186	Potri.003G183600	Potri.010G077900
Group_91	no_annotation	Eucgr.B03410	Potri.008G194600
Group_92	DA1	Eucgr.A00483	Eucgr.H04966	Eucgr.H04968	Eucgr.I00203	Eucgr.I00204	Potri.002G132700
Group_93	phytochrome-associated_protein_2	Eucgr.F02172	Potri.001G186100	Potri.002G108000	Potri.003G051300
Group_94	no_annotation	Eucgr.E00188	Potri.002G155700
Group_95	C2_calcium/lipid-binding_plant_phosphoribosyltransferase_family_protein	Eucgr.A02437	Potri.013G107700
Group_96	transcription_factor_IIIA	Eucgr.A00553	Potri.013G108600	Potri.019G081100
Group_97	with_no_lysine_(K)_kinase_8	Eucgr.H03484	Eucgr.H04933	Potri.001G085500	Potri.003G145300	Potri.019G128600
Group_98	Nucleotide-diphospho-sugar_transferases_superfamily_protein	Eucgr.F01118	Potri.001G400900
Group_99	beta-amylase_7	Eucgr.E00138	Eucgr.H03767	Potri.002G159300	Potri.003G106500
Group_100	no_annotation	Eucgr.H04729	Potri.002G102500
Group_101	UDP-XYL_synthase_5	Eucgr.G02921	Eucgr.H01112	Potri.001G237200	Potri.002G204400	Potri.008G053100
Group_102	RNA-binding_(RRM/RBD/RNP_motifs)_family_protein	Eucgr.F01820	Eucgr.J02558	Potri.005G256700
Group_103	ARM_repeat_superfamily_protein	Eucgr.D02539	Potri.001G454200
Group_104	Uncharacterized_protein_family_(UPF0016)	Eucgr.B03039	Potri.010G128400
Group_105	D-aminoacyl-tRNA_deacylases	Eucgr.J01102	Potri.015G048700
Group_106	Glycosyl_hydrolase_superfamily_protein	Eucgr.I02413	Potri.016G138600
Group_107	S-adenosyl-L-methionine-dependent_methyltransferases_superfamily_protein	Eucgr.H04109	Potri.001G261000	Potri.010G153200
Group_108	RING/U-box_superfamily_protein	Eucgr.F02028	Potri.001G371200	Potri.011G094800
Group_109	Plant_protein_of_unknown_function_(DUF869)	Eucgr.H05077	Potri.002G083400	Potri.005G070400	Potri.007G098500
Group_110	ubiquitin-specific_protease_12	Eucgr.B03800	Eucgr.K01903	Potri.006G198300	Potri.010G245100	Potri.016G064100
Group_111	Polynucleotidyl_transferase,_ribonuclease_H-like_superfamily_protein	Eucgr.J00681	Potri.001G030900	Potri.003G194300
Group_112	Protein_kinase_protein_with_tetratricopeptide_repeat_domain	Eucgr.E00159	Potri.001G104700	Potri.001G246400	Potri.004G182800
Group_113	ARABIDOPSIS_TRITHORAX-RELATED_PROTEIN_5	Eucgr.H04938	Potri.007G109900
Group_114	Phosphotyrosine_protein_phosphatases_superfamily_protein	Eucgr.C03705	Potri.001G154700	Potri.014G045500
Group_115	acyl-activating_enzyme_17	Eucgr.K02641	Potri.015G056000
Group_116	DNA_binding;ATP_binding;nucleic_acid_binding;binding;helicases;ATP_binding;DNA_binding;helicases	Eucgr.D01125	Potri.013G068400
Group_117	tubby_like_protein_5	Eucgr.F02703	Eucgr.H01209	Potri.002G068200	Potri.005G192300	Potri.007G023400	Potri.008G195200	Potri.011G109300
Group_118	general_regulatory_factor_9	Eucgr.A01913	Eucgr.J01477	Potri.001G392200	Potri.002G103800	Potri.004G101700	Potri.005G157700	Potri.010G159300	Potri.011G110900	Potri.017G113300
Group_119	golgin_candidate_4	Eucgr.D02329	Potri.014G091300
Group_120	EMBRYO_DEFECTIVE_140	Eucgr.I02798	Potri.004G229700
Group_121	transmembrane_receptors;ATP_binding	Eucgr.A01457	Eucgr.D01757	Eucgr.F03125	Potri.003G084200	Potri.006G002900	Potri.006G230200	Potri.012G015100	Potri.016G003500
Group_122	BAH_domain_;TFIIS_helical_bundle-like_domain	Eucgr.K02871	Potri.012G077500	Potri.012G077700	Potri.015G072800
Group_123	no_annotation	Eucgr.K00763	Potri.014G109900
Group_124	Rubber_elongation_factor_protein_(REF)	Eucgr.H04640	Potri.001G055300
Group_125	RING/FYVE/PHD_zinc_finger_superfamily_protein	Eucgr.D01670	Potri.011G152600
Group_126	RING/U-box_superfamily_protein	Eucgr.K01301	Potri.006G111800	Potri.013G160000
Group_127	CLPC_homologue_1	Eucgr.H00243	Potri.012G105900	Potri.012G112000	Potri.015G105100
Group_128	kinesin-like_protein_1	Eucgr.H03277	Potri.001G467600
Group_129	ubiquitin-specific_protease_7	Eucgr.F03104	Potri.001G197400
Group_130	silencing_defective_5	Eucgr.E03316	Potri.011G051300
Group_131	indeterminate(ID)-domain_5	Eucgr.G02040	Potri.008G142400
Group_132	no_annotation	Eucgr.F01508	Potri.007G095300
Group_133	zinc_ion_binding	Eucgr.F02827	Potri.007G008300
Group_134	Kinase-related_protein_of_unknown_function_(DUF1296)	Eucgr.E02361	Potri.001G353100
Group_135	prenylated_RAB_acceptor_1.A1	Eucgr.B02720	Potri.006G091300	Potri.010G198000
Group_136	P4H_isoform_1	Eucgr.A02770	Eucgr.F01696	Eucgr.J02489	Potri.002G232100	Potri.005G108000	Potri.005G245300	Potri.008G197700	Potri.012G142800
Group_137	GATA_type_zinc_finger_transcription_factor_family_protein	Eucgr.G03023	Potri.008G063600	Potri.010G193800
Group_138	S-adenosyl-L-methionine-dependent_methyltransferases_superfamily_protein	Eucgr.A02270	Eucgr.B00481	Eucgr.F04286	Eucgr.G03084	Potri.001G342300	Potri.002G260600	Potri.005G184500	Potri.007G104000	Potri.008G147800	Potri.010G199300	Potri.014G075700
Group_139	2-oxoglutarate_(2OG)_and_Fe(II)-dependent_oxygenase_superfamily_protein	Eucgr.J02428	Potri.007G012200
Group_140	hypothetical_protein_1	Eucgr.B03192	Eucgr.I02009	Potri.004G115800	Potri.008G091200	Potri.010G164100
Group_141	Major_facilitator_superfamily_protein	Eucgr.B02014	Eucgr.B02015	Eucgr.I02437	Eucgr.I02438	Potri.002G259900
Group_142	Peptidoglycan-binding_LysM_domain-containing_protein	Eucgr.J00866	Potri.007G071500
Group_143	B-box_type_zinc_finger_family_protein	Eucgr.I01328	Eucgr.I02368	Potri.004G162600	Potri.009G124400
Group_144	PQ-loop_repeat_family_protein_/_transmembrane_family_protein	Eucgr.J02273	Potri.017G070300
Group_145	Ypt/Rab-GAP_domain_of_gyp1p_superfamily_protein	Eucgr.B01568	Eucgr.F03436	Potri.001G419100	Potri.005G227400
Group_146	IQ-domain_13	Eucgr.L00007	Potri.019G112400
Group_147	ARM_repeat_superfamily_protein	Eucgr.B03078	Potri.008G109300
Group_148	nodulin_MtN21_/EamA-like_transporter_family_protein	Eucgr.J00139	Eucgr.J00147	Potri.008G145800	Potri.015G073200
Group_149	Cobalamin-independent_synthase_family_protein	Eucgr.A02126	Eucgr.K01508	Eucgr.L01249	Potri.004G190900	Potri.009G152800	Potri.013G061800	Potri.019G038200
Group_150	casein_kinase_1-like_protein_2	Eucgr.C01282	Potri.001G197600	Potri.002G036000	Potri.008G168100	Potri.010G070400	Potri.013G047200	Potri.018G065900	Potri.018G084500
Group_151	LEUNIG_homolog	Eucgr.C02838	Eucgr.H00801	Potri.003G178600	Potri.006G248100	Potri.018G033300
Group_152	auxin_signaling_F-box_2	Eucgr.D00716	Potri.001G323100
Group_153	Regulator_of_chromosome_condensation_(RCC1)_family_protein	Eucgr.I00040	Potri.005G071000
Group_154	fatty_acid_biosynthesis_1	Eucgr.C03291	Potri.006G138000
Group_155	FRIGIDA-like_protein	Eucgr.K02358	Potri.014G175200
Group_156	protein_N-terminal_asparagine_amidohydrolase_family_protein	Eucgr.G02572	Potri.009G023200
Group_157	ACT-like_protein_tyrosine_kinase_family_protein	Eucgr.F02717	Potri.002G070000	Potri.007G060600
Group_158	homolog_of_asparagine-linked_glycosylation_12	Eucgr.E01545	Potri.002G139200
Group_159	SEC7-like_guanine_nucleotide_exchange_family_protein	Eucgr.I01543	Potri.004G208400
Group_160	DNA-binding_protein_with_MIZ/SP-RING_zinc_finger,_PHD-finger_and_SAP_domain	Eucgr.B02478	Potri.009G015000	Potri.010G219600
Group_161	ethylene_response_sensor_1	Eucgr.H04259	Eucgr.J02086	Potri.002G201500	Potri.010G074300	Potri.019G014300
Group_162	TRICHOME_BIREFRINGENCE-LIKE_13	Eucgr.I02565	Potri.009G082500
Group_163	glycosyl_hydrolase_family_10_protein_/_carbohydrate-binding_domain-containing_protein	Eucgr.F00108	Eucgr.F00109	Potri.002G113100
Group_164	beta-1,4-N-acetylglucosaminyltransferase_family_protein	Eucgr.J02257	Eucgr.J02258	Potri.001G343600
Group_165	mitogen-activated_protein_kinase_kinase_kinase_3	Eucgr.H04962	Potri.005G062500
Group_166	autoinhibited_Ca(2+)-ATPase_10	Eucgr.C02215	Eucgr.C02428	Eucgr.F04017	Potri.006G072900	Potri.008G008100	Potri.014G016600
Group_167	TRICHOME_BIREFRINGENCE-LIKE_7	Eucgr.F02742	Potri.002G071900
Group_168	P-loop_containing_nucleoside_triphosphate_hydrolases_superfamily_protein	Eucgr.B00227	Eucgr.J02869	Potri.001G007900	Potri.003G217800	Potri.012G084600	Potri.015G083000	Potri.019G130900
Group_169	ubiquitin-activating_enzyme_1	Eucgr.J01907	Potri.009G075800
Group_170	Protein_of_unknown_function_(DUF2296)	Eucgr.D01078	Potri.006G281200
Group_171	ADP-ribosylation_factor_A1B	Eucgr.H02224	Eucgr.I01779	Potri.002G191400	Potri.005G007400	Potri.006G267800	Potri.008G100000	Potri.013G005500
Group_172	methylthioadenosine_nucleosidase_1	Eucgr.G01749	Potri.004G167200	Potri.009G128700
Group_173	Protein_kinase_superfamily_protein	Eucgr.F00118	Potri.005G146000	Potri.007G052800
Group_174	no_annotation	Eucgr.B03308	Potri.001G347400
Group_175	SPFH/Band_7/PHB_domain-containing_membrane-associated_protein_family	Eucgr.B00427	Eucgr.K02450	Potri.017G078000
Group_176	Purple_acid_phosphatases_superfamily_protein	Eucgr.K02729	Potri.008G096000
Group_177	Protein_of_unknown_function,_DUF538	Eucgr.K02494	Potri.008G092500
Group_178	shaggy-related_kinase_11	Eucgr.I02776	Potri.002G190500	Potri.004G059000	Potri.004G225700	Potri.005G005400	Potri.011G068600	Potri.014G115600
Group_179	Serinc-domain_containing_serine_and_sphingolipid_biosynthesis_protein	Eucgr.C01067	Potri.018G076000
Group_180	Protein_of_unknown_function,_DUF547	Eucgr.B02529	Potri.009G009500
Group_181	XAP5_family_protein	Eucgr.I01375	Potri.004G168400
Group_182	thylakoidal_ascorbate_peroxidase	Eucgr.B02456	Eucgr.F04344	Eucgr.J00965	Potri.005G179200	Potri.006G132200
Group_183	no_annotation	Eucgr.I00329	Potri.007G081800
Group_184	no_annotation	Eucgr.F02661	Potri.005G240000
Group_185	AGAMOUS-like_19	Eucgr.A02846	Potri.001G112400
Group_186	IQ-domain_2	Eucgr.A01171	Potri.016G086300
Group_187	Proteasome_component_(PCI)_domain_protein	Eucgr.I01664	Potri.001G334200
Group_188	Na+/H+_antiporter_6	Eucgr.E04240	Potri.016G000200
Group_189	G2484-1_protein	Eucgr.D02089	Potri.001G157300
Group_190	chaperonin_20	Eucgr.C03295	Potri.006G138600	Potri.018G063200
Group_191	vesicle-associated_membrane_protein_713	Eucgr.C02758	Potri.018G025800
Group_192	sucrose_transporter_2	Eucgr.B03418	Potri.010G093600
Group_193	no_annotation	Eucgr.H04546	Potri.013G014800
Group_194	TPX2_(targeting_protein_for_Xklp2)_protein_family	Eucgr.H00191	Eucgr.H03155	Potri.008G162800	Potri.010G076200
Group_195	binding_to_TOMV_RNA_1L_(long_form)	Eucgr.G02737	Potri.008G030700	Potri.010G230500
Group_196	Protein_kinase_family_protein	Eucgr.B03631	Eucgr.K01498	Potri.006G236600	Potri.019G034500
Group_197	auxin_response_factor_1	Eucgr.G00076	Potri.003G001000	Potri.014G100100
Group_198	RNA-binding_(RRM/RBD/RNP_motifs)_family_protein	Eucgr.F00624	Eucgr.K00657	Potri.001G361300	Potri.011G088100
Group_199	phytochrome_B	Eucgr.B01356	Potri.008G105200
Group_200	Mnd1_family_protein	Eucgr.L02391	Potri.018G069800
Group_201	no_annotation	Eucgr.J02426	Potri.007G012600
Group_202	Protein_of_unknown_function,_DUF593	Eucgr.J01598	Potri.004G087600
Group_203	Sec14p-like_phosphatidylinositol_transfer_family_protein	Eucgr.F02993	Potri.004G138200	Potri.013G106000
Group_204	geminivirus_rep_interacting_kinase_2	Eucgr.B02491	Potri.009G012900
Group_205	phosphofructokinase_4	Eucgr.A02923	Potri.001G079500	Potri.018G069200
Group_206	Phosphoinositide_phosphatase_family_protein	Eucgr.C03195	Eucgr.J02604	Potri.001G163900
Group_207	Insulinase_(Peptidase_family_M16)_family_protein	Eucgr.B04025	Potri.013G154600
Group_208	clathrin_adaptor_complexes_medium_subunit_family_protein	Eucgr.B01191	Potri.010G028600
Group_209	Thioredoxin_superfamily_protein	Eucgr.H04809	Potri.005G076700
Group_210	RING_membrane-anchor_1	Eucgr.K01010	Potri.019G100800
Group_211	RING/U-box_superfamily_protein	Eucgr.B03731	Potri.009G070600
Group_212	DHFS-FPGS_homolog_B	Eucgr.J02122	Potri.008G060600	Potri.010G197800
Group_213	malate_dehydrogenase	Eucgr.H02358	Potri.017G102000
Group_214	L-galactono-1,4-lactone_dehydrogenase	Eucgr.A02267	Potri.016G040300
Group_215	Leucine-rich_repeat_protein_kinase_family_protein	Eucgr.K01521	Potri.008G014300	Potri.013G064300
Group_216	K+_efflux_antiporter_6	Eucgr.C00907	Potri.006G230400	Potri.012G130500	Potri.015G132400	Potri.018G054100
Group_217	Protein_of_unknown_function_(DUF616)	Eucgr.F01129	Potri.011G053000	Potri.011G119300
Group_218	RING-H2_group_F2A	Eucgr.K01913	Potri.001G213800	Potri.016G066400
Group_219	Sas10/U3_ribonucleoprotein_(Utp)_family_protein	Eucgr.H00317	Potri.013G125800
Group_220	LUC7_related_protein	Eucgr.B01428	Potri.013G084800	Potri.019G055000
Group_221	Arabidopsis_thaliana_protein_of_unknown_function_(DUF821)	Eucgr.A02783	Eucgr.D01868	Potri.003G125000
Group_222	S-adenosyl-L-methionine-dependent_methyltransferases_superfamily_protein	Eucgr.F01088	Potri.001G405200
Group_223	protein_phosphatase_2A-3	Eucgr.A00866	Eucgr.B03620	Eucgr.J02124	Eucgr.K01869	Potri.003G217900	Potri.009G037700	Potri.010G197600	Potri.012G073300	Potri.013G014700	Potri.019G018000
Group_224	Protein_of_unknown_function_(DUF3754)	Eucgr.G01926	Potri.002G237700
Group_225	REF4-related_1	Eucgr.H03604	Potri.008G201600
Group_226	RING/U-box_superfamily_protein	Eucgr.B01912	Potri.013G015600
Group_227	ENTH/VHS/GAT_family_protein	Eucgr.I00010	Potri.004G138600	Potri.T010700
Group_228	FASCICLIN-like_arabinogalactan_protein_17_precursor	Eucgr.A02551	Potri.006G200300	Potri.008G012400	Potri.016G066500
Group_229	regulatory_particle_non-ATPase_10	Eucgr.J02453	Potri.004G173700
Group_230	Cleavage_and_polyadenylation_specificity_factor_(CPSF)_A_subunit_protein	Eucgr.J01165	Potri.008G048900
Group_231	Haloacid_dehalogenase-like_hydrolase_(HAD)_superfamily_protein	Eucgr.D01035	Potri.015G112500
Group_232	Pectinacetylesterase_family_protein	Eucgr.D02577	Eucgr.E01169	Potri.003G046200	Potri.004G234100	Potri.006G084900	Potri.010G004400	Potri.012G142300
Group_233	ARM_repeat_superfamily_protein	Eucgr.I01173	Potri.004G144100
Group_234	beta-hydroxyisobutyryl-CoA_hydrolase_1	Eucgr.E01732	Eucgr.E01740	Potri.014G179000
Group_235	Prenyltransferase_family_protein	Eucgr.J00022	Potri.008G054500
Group_236	Protein_of_unknown_function_(DUF1644)	Eucgr.H00808	Potri.002G216600
Group_237	RAB_GTPase_homolog_G3F	Eucgr.F04166	Potri.004G153400
Group_238	Ring/U-Box_superfamily_protein	Eucgr.G02736	Potri.004G217700	Potri.010G231100
Group_239	Ubiquitin-specific_protease_family_C19-related_protein	Eucgr.F04025	Potri.008G006000	Potri.010G252400
Group_240	TLC_ATP/ADP_transporter	Eucgr.J00131	Potri.019G048700
Group_241	Protein_of_unknown_function_(DUF1637)	Eucgr.I01926	Potri.004G058000	Potri.015G055600
Group_242	dehydroascorbate_reductase_2	Eucgr.J01595	Potri.008G049300	Potri.010G211600
Group_243	no_annotation	Eucgr.B03557	Potri.003G162600
Group_244	alpha/beta-Hydrolases_superfamily_protein	Eucgr.B01162	Potri.016G001000
Group_245	uroporphyrinogen-III_synthase_family_protein	Eucgr.F02370	Potri.014G034700
Group_246	polypyrimidine_tract-binding_protein_2	Eucgr.J01358	Eucgr.K00333	Potri.012G029300	Potri.017G085400
Group_247	Class_II_aaRS_and_biotin_synthetases_superfamily_protein	Eucgr.J00690	Eucgr.K00563	Potri.014G112400
Group_248	transcriptional_regulator_family_protein	Eucgr.E02762	Potri.004G058700	Potri.011G068100
Group_249	serine/threonine_phosphatase_7	Eucgr.J02567	Potri.001G456600	Potri.011G145300
Group_250	Transducin/WD40_repeat-like_superfamily_protein	Eucgr.K00307	Potri.015G026100
Group_251	RNA-binding_KH_domain-containing_protein	Eucgr.E01578	Potri.014G045000
Group_252	Protein_kinase_superfamily_protein	Eucgr.B01052	Potri.002G049700
Group_253	alpha/beta-Hydrolases_superfamily_protein	Eucgr.H01667	Potri.007G044500
Group_254	Protein_of_unknown_function_(DUF1624)	Eucgr.I01428	Potri.003G159200
Group_255	translocase_inner_membrane_subunit_44-2	Eucgr.G01944	Potri.002G038300
Group_256	PHF5-like_protein	Eucgr.J01890	Potri.001G277700
Group_257	Reticulon_family_protein	Eucgr.B02763	Potri.016G110200
Group_258	no_annotation	Eucgr.J00153	Potri.008G075700
Group_259	Transcription_factor_jumonji_(jmjC)_domain-containing_protein	Eucgr.K00384	Potri.015G012800
Group_260	phospholipases;galactolipases	Eucgr.E04091	Potri.011G000200
Group_261	Rhamnogalacturonate_lyase_family_protein	Eucgr.I00574	Potri.005G151500	Potri.006G253600	Potri.014G004500
Group_262	NAC_domain_containing_protein_73	Eucgr.E03226	Potri.011G058400
Group_263	Coatomer,_alpha_subunit	Eucgr.G01708	Eucgr.G01717	Potri.012G074800
Group_264	no_annotation	Eucgr.C03044	Potri.006G230000
Group_265	IQ-domain_32	Eucgr.F01629	Potri.002G025200	Potri.005G236200
Group_266	Protein_phosphatase_2A_regulatory_B_subunit_family_protein	Eucgr.B03453	Eucgr.H04680	Potri.006G122300	Potri.010G054300	Potri.010G054400	Potri.014G157000	Potri.016G098400
Group_267	CTC-interacting_domain_7	Eucgr.C00743	Potri.006G218900	Potri.018G047700
Group_268	P-loop_containing_nucleoside_triphosphate_hydrolases_superfamily_protein	Eucgr.G02183	Potri.008G130200	Potri.010G111900
Group_269	syntaxin_of_plants_51	Eucgr.F03509	Potri.016G030100
Group_270	BTB/POZ_domain-containing_protein	Eucgr.F01772	Potri.002G010100
Group_271	Single-stranded_nucleic_acid_binding_R3H_protein	Eucgr.G02696	Potri.008G021900	Potri.010G237500
Group_272	plastidic_GLC_translocator	Eucgr.C01268	Eucgr.F03042	Potri.017G116400	Potri.018G083200
Group_273	Guanylate-binding_family_protein	Eucgr.B01485	Potri.005G217300
Group_274	Protein_kinase_superfamily_protein	Eucgr.B00211	Eucgr.C01576	Eucgr.H02471	Potri.006G244400	Potri.010G049100	Potri.012G089700	Potri.015G085700	Potri.016G079900
Group_275	RNA-binding_KH_domain-containing_protein	Eucgr.F03650	Eucgr.I02779	Potri.011G168000
Group_276	N-MYC_downregulated-like_1	Eucgr.B01699	Eucgr.C03023	Potri.006G230800	Potri.013G038100	Potri.018G067700
Group_277	endonuclease_4	Eucgr.D00696	Potri.011G044400
Group_278	S-ribonuclease_binding_protein_1	Eucgr.F00214	Potri.014G027000
Group_279	phosphoenolpyruvate_carboxykinase_1	Eucgr.I00628	Potri.002G107700	Potri.007G011200
Group_280	Sodium_Bile_acid_symporter_family	Eucgr.E00496	Potri.003G117300
Group_281	Nucleotide-diphospho-sugar_transferases_superfamily_protein	Eucgr.F00463	Potri.002G107300	Potri.006G240200	Potri.016G086400
Group_282	Sec23/Sec24_protein_transport_family_protein	Eucgr.D00483	Potri.008G049700	Potri.010G211100
Group_283	TOPLESS-related_1	Eucgr.C01361	Eucgr.C01368	Eucgr.F03923	Eucgr.H03269	Potri.001G200500	Potri.006G258100	Potri.013G081300	Potri.018G128000
Group_284	Pyruvate_kinase_family_protein	Eucgr.J00327	Eucgr.K01637	Potri.008G002500	Potri.008G027100	Potri.010G233200	Potri.010G254900
Group_285	serine_hydroxymethyltransferase_6	Eucgr.F02167	Potri.001G212000	Potri.002G109200	Potri.006G232300
Group_286	no_annotation	Eucgr.B02434	Potri.009G026100
Group_287	RING/U-box_superfamily_protein	Eucgr.F01182	Potri.001G373700	Potri.011G097100
Group_288	alpha/beta-Hydrolases_superfamily_protein	Eucgr.C01119	Potri.006G251100
Group_289	no_annotation	Eucgr.F02140	Potri.002G105400
Group_290	ubiquitin-conjugating_enzyme_10	Eucgr.D01776	Eucgr.K00320	Potri.001G471200	Potri.006G110200	Potri.011G168200	Potri.016G138900	Potri.019G131400
Group_291	Cytochrome_C1_family	Eucgr.J02306	Potri.004G203800
Group_292	P-loop_containing_nucleoside_triphosphate_hydrolases_superfamily_protein	Eucgr.H03918	Potri.008G226200
Group_293	squamosa_promoter-binding_protein-like_12	Eucgr.H04114	Potri.002G188700	Potri.008G098600
Group_294	isopentenyltransferase_9	Eucgr.F01210	Potri.001G376600
Group_295	RNA-binding_(RRM/RBD/RNP_motifs)_family_protein	Eucgr.G02798	Potri.010G216800
Group_296	Domain_of_unknown_function_(DUF1767)	Eucgr.C01084	Potri.018G073100
Group_297	no_annotation	Eucgr.J00694	Eucgr.J01177	Potri.001G028100	Potri.001G275600	Potri.003G195600
Group_298	OSBP(oxysterol_binding_protein)-related_protein_2A	Eucgr.D02035	Eucgr.F03748	Potri.001G121700	Potri.002G088000
Group_299	Transcription_elongation_factor_(TFIIS)_family_protein	Eucgr.I00261	Potri.001G307600	Potri.019G003900
Group_300	RING/U-box_superfamily_protein	Eucgr.F00204	Potri.002G124300
Group_301	Nucleotidyltransferase_family_protein	Eucgr.G02961	Potri.010G199500
Group_302	Ran_BP2/NZF_zinc_finger-like_superfamily_protein	Eucgr.B03499	Potri.001G056000
Group_303	basic_helix-loop-helix_(bHLH)_DNA-binding_superfamily_protein	Eucgr.A02413	Potri.016G051100
Group_304	Phosphatidate_cytidylyltransferase_family_protein	Eucgr.I00620	Potri.001G279900
Group_305	porphyromonas-type_peptidyl-arginine_deiminase_family_protein	Eucgr.B00659	Potri.015G055300
Group_306	ser/arg-rich_protein_kinase_4	Eucgr.A01576	Eucgr.B03905	Potri.006G117800
Group_307	cytochrome_P450,_family_722,_subfamily_A,_polypeptide_1	Eucgr.I02403	Potri.002G033000
Group_308	cyclin-related	Eucgr.H02500	Potri.010G046000
Group_309	Family_of_unknown_function_(DUF572)_	Eucgr.F03206	Potri.001G377800
Group_310	aspartic_proteinase_A1	Eucgr.D01351	Eucgr.F00741	Potri.001G356900
Group_311	no_annotation	Eucgr.I00032	Potri.004G092400	Potri.017G122600
Group_312	Protein_of_unknown_function_(DUF789)	Eucgr.B00823	Potri.008G124000	Potri.010G000700
Group_313	Ribosomal_protein_L12/_ATP-dependent_Clp_protease_adaptor_protein_ClpS_family_protein	Eucgr.K02665	Potri.008G117800	Potri.010G128500
Group_314	alpha/beta-Hydrolases_superfamily_protein	Eucgr.K00394	Potri.012G017100
Group_315	glycosyl_hydrolase_9C2	Eucgr.B02944	Potri.003G139600	Potri.008G132700
Group_316	Remorin_family_protein	Eucgr.F02334	Potri.002G125200	Potri.014G027900
Group_317	Nucleotidylyl_transferase_superfamily_protein	Eucgr.G02238	Potri.010G120200
Group_318	RNA-binding_protein-defense_related_1	Eucgr.H01216	Potri.002G214000
Group_319	Zinc_finger_C-x8-C-x5-C-x3-H_type_family_protein	Eucgr.B01407	Potri.014G159500
Group_320	no_annotation	Eucgr.F04426	Potri.005G097600	Potri.010G027400
Group_321	long-chain_base1	Eucgr.D00310	Potri.012G043800	Potri.015G034600
Group_322	calcium-binding_EF_hand_family_protein	Eucgr.C02735	Potri.018G023400
Group_323	Rubisco_methyltransferase_family_protein	Eucgr.A01370	Potri.014G169300
Group_324	no_annotation	Eucgr.D02304	Eucgr.E00120	Potri.002G160700
Group_325	KNOTTED1-like_homeobox_gene_3	Eucgr.C00434	Eucgr.C02727	Potri.006G190000	Potri.006G259400	Potri.018G022700
Group_326	diacylglycerol_kinase_5	Eucgr.A01773	Potri.001G408500
Group_327	Tetratricopeptide_repeat_(TPR)-like_superfamily_protein	Eucgr.B00370	Potri.002G173400	Potri.003G143200	Potri.008G094700	Potri.012G080100
Group_328	Reticulon_family_protein	Eucgr.E02956	Potri.001G300400
Group_329	tonoplast_monosaccharide_transporter2	Eucgr.G01880	Potri.002G006200	Potri.009G168500
Group_330	Acyl-CoA_N-acyltransferases_(NAT)_superfamily_protein	Eucgr.K00659	Potri.014G161800
Group_331	casein_kinase_II__beta_chain_2	Eucgr.E01661	Potri.003G084900	Potri.014G052100
Group_332	Beta-glucosidase,_GBA2_type_family_protein	Eucgr.F02980	Eucgr.H02851	Potri.003G178000
Group_333	no_annotation	Eucgr.A00755	Potri.004G228500
Group_334	BES1-interacting_Myc-like_protein_2	Eucgr.B03113	Potri.008G112000
Group_335	Di-glucose_binding_protein_with_Leucine-rich_repeat_domain	Eucgr.B03053	Potri.008G117000
Group_336	Translin_family_protein	Eucgr.G02422	Potri.010G138300
Group_337	no_annotation	Eucgr.B02225	Potri.009G076000
Group_338	suppressor_of_abi3-5	Eucgr.J01644	Potri.004G081800	Potri.017G138500
Group_339	RNA-binding_(RRM/RBD/RNP_motifs)_family_protein	Eucgr.H02095	Potri.007G046600
Group_340	amino_acid_permease_7	Eucgr.F03657	Potri.011G167000
Group_341	Acyl-CoA_N-acyltransferases_(NAT)_superfamily_protein	Eucgr.H04873	Eucgr.K00079	Potri.019G050700
Group_342	ubiquitin-protein_ligase_4	Eucgr.A01178	Potri.016G085200
Group_343	no_annotation	Eucgr.E01573	Potri.005G144800
Group_344	S-adenosyl-L-methionine-dependent_methyltransferases_superfamily_protein	Eucgr.B01475	Potri.002G047100	Potri.005G215900
Group_345	no_annotation	Eucgr.I02167	Eucgr.J02589	Potri.001G161900
Group_346	PTEN_2	Eucgr.I00804	Potri.007G047900
Group_347	homeobox_1	Eucgr.B03409	Potri.015G065400
Group_348	nudix_hydrolase_homolog_25	Eucgr.B02907	Potri.010G112000
Group_349	Protein_of_Unknown_Function_(DUF239)	Eucgr.B03602	Eucgr.J01765	Potri.001G233000	Potri.003G221200	Potri.015G080300	Potri.019G024100
Group_350	U2_snRNP_auxilliary_factor,_large_subunit,_splicing_factor	Eucgr.I02460	Potri.005G125500	Potri.007G028500
Group_351	CTP_synthase_family_protein	Eucgr.E04334	Potri.014G123200
Group_352	ARM_repeat_superfamily_protein	Eucgr.I01751	Potri.001G346000
Group_353	Leucine-rich_repeat_protein_kinase_family_protein	Eucgr.H04654	Potri.008G176900
Group_354	Eukaryotic_aspartyl_protease_family_protein	Eucgr.I00379	Potri.002G092100
Group_355	phosphoinositide_4-kinase_gamma_7	Eucgr.J01417	Potri.010G137400
Group_356	no_annotation	Eucgr.G03246	Eucgr.J01191	Potri.001G025100	Potri.003G200600
Group_357	ARM_repeat_superfamily_protein	Eucgr.J02185	Potri.010G014200
Group_358	Protein_kinase_superfamily_protein	Eucgr.B03465	Potri.008G178200	Potri.012G094600	Potri.015G092100
Group_359	centromere/kinetochore_protein,_putative_(ZW10)	Eucgr.A01088	Potri.002G223600
Group_360	end_binding_protein_1B	Eucgr.B00468	Potri.012G069400
Group_361	arginine-tRNA_protein_transferase_2	Eucgr.J00226	Eucgr.J00228	Potri.010G190100
Group_362	PAS/LOV_protein_B	Eucgr.G02552	Potri.008G180700	Potri.010G053500
Group_363	Protein_of_unknown_function_(DUF1644)	Eucgr.C04174	Potri.018G070500
Group_364	purple_acid_phosphatase_15	Eucgr.B02787	Potri.017G055800
Group_365	Calcium-binding_EF-hand_family_protein	Eucgr.F03649	Potri.001G471100
Group_366	no_annotation	Eucgr.I00037	Potri.004G133700
Group_367	ELMO/CED-12_family_protein	Eucgr.A01798	Eucgr.A02161	Potri.002G138700	Potri.014G049800
Group_368	Mitochondrial_transcription_termination_factor_family_protein	Eucgr.I01271	Potri.009G116200
Group_369	basic_pentacysteine1	Eucgr.G02067	Eucgr.H00573	Potri.010G101400	Potri.015G032800
Group_370	asparagine-linked_glycosylation_3	Eucgr.H01160	Potri.014G131600
Group_371	TRICHOME_BIREFRINGENCE-LIKE_33	Eucgr.A00530	Eucgr.G03092	Eucgr.J00196	Potri.008G073300	Potri.010G187600	Potri.016G125500
Group_372	zinc_finger_(C2H2_type)_family_protein	Eucgr.E04313	Potri.001G160700	Potri.003G074200
Group_373	RNA-binding_KH_domain-containing_protein	Eucgr.J01359	Potri.008G088600	Potri.010G167100
Group_374	glutathione_S-transferase_zeta_1	Eucgr.D02452	Potri.004G232600	Potri.014G069600
Group_375	RNA-binding_(RRM/RBD/RNP_motifs)_family_protein	Eucgr.D01204	Potri.014G051500
Group_376	DHHC-type_zinc_finger_family_protein	Eucgr.A01284	Potri.016G100200
Group_377	nucleotide_sugar_transporter-KT_1	Eucgr.I00300	Potri.005G086700	Potri.007G077900
Group_378	Sec14p-like_phosphatidylinositol_transfer_family_protein	Eucgr.F01566	Eucgr.F02445	Potri.002G093400	Potri.013G068700
Group_379	Aldolase_superfamily_protein	Eucgr.B03752	Potri.006G036800	Potri.009G068600
Group_380	exoribonuclease_4	Eucgr.H04389	Potri.005G048900	Potri.013G070200
Group_381	actin_7	Eucgr.I00240	Eucgr.I00241	Eucgr.I02702	Potri.001G309500	Potri.001G326600	Potri.008G055500
Group_382	beta_galactosidase_1	Eucgr.G01704	Potri.001G200400	Potri.006G144500	Potri.007G099800	Potri.009G012400
Group_383	Rho_GTPase_activating_protein_with_PAK-box/P21-Rho-binding_domain	Eucgr.A02653	Eucgr.E00020	Potri.002G176800	Potri.009G162900	Potri.014G103600
Group_384	anthranilate_phosphoribosyltransferase,_putative	Eucgr.H02516	Potri.010G044900
Group_385	no_annotation	Eucgr.G01963	Potri.003G164100	Potri.012G105400
Group_386	ROP_interactive_partner_3	Eucgr.B02460	Eucgr.K03212	Potri.006G131400	Potri.016G085900
Group_387	G10_family_protein	Eucgr.A01529	Potri.004G186600	Potri.009G147000
Group_388	AP2/B3-like_transcriptional_factor_family_protein	Eucgr.G01458	Potri.005G137600	Potri.007G042500
Group_389	G_protein_alpha_subunit_1	Eucgr.C03168	Potri.006G219500	Potri.018G048600
Group_390	Ankyrin_repeat_family_protein_with_DHHC_zinc_finger_domain	Eucgr.B02377	Potri.009G029800
Group_391	SERINE-ARGININE_PROTEIN_30	Eucgr.B01911	Eucgr.K03474	Potri.005G024600	Potri.012G021800	Potri.015G004600
Group_392	RING_domain_ligase2	Eucgr.B00181	Eucgr.I00183	Potri.001G342200	Potri.007G103700	Potri.010G174800
Group_393	ARM_repeat_superfamily_protein	Eucgr.H05060	Potri.014G074900
Group_394	membrane-associated_mannitol-induced	Eucgr.K00911	Potri.011G126200
Group_395	Subtilase_family_protein	Eucgr.J02574	Potri.001G455800	Potri.002G120400	Potri.002G151900	Potri.004G173900	Potri.005G243000
Group_396	RHOMBOID-like_protein_3	Eucgr.J02047	Potri.015G142000
Group_397	phosphatidyl_inositol_monophosphate_5_kinase	Eucgr.A01618	Potri.006G121200
Group_398	Transducin_family_protein_/_WD-40_repeat_family_protein	Eucgr.C04259	Potri.018G128400
Group_399	abscisic_acid_responsive_elements-binding_factor_2	Eucgr.F02337	Eucgr.G01436	Potri.002G125400	Potri.004G140600	Potri.014G028200
Group_400	ubiquitin_family_protein	Eucgr.G01858	Potri.004G205100	Potri.005G100200	Potri.009G166000
Group_401	RING/U-box_superfamily_protein	Eucgr.C04089	Potri.018G114700
Group_402	Protein_of_unknown_function,_DUF547	Eucgr.F00023	Potri.007G041100	Potri.014G034800
Group_403	actin-related_protein_C1A	Eucgr.K01189	Potri.014G141700
Group_404	ENTH/ANTH/VHS_superfamily_protein	Eucgr.E03535	Potri.008G132100
Group_405	sequence-specific_DNA_binding_transcription_factors;zinc_ion_binding;sequence-specific_DNA_binding_transcription_factors	Eucgr.J00206	Potri.010G188700
Group_406	NAC_domain_containing_protein_17	Eucgr.F02771	Potri.002G061300	Potri.005G200100
Group_407	FKBP-like_peptidyl-prolyl_cis-trans_isomerase_family_protein	Eucgr.G02481	Potri.008G089900
Group_408	alpha/beta-Hydrolases_superfamily_protein	Eucgr.E00140	Potri.002G159200	Potri.004G086900
Group_409	related_to_AP2_12	Eucgr.I02155	Potri.001G163700	Potri.003G071700
Group_410	BTB-POZ_and_MATH_domain_4	Eucgr.G02967	Potri.004G194200	Potri.010G199200	Potri.019G039500
Group_411	DEAD/DEAH_box_RNA_helicase_family_protein_	Eucgr.G02185	Potri.010G112500
Group_412	Coatomer,_beta\'_subunit	Eucgr.F03011	Eucgr.J03008	Potri.001G179200	Potri.003G056300
Group_413	Leucine-rich_repeat_protein_kinase_family_protein	Eucgr.H00798	Potri.002G242700
Group_414	P-loop_containing_nucleoside_triphosphate_hydrolases_superfamily_protein	Eucgr.G02569	Potri.007G069800
Group_415	Mo25_family_protein	Eucgr.D00263	Potri.008G198900	Potri.010G155400
Group_416	Sec14p-like_phosphatidylinositol_transfer_family_protein	Eucgr.F01995	Potri.001G471300	Potri.002G243000	Potri.004G157700
Group_417	Protein_phosphatase_2A,_regulatory_subunit_PR55	Eucgr.C00639	Eucgr.F03107	Potri.003G034300	Potri.006G231000
Group_418	ADP-glucose_pyrophosphorylase_family_protein	Eucgr.I01880	Potri.015G070500
Group_419	golgin_candidate_1	Eucgr.C01004	Potri.018G086600
Group_420	pseudo-response_regulator_3	Eucgr.G02787	Potri.010G215200
Group_421	aminophospholipid_ATPase_1	Eucgr.K01290	Potri.008G014400
Group_422	Plant_protein_of_unknown_function_(DUF936)	Eucgr.H00341	Potri.007G131600	Potri.017G026200
Group_423	purple_acid_phosphatase_26	Eucgr.A01510	Eucgr.C00583	Potri.006G063700	Potri.018G024800
Group_424	Protein_of_unknown_function_(DUF1423)	Eucgr.A01043	Potri.014G164800
Group_425	kinesin_3	Eucgr.F03419	Potri.001G416300	Potri.011G031200	Potri.011G131900
Group_426	para-aminobenzoate_(PABA)_synthase_family_protein	Eucgr.G02823	Potri.010G221500
Group_427	IQ-domain_10	Eucgr.E02667	Eucgr.F01203	Potri.001G375700	Potri.011G096500
Group_428	D-isomer_specific_2-hydroxyacid_dehydrogenase_family_protein	Eucgr.F04070	Potri.013G104200
Group_429	no_annotation	Eucgr.I02737	Potri.001G211700
Group_430	Protein_of_unknown_function_(DUF300)	Eucgr.I01512	Potri.002G071400	Potri.005G188200
Group_431	Transducin/WD40_repeat-like_superfamily_protein	Eucgr.H04403	Potri.013G033800
Group_432	villin_4	Eucgr.B02260	Eucgr.C00137	Eucgr.K01749	Potri.006G165300	Potri.016G056200	Potri.018G089700
Group_433	glutamine_synthetase_2	Eucgr.B01163	Eucgr.K02283	Potri.008G200100
Group_434	DNA-directed_RNA_polymerases	Eucgr.E00855	Potri.005G236800
Group_435	no_annotation	Eucgr.J01469	Potri.004G102400	Potri.017G112500
Group_436	dynamin-related_protein_3A	Eucgr.I02611	Potri.017G041800
Group_437	nucleotidyltransferases	Eucgr.D02366	Potri.014G097600
Group_438	K+_uptake_permease_7	Eucgr.D00035	Eucgr.G03126	Eucgr.I02664	Potri.001G205500	Potri.003G109700	Potri.003G133900	Potri.019G056500
Group_439	S-adenosyl-L-methionine-dependent_methyltransferases_superfamily_protein	Eucgr.H02539	Potri.008G188600
Group_440	Tetratricopeptide_repeat_(TPR)-like_superfamily_protein	Eucgr.E01036	Potri.003G105700
Group_441	GTP_cyclohydrolase_II	Eucgr.G00874	Potri.007G097300
Group_442	transducin_family_protein_/_WD-40_repeat_family_protein	Eucgr.J00199	Potri.008G069700	Potri.010G187700
Group_443	Immunoglobulin_E-set_superfamily_protein	Eucgr.D01410	Eucgr.H00495	Potri.016G013700
Group_444	Glutathione_S-transferase_family_protein	Eucgr.J01142	Potri.006G133500	Potri.008G046800
Group_445	signal_responsive_1	Eucgr.H04783	Potri.005G075100
Group_446	Protein_phosphatase_2C_family_protein	Eucgr.A01489	Potri.012G002100	Potri.015G019200	Potri.018G013900
Group_447	embryo_defective_2759	Eucgr.B00249	Potri.015G079700
Group_448	Citrate_synthase_family_protein	Eucgr.G03412	Potri.001G230500
Group_449	Protein_phosphatase_2C_family_protein	Eucgr.K00946	Potri.019G103100
Group_450	diacylglycerol_kinase_2	Eucgr.B00575	Potri.007G097900
Group_451	Protein_of_unknown_function_(DUF707)	Eucgr.I01729	Potri.004G227700	Potri.008G185600	Potri.009G011000	Potri.010G047200	Potri.011G045300	Potri.017G065200
Group_452	no_annotation	Eucgr.J00860	Potri.007G071000
Group_453	Syntaxin/t-SNARE_family_protein	Eucgr.C02306	Potri.006G168800	Potri.018G093400
Group_454	O-fucosyltransferase_family_protein	Eucgr.F02920	Eucgr.I02072	Potri.017G101600	Potri.019G036600
Group_455	no_annotation	Eucgr.E00042	Potri.014G100300
Group_456	Lactoylglutathione_lyase_/_glyoxalase_I_family_protein	Eucgr.F02538	Potri.003G009000
Group_457	MSF1-like_family_protein	Eucgr.J00791	Potri.001G018500
Group_458	Sterile_alpha_motif_(SAM)_domain-containing_protein	Eucgr.A01049	Eucgr.K00654	Potri.014G165300
Group_459	Galactosyltransferase_family_protein	Eucgr.A01123	Eucgr.D01657	Eucgr.F03473	Eucgr.F03738	Potri.002G089800	Potri.002G228900	Potri.003G136000	Potri.005G171400	Potri.014G153700	Potri.018G024500
Group_460	P-loop_containing_nucleoside_triphosphate_hydrolases_superfamily_protein	Eucgr.A02880	Potri.002G134600	Potri.015G129000
Group_461	tubulin_beta_chain_2	Eucgr.G01186	Potri.001G272800	Potri.006G035400	Potri.009G085100
Group_462	RING/U-box_superfamily_protein	Eucgr.F01862	Potri.009G120000
Group_463	DHHC-type_zinc_finger_family_protein	Eucgr.B02032	Potri.005G041000
Group_464	nucleic_acid_binding;RNA_binding	Eucgr.I02797	Potri.004G229200
Group_465	RING/U-box_superfamily_protein	Eucgr.J02487	Potri.005G108200
Group_466	no_annotation	Eucgr.I00926	Potri.005G138200	Potri.007G044100
Group_467	Uncharacterized_protein_family_(UPF0016)	Eucgr.H01386	Potri.013G086700	Potri.019G053400
Group_468	DNAJ_homologue_2	Eucgr.J00292	Potri.002G141100	Potri.010G243100
Group_469	K-box_region_and_MADS-box_transcription_factor_family_protein_	Eucgr.F00420	Potri.007G010800
Group_470	ARF_GTPase-activating_protein	Eucgr.G01966	Potri.001G066800
Group_471	glyoxalase_2-5	Eucgr.A00105	Potri.007G131300	Potri.017G026500
Group_472	Regulator_of_chromosome_condensation_(RCC1)_family_protein	Eucgr.J01225	Eucgr.K03062	Potri.008G059800	Potri.016G101700
Group_473	related_to_AP2.7	Eucgr.B02453	Eucgr.J02113	Potri.006G132400	Potri.016G084500
Group_474	Calcium-binding_EF_hand_family_protein	Eucgr.J00344	Potri.005G087600
Group_475	glycosyl_transferase_family_1_protein	Eucgr.G02730	Potri.014G092500
Group_476	eukaryotic_release_factor_1-3	Eucgr.I01561	Potri.001G072000	Potri.003G159000
Group_477	Cyclin_family_protein	Eucgr.H03550	Potri.008G150500	Potri.010G090400
Group_478	transducin_family_protein_/_WD-40_repeat_family_protein	Eucgr.F02126	Potri.005G158300
Group_479	annexin_1	Eucgr.F02429	Eucgr.H04787	Potri.002G095600
Group_480	Mediator_complex,_subunit_Med10	Eucgr.C04229	Potri.001G083800
Group_481	RAB_GTPase_homolog_8A	Eucgr.J02068	Potri.008G051700	Potri.010G208900
Group_482	Protein_kinase_superfamily_protein	Eucgr.F01332	Potri.016G114800
Group_483	zinc_finger_(C2H2_type)_family_protein	Eucgr.J02278	Potri.001G336500	Potri.015G090300
Group_484	Mitochondrial_ATP_synthase_D_chain-related_protein	Eucgr.A00784	Potri.006G110400	Potri.016G139000
Group_485	heat_shock_transcription_factor__A6B	Eucgr.C00664	Eucgr.C03056	Potri.002G048200	Potri.005G214800
Group_486	SAND_family_protein	Eucgr.B02502	Potri.004G211200
Group_487	Protein_of_unknown_function_(DUF3537)	Eucgr.B03466	Potri.008G178100
Group_488	TLD-domain_containing_nucleolar_protein	Eucgr.F01632	Potri.002G025000
Group_489	no_annotation	Eucgr.F00408	Potri.002G104200
Group_490	mannose-1-phosphate_guanylyltransferase_(GDP)s;GDP-galactose:mannose-1-phosphate_guanylyltransferases;GDP-galactose:glucose-1-phosphate_guanylyltransferases;GDP-galactose:myoinositol-1-phosphate_guanylyltransferases;glucose-1-phosphate_guanylyltransferase	Eucgr.F03491	Potri.001G355600	Potri.011G087200
Group_491	ALWAYS_EARLY_4	Eucgr.J01600	Potri.004G087000	Potri.017G129900
Group_492	no_annotation	Eucgr.F04381	Potri.007G000400
Group_493	lipid_phosphate_phosphatase_3	Eucgr.G02233	Potri.008G124900	Potri.010G119400
Group_494	cationic_amino_acid_transporter_2	Eucgr.A02137	Potri.013G065000
Group_495	26S_proteasome,_regulatory_subunit_Rpn7;Proteasome_component_(PCI)_domain	Eucgr.K02756	Potri.012G093500
Group_496	P-loop_nucleoside_triphosphate_hydrolases_superfamily_protein_with_CH_(Calponin_Homology)_domain	Eucgr.D01842	Potri.001G104000
Group_497	arginine/serine-rich_splicing_factor_35	Eucgr.K00223	Potri.002G153600	Potri.002G175000	Potri.014G076600	Potri.014G101800	Potri.015G135800
Group_498	no_annotation	Eucgr.K03169	Potri.001G236000
Group_499	ubiquitin-specific_protease_22	Eucgr.C00319	Potri.006G266100
Group_500	Cystathionine_beta-synthase_(CBS)_family_protein	Eucgr.J03199	Potri.013G161500
Group_501	mediator_subunit_8	Eucgr.J03177	Potri.010G253100
Group_502	MALE_GAMETOPHYTE_DEFECTIVE_2	Eucgr.F04117	Potri.014G145400
Group_503	isocitrate_dehydrogenase_V	Eucgr.I01510	Potri.016G091200
Group_504	no_annotation	Eucgr.J02099	Potri.001G234300
Group_505	NAD(P)-linked_oxidoreductase_superfamily_protein	Eucgr.H00477	Potri.002G234000
Group_506	Putative_serine_esterase__family_protein	Eucgr.F02184	Potri.013G104400
Group_507	winged-helix_DNA-binding_transcription_factor_family_protein	Eucgr.E00555	Potri.001G108100
Group_508	galacturonosyltransferase_15	Eucgr.A01962	Potri.014G142000
Group_509	plant_glycogenin-like_starch_initiation_protein_1	Eucgr.F00232	Potri.005G061600	Potri.007G107200
Group_510	RING/U-box_superfamily_protein	Eucgr.J02038	Potri.009G034700
Group_511	Pheophorbide_a_oxygenase_family_protein_with_Rieske_[2Fe-2S]_domain	Eucgr.B03924	Potri.004G217200
Group_512	zinc_ion_binding	Eucgr.G03178	Potri.003G189400
Group_513	WHIRLY_2	Eucgr.K01091	Potri.003G048700
Group_514	Profilin_family_protein	Eucgr.E01832	Potri.003G106700
Group_515	methyl-CPG-binding_domain_8	Eucgr.I02657	Potri.001G312900
Group_516	uncoupling_protein_2	Eucgr.B02282	Potri.001G247800
Group_517	ubiquiting-conjugating_enzyme_2	Eucgr.B00440	Potri.013G064400
Group_518	Lycopene_beta/epsilon_cyclase_protein	Eucgr.A01100	Potri.014G156800
Group_519	O-Glycosyl_hydrolases_family_17_protein	Eucgr.C02156	Potri.006G080600	Potri.016G002800
Group_520	cullin_1	Eucgr.B01515	Potri.008G217300
Group_521	NSP-interacting_kinase_3	Eucgr.B03306	Potri.010G043200
Group_522	abscisic_acid_(aba)-deficient_4	Eucgr.F02496	Potri.004G099500
Group_523	no_annotation	Eucgr.K03405	Potri.014G138200
Group_524	Aldolase-type_TIM_barrel_family_protein	Eucgr.F02471	Potri.003G069400
Group_525	GDA1/CD39_nucleoside_phosphatase_family_protein	Eucgr.B03790	Potri.004G195400
Group_526	receptor_homology_region_transmembrane_domain_ring_H2_motif_protein_1	Eucgr.L00781	Potri.005G111100
Group_527	chromatin-remodeling_protein_11	Eucgr.H03855	Potri.008G205600	Potri.010G021400
Group_528	Ribonuclease_E_inhibitor_RraA/Dimethylmenaquinone_methyltransferase	Eucgr.A01781	Potri.013G085700
Group_529	pfkB-like_carbohydrate_kinase_family_protein	Eucgr.B01122	Potri.008G203600
Group_530	Plant_protein_1589_of_unknown_function	Eucgr.D02368	Potri.002G169900	Potri.014G097800
Group_531	transcription_factor_jumonji_(jmjC)_domain-containing_protein	Eucgr.D01851	Potri.003G126600
Group_532	tetratricopeptide_repeat_(TPR)-containing_protein	Eucgr.F03005	Potri.001G178000	Potri.003G056700
Group_533	2-phosphoglycolate_phosphatase_1	Eucgr.E03837	Potri.008G077400
Group_534	PS_II_oxygen-evolving_complex_1	Eucgr.I01025	Potri.005G130400
Group_535	RNA_binding_(RRM/RBD/RNP_motifs)_family_protein	Eucgr.A02121	Eucgr.E00244	Potri.019G037600
Group_536	Reticulon_family_protein	Eucgr.A02040	Potri.005G206800	Potri.014G091200	Potri.015G027300
Group_537	oligopeptide_transporter_2	Eucgr.I02585	Potri.002G109300	Potri.009G079500
Group_538	SIT4_phosphatase-associated_family_protein	Eucgr.B02505	Potri.004G211500
Group_539	HEAT_SHOCK_PROTEIN_81.4	Eucgr.A02734	Potri.001G466000	Potri.008G112700	Potri.014G164900
Group_540	myosin_heavy_chain-related	Eucgr.I01054	Potri.001G292800
Group_541	no_annotation	Eucgr.H04230	Potri.019G019100
Group_542	poly(A)_binding_protein_8	Eucgr.F00193	Potri.014G025400
Group_543	RING-H2_finger_C1A	Eucgr.K01683	Potri.016G029300
Group_544	SWIB/MDM2_domain_superfamily_protein	Eucgr.J02334	Potri.012G096700	Potri.017G069300
Group_545	no_annotation	Eucgr.I00528	Potri.005G082500
Group_546	Quinoprotein_amine_dehydrogenase,_beta_chain-like;_RIC1-like_guanyl-nucleotide_exchange_factor	Eucgr.E00109	Potri.002G162000
Group_547	nucleosome_assembly_protein_1;2	Eucgr.J02850	Potri.018G067800
Group_548	no_annotation	Eucgr.A02600	Potri.006G204600
Group_549	Cellulose-synthase-like_C6	Eucgr.F04010	Potri.002G248400
Group_550	conserved_peptide_upstream_open_reading_frame_7	Eucgr.K03270	Potri.002G040600
Group_551	EXS_(ERD1/XPR1/SYG1)_family_protein	Eucgr.K00863	Potri.007G121400
Group_552	Protein_kinase_superfamily_protein	Eucgr.D01685	Eucgr.I01786	Potri.001G084700	Potri.001G349300	Potri.003G146000
Group_553	protein_tyrosine_phosphatase_1	Eucgr.F04145	Potri.013G115400
Group_554	Mitogen_activated_protein_kinase_kinase_kinase-related	Eucgr.A01919	Potri.014G142700
Group_555	A20/AN1-like_zinc_finger_family_protein	Eucgr.J00790	Eucgr.K01813	Eucgr.K01814	Potri.006G056500	Potri.016G051700
Group_556	Transcription_initiation_factor_IIF,_beta_subunit	Eucgr.F01846	Potri.002G028900
Group_557	Protein_kinase_superfamily_protein	Eucgr.H00538	Potri.015G035600
Group_558	Transducin/WD40_repeat-like_superfamily_protein	Eucgr.H00461	Potri.001G471800	Potri.002G094100	Potri.006G000500
Group_559	RNase_H_family_protein	Eucgr.I01834	Potri.010G095100
Group_560	S-adenosyl-L-methionine-dependent_methyltransferases_superfamily_protein	Eucgr.F03783	Potri.001G073700
Group_561	Wound-responsive_family_protein	Eucgr.F01596	Potri.002G032500
Group_562	formate_dehydrogenase	Eucgr.J02207	Potri.014G161300
Group_563	RS2-interacting_KH_protein	Eucgr.J01380	Potri.017G093600
Group_564	D111/G-patch_domain-containing_protein	Eucgr.B01823	Potri.013G002100
Group_565	plant_adhesion_molecule_1	Eucgr.I02101	Potri.004G106700
Group_566	allantoate_amidohydrolase	Eucgr.D00017	Potri.001G160100
Group_567	Protein_of_unknown_function,_DUF593	Eucgr.C02510	Potri.006G181300
Group_568	GTP_binding	Eucgr.I02210	Potri.002G177100
Group_569	Ribosomal_protein_L32e	Eucgr.E02353	Potri.001G353900	Potri.011G078200
Group_570	Tyrosyl-tRNA_synthetase,_class_Ib,_bacterial/mitochondrial	Eucgr.A00956	Potri.008G010200
Group_571	histidine_acid_phosphatase_family_protein	Eucgr.G03086	Potri.008G072600
Group_572	proteolysis_6	Eucgr.A01266	Potri.006G085700
Group_573	KH_domain-containing_protein_/_zinc_finger_(CCCH_type)_family_protein	Eucgr.K01835	Potri.003G213200
Group_574	ribonuclease_P_family_protein_/_Rpp14_family_protein	Eucgr.K00477	Potri.015G001000
Group_575	Octicosapeptide/Phox/Bem1p_family_protein	Eucgr.G02235	Potri.010G119500
Group_576	no_annotation	Eucgr.H01690	Potri.007G045900
Group_577	Diacylglycerol_kinase_family_protein	Eucgr.K00133	Potri.004G233300
Group_578	no_annotation	Eucgr.I02369	Potri.005G117200
Group_579	glutamate_synthase_1	Eucgr.A01471	Potri.016G036900
Group_580	P-loop_containing_nucleoside_triphosphate_hydrolases_superfamily_protein	Eucgr.F00421	Potri.007G046700	Potri.014G024700
Group_581	UDP-Glycosyltransferase_superfamily_protein	Eucgr.B01378	Eucgr.F02699	Potri.002G238600
Group_582	plasma_membrane_intrinsic_protein_2A	Eucgr.D01836	Potri.008G039600	Potri.008G065600	Potri.010G191900
Group_583	Myosin_family_protein_with_Dil_domain	Eucgr.G03419	Potri.006G145700
Group_584	Ubiquitin-conjugating_enzyme_family_protein	Eucgr.F03103	Potri.001G199500
Group_585	Arv1-like_protein	Eucgr.G03261	Potri.014G107300
Group_586	protein-l-isoaspartate_methyltransferase_1	Eucgr.K02777	Potri.012G090300
Group_587	Disease_resistance_protein_(TIR-NBS-LRR_class)_family	Eucgr.H02019	Potri.007G143100
Group_588	tripeptidyl_peptidase_ii	Eucgr.A02780	Potri.012G142200	Potri.015G145300
Group_589	phosphatidylserine_decarboxylase_3	Eucgr.G00656	Potri.001G172400
Group_590	RING/U-box_superfamily_protein	Eucgr.B03585	Eucgr.J01748	Potri.001G001500
Group_591	Heat_shock_protein_70_(Hsp_70)_family_protein	Eucgr.F00767	Potri.003G055800
Group_592	nuclear_factor_Y,_subunit_A7	Eucgr.K01943	Potri.001G372100
Group_593	high-mobility_group_box_6	Eucgr.J00336	Potri.007G000900
Group_594	no_annotation	Eucgr.F04191	Potri.002G064900
Group_595	aspartate/glutamate/uridylate_kinase_family_protein	Eucgr.A01571	Potri.008G027000
Group_596	transthyretin-like_protein	Eucgr.D01130	Potri.002G238300
Group_597	appr-1-p_processing_enzyme_family_protein	Eucgr.B03179	Eucgr.G02463	Potri.008G093100	Potri.010G161500
Group_598	telomere_repeat_binding_factor_1	Eucgr.H02312	Potri.001G292700	Potri.014G004900
Group_599	no_annotation	Eucgr.K00730	Potri.014G160400
Group_600	FAD-linked_oxidases_family_protein	Eucgr.I02388	Potri.007G018600
Group_601	XB3_ortholog_5_in_Arabidopsis_thaliana	Eucgr.H03040	Potri.008G167600
Group_602	no_annotation	Eucgr.I01703	Potri.001G338900
Group_603	Phosphoglycerate_mutase_family_protein	Eucgr.G01085	Potri.002G108500	Potri.002G108600
Group_604	microtubule-associated_proteins_70-1	Eucgr.B02673	Potri.008G135100
Group_605	synaptotagmin_A	Eucgr.G02846	Potri.009G134200
Group_606	RNA-binding_(RRM/RBD/RNP_motifs)_family_protein	Eucgr.B02389	Potri.001G236900
Group_607	F-box/RNI-like_superfamily_protein	Eucgr.H01469	Potri.005G210500
Group_608	Protein_phosphatase_2C_family_protein	Eucgr.C01895	Eucgr.C02603	Eucgr.J03124	Potri.001G043000
Group_609	Xanthine/uracil_permease_family_protein	Eucgr.B00347	Potri.014G035800	Potri.015G072600
Group_610	chloride_channel_D	Eucgr.E03522	Potri.010G090100
Group_611	Pectin_lyase-like_superfamily_protein	Eucgr.A01315	Potri.002G162400
Group_612	F-box_family_protein	Eucgr.A02811	Eucgr.D02242	Potri.014G076300
Group_613	TPX2_(targeting_protein_for_Xklp2)_protein_family	Eucgr.A02553	Potri.006G200400
Group_614	MEI2-like_protein_1	Eucgr.B03556	Potri.001G067300	Potri.003G162700
Group_615	PLAC8_family_protein	Eucgr.K01555	Potri.006G024900
Group_616	FAR1-related_sequence_9	Eucgr.I01548	Potri.004G209100
Group_617	WUSCHEL_related_homeobox_13	Eucgr.I02222	Potri.005G101800
Group_618	TRICHOME_BIREFRINGENCE-LIKE_16	Eucgr.C03303	Potri.007G104300
Group_619	basic_helix-loop-helix_(bHLH)_DNA-binding_superfamily_protein	Eucgr.F02220	Potri.002G114700
Group_620	P-loop_containing_nucleoside_triphosphate_hydrolases_superfamily_protein	Eucgr.H04780	Potri.001G125700
Group_621	cyclic_nucleotide_gated_channel_5	Eucgr.C02539	Potri.018G106100
Group_622	VIRE2_interacting_protein_2	Eucgr.J02100	Potri.017G065900
Group_623	Nucleotide/sugar_transporter_family_protein	Eucgr.B04024	Potri.009G011100
Group_624	nudix_hydrolase_homolog_14	Eucgr.E00504	Potri.003G118300
Group_625	Protein_of_unknown_function_(DUF1664)	Eucgr.B03413	Potri.010G092700
Group_626	alpha/beta-Hydrolases_superfamily_protein	Eucgr.A02606	Potri.016G072700
Group_627	Ankyrin_repeat_family_protein_with_DHHC_zinc_finger_domain	Eucgr.C04398	Potri.006G061800
Group_628	global_transcription_factor_group_E4	Eucgr.F01207	Potri.001G376400
Group_629	Rad23_UV_excision_repair_protein_family	Eucgr.J03137	Potri.017G114000
Group_630	Zinc_finger,_C3HC4_type_(RING_finger)_family_protein	Eucgr.A02179	Potri.008G134900	Potri.010G106300
Group_631	Vacuolar_protein_sorting_55_(VPS55)_family_protein	Eucgr.E00311	Potri.003G087500
Group_632	Regulator_of_chromosome_condensation_(RCC1)_family_protein	Eucgr.B03238	Potri.012G018600
Group_633	SNF7_family_protein	Eucgr.C00934	Potri.006G154000	Potri.018G069900
Group_634	prohibitin_6	Eucgr.K01066	Potri.017G017400	Potri.017G065800
Group_635	RING/FYVE/PHD_zinc_finger_superfamily_protein	Eucgr.F04478	Potri.010G174900
Group_636	Transcription_factor_jumonji_(jmj)_family_protein_/_zinc_finger_(C5HC2_type)_family_protein	Eucgr.B01558	Potri.002G037300	Potri.013G046700
Group_637	mitogen-activated_protein_kinase_16	Eucgr.F01374	Potri.008G200800	Potri.010G029700
Group_638	time_for_coffee	Eucgr.H03537	Potri.008G151200
Group_639	FKBP-type_peptidyl-prolyl_cis-trans_isomerase_family_protein	Eucgr.H02629	Eucgr.K02110	Potri.014G149400
Group_640	Ypt/Rab-GAP_domain_of_gyp1p_superfamily_protein	Eucgr.H00044	Potri.001G316700	Potri.017G057100
Group_641	Protein_kinase_superfamily_protein	Eucgr.B01279	Eucgr.G01925	Potri.014G144800
Group_642	WWE_protein-protein_interaction_domain_protein_family	Eucgr.E00230	Potri.003G096700
Group_643	Leucine-rich_repeat_(LRR)_family_protein	Eucgr.K02503	Potri.015G048800
Group_644	glutathione-disulfide_reductase	Eucgr.K03307	Potri.003G178200	Potri.015G037800
Group_645	SH3_domain-containing_protein	Eucgr.D00347	Potri.004G161300
Group_646	NAD(P)H_dehydrogenase_B2	Eucgr.J01889	Potri.004G034100
Group_647	Cyclophilin-like_peptidyl-prolyl_cis-trans_isomerase_family_protein	Eucgr.J00210	Potri.009G132800	Potri.010G189000
Group_648	Nucleotide/sugar_transporter_family_protein	Eucgr.A01947	Potri.006G278700
Group_649	histone_deacetylase_15	Eucgr.B00702	Potri.012G060400
Group_650	EYES_ABSENT_homolog	Eucgr.E00292	Potri.001G144000
Group_651	Leucine-rich_repeat_protein_kinase_family_protein	Eucgr.B02699	Potri.016G070500
Group_652	DNAse_I-like_superfamily_protein	Eucgr.F02685	Potri.005G197800
Group_653	uridine_kinase-like_4	Eucgr.F02018	Potri.011G165100
Group_654	Galactose_mutarotase-like_superfamily_protein	Eucgr.F03992	Potri.003G187300
Group_655	NAC_domain_containing_protein_75	Eucgr.C00958	Potri.006G152700
Group_656	SNF2_domain-containing_protein_/_helicase_domain-containing_protein_/_zinc_finger_protein-related	Eucgr.J00340	Potri.004G037700
Group_657	transcription_regulators	Eucgr.G02212	Potri.010G115800
Group_658	nuclear_protein_X1	Eucgr.J02307	Potri.012G094300	Potri.015G091800
Group_659	basic_pentacysteine_6	Eucgr.I01334	Potri.002G026700
Group_660	UbiA_prenyltransferase_family_protein	Eucgr.G00932	Potri.017G050900
Group_661	DegP_protease_7	Eucgr.F02825	Potri.004G088700
Group_662	HSI2-like_1	Eucgr.E03465	Potri.004G035300
Group_663	no_pollen_germination_related_2	Eucgr.H02997	Potri.002G259300
Group_664	TLD-domain_containing_nucleolar_protein	Eucgr.H02928	Potri.010G065900
Group_665	ureidoglycolate_amidohydrolase	Eucgr.H03154	Potri.010G076100
Group_666	Small_nuclear_ribonucleoprotein_family_protein	Eucgr.H01111	Potri.002G204300
Group_667	MIRO-related_GTP-ase_1	Eucgr.B01990	Potri.005G033700
Group_668	ubiquitin-conjugating_enzyme_14	Eucgr.J00031	Potri.008G053900
Group_669	LOB_domain-containing_protein_15	Eucgr.G03121	Potri.013G156200
Group_670	nuclear_factor_Y,_subunit_B13	Eucgr.B00669	Potri.015G052800
Group_671	plant_VAP_homolog_12	Eucgr.D02475	Potri.014G060900
Group_672	RGPR-related	Eucgr.D02081	Potri.001G157800
Group_673	transferases,_transferring_acyl_groups	Eucgr.E00272	Potri.003G093300
Group_674	Metallopeptidase_M24_family_protein	Eucgr.I02468	Potri.013G021400
Group_675	transcription_regulator_NOT2/NOT3/NOT5_family_protein	Eucgr.A02083	Potri.013G059800
Group_676	Plant_protein_1589_of_unknown_function	Eucgr.A02260	Potri.016G038100
Group_677	phosphoglucosamine_mutase_family_protein	Eucgr.J01084	Potri.008G039200
Group_678	CheY-like_two-component_responsive_regulator_family_protein	Eucgr.E00308	Potri.001G146200
Group_679	arogenate_dehydratase_1	Eucgr.J00958	Potri.004G013400
Group_680	5-formyltetrahydrofolate_cycloligase	Eucgr.B00384	Potri.012G072800
Group_681	no_annotation	Eucgr.H02773	Potri.017G056800
Group_682	FMN-linked_oxidoreductases_superfamily_protein	Eucgr.J01212	Potri.009G059900
Group_683	5\'-AMP-activated_protein_kinase-related	Eucgr.J01591	Potri.017G125400
Group_684	aldehyde_dehydrogenase__6B2	Eucgr.I02605	Potri.005G147700
Group_685	Cytidine/deoxycytidylate_deaminase_family_protein	Eucgr.E02911	Potri.006G075300
Group_686	NAD(P)-binding_Rossmann-fold_superfamily_protein	Eucgr.D01838	Potri.012G087800
Group_687	calcium_ion_binding	Eucgr.K01390	Potri.001G005500
Group_688	VEFS-Box_of_polycomb_protein	Eucgr.A02925	Potri.001G080200
Group_689	Homeodomain-like_superfamily_protein	Eucgr.D02651	Potri.014G106800
Group_690	reduced_lateral_root_formation	Eucgr.G03365	Potri.001G263800
Group_691	Tetratricopeptide_repeat_(TPR)-like_superfamily_protein	Eucgr.K01429	Potri.002G257100
Group_692	protein-protein_interaction_regulator_family_protein	Eucgr.G00618	Potri.001G208200
Group_693	40s_ribosomal_protein_SA_B	Eucgr.I02137	Potri.012G117600	Potri.015G112900
Group_694	GTP-binding_protein_1	Eucgr.A02800	Potri.012G138500
Group_695	TBP-associated_factor_7	Eucgr.B03612	Potri.003G218700
Group_696	Protein_kinase_family_protein_with_ARM_repeat_domain	Eucgr.J00108	Potri.013G090500
Group_697	no_annotation	Eucgr.G03378	Potri.001G266200
Group_698	electron-transfer_flavoprotein:ubiquinone_oxidoreductase	Eucgr.H00345	Potri.017G027500
Group_699	MuDR_family_transposase	Eucgr.H04127	Potri.008G206300
Group_700	signal_recognition_particle-related_/_SRP-related	Eucgr.F03808	Potri.012G106200
Group_701	RING/U-box_superfamily_protein	Eucgr.D00636	Potri.006G099600
Group_702	binding	Eucgr.F03806	Eucgr.I00378	Potri.007G087200
Group_703	zinc_knuckle_(CCHC-type)_family_protein	Eucgr.I01324	Potri.004G161800
Group_704	TRS120	Eucgr.C02726	Potri.006G259500
Group_705	no_annotation	Eucgr.J02513	Potri.005G105500
Group_706	Plant_protein_of_unknown_function_(DUF936)	Eucgr.B03344	Potri.010G038600
Group_707	SWAP_(Suppressor-of-White-APricot)/surp_domain-containing_protein_/_ubiquitin_family_protein	Eucgr.J00854	Potri.007G070700
Group_708	ETO1-like_1	Eucgr.K03328	Potri.005G214400	Potri.016G123800
Group_709	PLAC8_family_protein	Eucgr.K00163	Potri.001G124500	Potri.003G108800
Group_710	related_to_AP2.7	Eucgr.G02793	Potri.010G216200
Group_711	Homeodomain-like_superfamily_protein	Eucgr.G02494	Potri.008G087600
Group_712	NAD(P)-binding_Rossmann-fold_superfamily_protein	Eucgr.A01128	Potri.014G153500
Group_713	ENTH/VHS_family_protein	Eucgr.A01542	Potri.006G115600
Group_714	DNA_topoisomerase_1_beta	Eucgr.C00402	Potri.001G359700
Group_715	RING/FYVE/PHD_zinc_finger_superfamily_protein	Eucgr.A02991	Potri.013G077900
Group_716	hydrolases,_acting_on_ester_bonds	Eucgr.J02281	Potri.001G338000
