# Supplementary material for: Conservation and functional influence of alternative splicing in wood formation of Populus and Eucalyptus
Source: BMC Genomics. 2014 Sep 10;15(1):780. doi: 10.1186/1471-2164-15-780 (PMC4287496; doi:10.1186/1471-2164-15-780)
Supplement: Supplementary file 12 — Additional file 12: Conserved alternative splicing events in Populus and Eucalyptus. (XLS 52 KB) [file 12864_2014_6779_MOESM12_ESM.xls]

## Sheet: Sheet1
Conserved alternative splicing events in Populus and Eucalyptus
AS_type	Orthologous_genes	Transcripts_in_Populus	Intron_sites	Expression_level (FPKM)	Isoform_ratio	Modified_domains	Transcripts_in_Eucalyptus	Intron_sites	Expression_level (FPKM)	Isoform_ratio	Modified_domains
AltA	Potri.005G179200-Eucgr.F04344	TCONS_00030531-TCONS_00030534	Chr05|-|19539214|19539523	3.707795/4.913685	0.755	-/-	TCONS_00040788-TCONS_00040789	scaffold_6|+|52384710|52384997	4.693996/26.0958	0.18	-/-
AltA	Potri.010G230500-Eucgr.G02737	TCONS_00055619-TCONS_00055620	Chr10|-|21248749|21249590	18.88075/1.967383	0.104	-/-	TCONS_00046291-TCONS_00046286	scaffold_7|+|45452911|45454597	8.48638/4.172875	0.178	-/-
AltA	Potri.010G153200-Eucgr.H04109	TCONS_00054675-TCONS_00054674	Chr10|-|16091505|16091619	17.1101/7.415	0.319	Methyltransf_11,/-	TCONS_00055125-TCONS_00055128	scaffold_8|-|59043474|59043578	3.80143/6.63871	0.372	-/-
AltA	Potri.007G028500-Eucgr.I02460	TCONS_00039741-TCONS_00039740	Chr07|-|2135404|2135490	10.22135/6.77357	0.663	-/-	TCONS_00059996-TCONS_00059998	scaffold_9|-|35279538|35279616	4.213455/4.816805	0.168	-/-
AltA	Potri.002G168100-Eucgr.D02348	TCONS_00015128-TCONS_00015130	Chr02|-|12693602|12694286	28.8745/7.268785	0.252	-/-	TCONS_00031753-TCONS_00031750	scaffold_4|-|37348488|37349226	5.057175/6.33009	0.062	-/-
AltA	Potri.009G034700-Eucgr.J02038	TCONS_00048575-TCONS_00048573	Chr09|-|4456002|4456115	11.309765/53.768	0.21	-/-	TCONS_00006067-TCONS_00006066	scaffold_10|+|26411257|26411343	23.6688/24.0869	0.983	-/-
AltA	Potri.017G027500-Eucgr.H00345	TCONS_00077683-TCONS_00077685	Chr17|-|2470580|2470847	0.5607955/1.77899	0.073	-/-	TCONS_00052836-TCONS_00052837	scaffold_8|-|4687812|4688444	1.089193/3.208855	0.339	-/-
AltA	Potri.013G038100-Eucgr.C03023	TCONS_00064265-TCONS_00064264	Chr13|-|2603079|2603225	5.977235/16.8791	0.354	Ndr,/Ndr,	TCONS_00024401-TCONS_00024404	scaffold_3|+|57061938|57062053	4.758085/12.739622	0.165	-/-
AltA	Potri.013G038100-Eucgr.C03023	TCONS_00064265-TCONS_00064264	Chr13|-|2603079|2603225	5.977235/16.8791	0.354	Ndr,/Ndr,	TCONS_00024403-TCONS_00024404	scaffold_3|+|57061938|57062064	28.76405/12.739622	0.443	Ndr,/-
AltA	Potri.002G092100-Eucgr.I00379	TCONS_00011253-TCONS_00011254	Chr02|+|6563289|6563465	9.2119/9.717565	0.948	TAXi_N,/-	TCONS_00056550-TCONS_00056551	scaffold_9|+|7156346|7157034	35.14965/2.47338	0.07	TAXi_N,/-
AltA	Potri.013G094400-Eucgr.F04089	TCONS_00063216-TCONS_00063215	Chr13|+|10209193|10209639	34.26045/19.47015	0.568	-/-	TCONS_00043946-TCONS_00043945	scaffold_6|-|49176579|49176845	11.4919/102.31385	0.112	-/-
AltA	Potri.002G139200-Eucgr.E01545	TCONS_00011770-TCONS_00011772	Chr02|+|10338479|10338554	5.00661/34.4195	0.145	-/-	TCONS_00036076-TCONS_00036077	scaffold_5|-|18678848|18678928	3.16191/10.97146	0.288	-/Glyco_transf_22,
AltA	Potri.002G071900-Eucgr.F02742	TCONS_00011020-TCONS_00011019	Chr02|+|4971897|4972491	29.82505/7.66927	0.257	PC-Esterase,/-	TCONS_00039562-TCONS_00039561	scaffold_6|+|37000192|37001105	32.74055/3.343505	0.102	PC-Esterase,/-
AltA	Potri.004G086900-Eucgr.E00140	TCONS_00021922-TCONS_00021921	Chr04|+|7275145|7275282	16.648/9.462435	0.568	-/-	TCONS_00035224-TCONS_00035225	scaffold_5|-|1522234|1522552	3.10697/7.029455	0.442	-/-
AltA	Potri.007G081800-Eucgr.I00329	TCONS_00040304-TCONS_00040303	Chr07|-|10582621|10582725	9.52784/5.36966	0.564	-/-	TCONS_00058493-TCONS_00058494	scaffold_9|-|6227242|6227360	18.8759/16.46565	0.872	-/-
AltA	Potri.001G066800-Eucgr.G01966	TCONS_00005788-TCONS_00005787	Chr01|-|5287885|5288055	2.699885/35.38465	0.076	PH,/-	TCONS_00047843-TCONS_00047844	scaffold_7|-|35675933|35676059	5.65632/8.61084	0.657	PH,/-
AltA	Potri.009G023200-Eucgr.G02572	TCONS_00048455-TCONS_00048460	Chr09|-|3485413|3485763	6.63163/0.776276	0.088	N_Asn_amidohyd,/N_Asn_amidohyd,	TCONS_00046170-TCONS_00046165	scaffold_7|+|44182122|44182575	24.9979/5.967815	0.239	-/N_Asn_amidohyd,
AltA	Potri.013G002100-Eucgr.B01823	TCONS_00062190-TCONS_00062189	Chr13|+|168922|169175	11.854095/2.1234085	0.179	-/-	TCONS_00019805-TCONS_00019804	scaffold_2|-|33286571|33286839	6.78387/5.671625	0.836	-/-
AltA	Potri.001G247900-Eucgr.B02282	TCONS_00002668-TCONS_00002669	Chr01|+|25789623|25789804	16.5021/2.16219	0.131	Mito_carr,/Mito_carr,	TCONS_00020167-TCONS_00020169	scaffold_2|-|43979282|43979407	1.506471/16.68035	0.09	Mito_carr,/Mito_carr,
AltA	Potri.014G161800-Eucgr.K00659	TCONS_00067343-TCONS_00067339	Chr14|+|12745575|12746230	1.905915/1.80612	0.169	Acetyltransf_3,/-	TCONS_00009818-TCONS_00009819	scaffold_11|+|7388208|7388890	147.27635/20.69859	0.141	Acetyltransf_3,/-
AltA	Potri.008G054500-Eucgr.J00022	TCONS_00044278-TCONS_00044277	Chr08|-|3215564|3215911	2.60734/6.05575	0.225	Prenyltrans,/-	TCONS_00004392-TCONS_00004391	scaffold_10|+|445927|449411	32.57875/6.227135	0.191	Prenyltrans,/-
AltA	Potri.018G086600-Eucgr.C01004	TCONS_00079889-TCONS_00079892	Chr18|+|11369403|11370159	8.684035/7.349315	0.846	-/-	TCONS_00025951-TCONS_00025952	scaffold_3|-|15911901|15912684	19.33995/14.39955	0.745	-/-
AltA	Potri.002G238300-Eucgr.D01130	TCONS_00012878-TCONS_00012875	Chr02|+|23117336|23117951	22.95085/22.12435	0.964	-/-	TCONS_00030967-TCONS_00030966	scaffold_4|-|20443782|20444670	12.65905/27.4003	0.462	-/-
AltA	Potri.010G188700-Eucgr.J00206	TCONS_00055073-TCONS_00055072	Chr10|-|18460398|18460764	1.157355/10.83293	0.107	-/-	TCONS_00007126-TCONS_00007125	scaffold_10|-|2109192|2109302	2.533355/2.43228	0.96	-/-
AltA	Potri.003G118300-Eucgr.E00504	TCONS_00017579-TCONS_00017577	Chr03|+|14148531|14148694	2.621785/1.432315	0.546	-/NUDIX,	TCONS_00032842-TCONS_00032840	scaffold_5|+|4718615|4718793	3.58459/7.54167	0.475	-/-
AltA	Potri.008G030700-Eucgr.G02737	TCONS_00041484-TCONS_00041483	Chr08|+|1691277|1692104	6.847875/7.485465	0.915	-/-	TCONS_00046291-TCONS_00046286	scaffold_7|+|45452911|45454597	8.48638/4.172875	0.178	-/-
AltA	Potri.010G065900-Eucgr.H02928	TCONS_00050691-TCONS_00050690	Chr10|+|9334108|9334212	8.628105/4.594115	0.532	TLD,/-	TCONS_00051143-TCONS_00051142	scaffold_8|+|42861079|42861242	9.74267/3.75604	0.386	TLD,/-
AltA	Potri.002G010100-Eucgr.F01772	TCONS_00010312-TCONS_00010310	Chr02|+|598777|599128	1.65014/2.82472	0.584	-/-	TCONS_00042165-TCONS_00042164	scaffold_6|-|23006744|23007547	9.5336/14.66475	0.65	-/-
AltA	Potri.007G046600-Eucgr.H02095	TCONS_00039946-TCONS_00039948	Chr07|-|4291116|4291336	2.177255/7.90802	0.275	-/-	TCONS_00053855-TCONS_00053854	scaffold_8|-|27312924|27313128	17.50275/10.53084	0.602	-/-
AltA	Potri.008G030700-Eucgr.G02737	TCONS_00041489-TCONS_00041483	Chr08|+|1691277|1692107	2.74036/7.485465	0.366	-/-	TCONS_00046291-TCONS_00046286	scaffold_7|+|45452911|45454597	8.48638/4.172875	0.178	-/-
AltA	Potri.001G266200-Eucgr.G03378	TCONS_00008073-TCONS_00008074	Chr01|-|27419670|27420349	17.57905/5.59077	0.318	Fra10Ac1,/Fra10Ac1,	TCONS_00048934-TCONS_00048935	scaffold_7|-|51803377|51804093	7.49452/7.131445	0.952	-/Fra10Ac1,
AltA	Potri.005G125500-Eucgr.I02460	TCONS_00030031-TCONS_00030036	Chr05|-|9797392|9797476	5.974315/4.30902	0.693	-/-	TCONS_00059996-TCONS_00059998	scaffold_9|-|35279538|35279616	4.213455/4.816805	0.168	-/-
AltA	Potri.008G030700-Eucgr.G02737	TCONS_00041489-TCONS_00041484	Chr08|+|1691277|1692107	2.74036/6.847875	0.366	-/-	TCONS_00046291-TCONS_00046286	scaffold_7|+|45452911|45454597	8.48638/4.172875	0.178	-/-
AltA	Potri.018G067700-Eucgr.C03023	TCONS_00079614-TCONS_00079613	Chr18|+|8608265|8608409	4.793865/3.536625	0.738	Ndr,/-	TCONS_00024401-TCONS_00024404	scaffold_3|+|57061938|57062053	4.758085/12.739622	0.165	-/-
AltA	Potri.018G067700-Eucgr.C03023	TCONS_00079614-TCONS_00079613	Chr18|+|8608265|8608409	4.793865/3.536625	0.738	Ndr,/-	TCONS_00024403-TCONS_00024404	scaffold_3|+|57061938|57062064	28.76405/12.739622	0.443	Ndr,/-
AltA	Potri.007G014000-Eucgr.K02152	TCONS_00039510-TCONS_00039509	Chr07|-|1050029|1050245	2.356405/10.190105	0.231	-/-	TCONS_00010717-TCONS_00010718	scaffold_11|+|28587926|28588132	4.84953/28.9036	0.168	-/-
AltA	Potri.008G093100-Eucgr.G02463	TCONS_00044790-TCONS_00044792	Chr08|-|5833676|5833766	4.073365/13.5778	0.3	CRAL_TRIO_2,/CRAL_TRIO_2,	TCONS_00046041-TCONS_00046043	scaffold_7|+|43192566|43192657	2.71309/9.592825	0.283	CRAL_TRIO_2,/CRAL_TRIO_2,
AltD	Potri.014G141700-Eucgr.K01189	TCONS_00069170-TCONS_00069169	Chr14|-|10779287|10779399	10.88078/4.58265	0.157	-/-	TCONS_00010109-TCONS_00010108	scaffold_11|+|15091054|15091155	37.09685/5.81479	0.157	-/-
AltD	Potri.009G009500-Eucgr.B02529	TCONS_00046436-TCONS_00046433	Chr09|+|1725955|1726146	104.8758/12.5618	0.12	DUF547,/-	TCONS_00020407-TCONS_00020409	scaffold_2|-|47390490|47390635	5.101709/18.8349	0.132	-/DUF547,
AltD	Potri.017G129900-Eucgr.J01600	TCONS_00077308-TCONS_00077312	Chr17|+|14071827|14072618	65.50275/26.78435	0.409	-/-	TCONS_00005708-TCONS_00005707	scaffold_10|+|20906286|20907132	42.10395/2.901385	0.069	-/-
AltD	Potri.015G083000-Eucgr.B00227	TCONS_00072308-TCONS_00072309	Chr15|-|10732016|10732998	1.2714525/1.0353385	0.814	Helicase_C,/-	TCONS_00015724-TCONS_00015718	scaffold_2|+|3331436|3332111	5.302405/3.98265	0.751	Helicase_C,/-
AltD	Potri.014G144800-Eucgr.G01925	TCONS_00067122-TCONS_00067120	Chr14|+|11050246|11050503	12.45025/8.288885	0.666	Pkinase_Tyr,/-	TCONS_00045616-TCONS_00045614	scaffold_7|+|35147812|35148035	12.92559/3.195605	0.247	Pkinase_Tyr,/-
IR	Potri.001G233000-Eucgr.J01765	TCONS_00007692-TCONS_00007693	Chr01|-|24493090|24493320	48.91065/2.446096	0.05	DUF239,/-	TCONS_00005861-TCONS_00005863	scaffold_10|+|23000547|23000895	129.596/14.5656	0.112	DUF239,/DUF239,
IR	Potri.015G080300-Eucgr.J01765	TCONS_00070759-TCONS_00070760	Chr15|+|10515811|10516398	11.051185/0.9348745	0.085	DUF239,/-	TCONS_00005861-TCONS_00005863	scaffold_10|+|23000547|23000895	129.596/14.5656	0.112	DUF239,/DUF239,
IR	Potri.008G185600-Eucgr.I01729	TCONS_00043285-TCONS_00043284	Chr08|+|12741418|12741658	19.39765/6.60781	0.341	DUF707,/DUF707,	TCONS_00057460-TCONS_00057463	scaffold_9|+|27272785|27272868	12.108225/1.2295635	0.102	DUF707,/DUF707,
IR	Potri.006G244400-Eucgr.H02471	TCONS_00034135-TCONS_00034141	Chr06|+|25236637|25236736	1.55305/1.2210175	0.235	-/-	TCONS_00050837-TCONS_00050838	scaffold_8|+|33810958|33811228	26.57395/2.562056	0.096	Pkinase,/-
IR	Potri.005G138200-Eucgr.I00926	TCONS_00027315-TCONS_00027313	Chr05|+|11456892|11457157	10.360185/3.220635	0.108	-/-	TCONS_00058814-TCONS_00058815	scaffold_9|-|18979913|18980178	30.0293/6.28977	0.209	-/-
IR	Potri.008G059200-Eucgr.G02960	TCONS_00041842-TCONS_00041843	Chr08|+|3566161|3566257	10.967665/2.39364	0.218	PP2C,/-	TCONS_00046476-TCONS_00046478	scaffold_7|+|48205262|48205381	44.8205/6.066615	0.135	PP2C,/PP2C,
IR	Potri.002G108000-Eucgr.F02172	TCONS_00014502-TCONS_00014505	Chr02|-|7946860|7947008	192.55/15.18975	0.079	AUX_IAA,/-	TCONS_00039133-TCONS_00039137	scaffold_6|+|29482505|29482640	62.0428/89.0436	0.697	AUX_IAA,/AUX_IAA,
IR	Potri.009G105200-Eucgr.I01167	TCONS_00047518-TCONS_00047519	Chr09|+|9189765|9189902	9.04861/1.2938375	0.143	-/-	TCONS_00057054-TCONS_00057052	scaffold_9|+|22697980|22698117	10.548815/4.260905	0.404	-/-
IR	Potri.001G002300-Eucgr.H04307	TCONS_00000019-TCONS_00000027	Chr01|+|145215|145341	7.084175/1.768227	0.25	Pkinase,/Pkinase_Tyr,	TCONS_00055271-TCONS_00055272	scaffold_8|-|62092153|62092290	2.951905/2.233275	0.757	Pkinase_Tyr,/-
IR	Potri.003G221200-Eucgr.J01765	TCONS_00021072-TCONS_00021075	Chr03|-|21623595|21624060	8.95413/5.43849	0.072	DUF239,/DUF239,	TCONS_00005861-TCONS_00005863	scaffold_10|+|23000547|23000895	129.596/14.5656	0.112	DUF239,/DUF239,
IR	Potri.002G104200-Eucgr.F00408	TCONS_00014440-TCONS_00014439	Chr02|-|7551976|7552580	7.562135/0.869419	0.115	-/-	TCONS_00041149-TCONS_00041154	scaffold_6|-|5230299|5230452	5.687704/8.006175	0.468	-/-
IR	Potri.001G359700-Eucgr.C00402	TCONS_00009078-TCONS_00009080	Chr01|-|37003658|37003739	4.914825/1.406545	0.183	-/-	TCONS_00022723-TCONS_00022727	scaffold_3|+|7474668|7474753	5.0912/1.919	0.232	-/-
IR	Potri.001G160700-Eucgr.E04313	TCONS_00001772-TCONS_00001778	Chr01|+|13396785|13397503	6.58416/18.6718	0.353	-/-	TCONS_00035072-TCONS_00035075	scaffold_5|+|73733915|73734584	17.6024/17.1384	0.974	-/-
IR	Potri.016G101700-Eucgr.K03062	TCONS_00074095-TCONS_00074093	Chr16|+|9997442|9997976	1.2969335/2.063345	0.081	-/-	TCONS_00014076-TCONS_00014074	scaffold_11|-|38892740|38893945	3.728675/0.780069	0.09	-/-
IR	Potri.017G038500-Eucgr.K00810	TCONS_00077764-TCONS_00077766	Chr17|-|3142188|3142604	17.68165/5.6063	0.317	TraB,/-	TCONS_00012390-TCONS_00012392	scaffold_11|-|9246532|9246793	2.850131/3.289265	0.064	TraB,/-
IR	Potri.007G044100-Eucgr.I00926	TCONS_00038293-TCONS_00038292	Chr07|+|3829559|3829825	3.42131/31.89305	0.107	-/-	TCONS_00058814-TCONS_00058815	scaffold_9|-|18979913|18980178	30.0293/6.28977	0.209	-/-
IR	Potri.015G085700-Eucgr.B00211	TCONS_00072328-TCONS_00072326	Chr15|-|10921345|10921615	4.37855/18.4391	0.142	Pkinase,/-	TCONS_00015704-TCONS_00015710	scaffold_2|+|3219559|3219650	25.25415/1.924835	0.064	-/Pkinase,
IR	Potri.012G084600-Eucgr.B00227	TCONS_00061580-TCONS_00061579	Chr12|-|11198302|11199363	3.81594/5.60266	0.681	Helicase_C,/-	TCONS_00015724-TCONS_00015722	scaffold_2|+|3331436|3332111	5.302405/1.58529	0.299	Helicase_C,/-
IR	Potri.003G074200-Eucgr.E04313	TCONS_00019462-TCONS_00019460	Chr03|-|10296431|10297159	0.828979/9.535495	0.087	-/-	TCONS_00035072-TCONS_00035075	scaffold_5|+|73733915|73734584	17.6024/17.1384	0.974	-/-
IR	Potri.015G083000-Eucgr.B00227	TCONS_00072308-TCONS_00072310	Chr15|-|10732016|10732998	1.2714525/1.125587	0.885	Helicase_C,/-	TCONS_00015724-TCONS_00015722	scaffold_2|+|3331436|3332111	5.302405/1.58529	0.299	Helicase_C,/-
ES	Potri.008G167600-Eucgr.H03040	TCONS_00043061-TCONS_00043063	Chr08|+|11444857|11445240	6.54278/27.4665	0.238	-/-	TCONS_00054413-TCONS_00054412	scaffold_8|-|44356178|44356593	60.2643/12.167155	0.202	-/-
ES	Potri.008G150500-Eucgr.H03550	TCONS_00042886-TCONS_00042889	Chr08|+|10183872|10187105	3.150675/1.627945	0.187	-/-	TCONS_00054731-TCONS_00054730	scaffold_8|-|52365214|52369113	34.1646/2.892095	0.085	-/-
ES	Potri.013G108600-Eucgr.A00553	TCONS_00063346-TCONS_00063347	Chr13|+|12200337|12200777	3.34589/3.733355	0.896	-/-	TCONS_00000322-TCONS_00000321	scaffold_1|+|9001273|9002025	11.1887/6.663095	0.596	-/-
ES	Potri.013G084800-Eucgr.B01428	TCONS_00063117-TCONS_00063115	Chr13|+|7931125|7931437	7.40389/2.66994	0.361	LUC7,/-	TCONS_00016541-TCONS_00016540	scaffold_2|+|23456240|23456562	31.43225/4.394115	0.14	LUC7,/-
ES	Potri.016G084500-Eucgr.B02453	TCONS_00073898-TCONS_00073899	Chr16|+|6599922|6600308	4.343045/1.441805	0.332	-/AP2,	TCONS_00017278-TCONS_00017277	scaffold_2|+|46668624|46669011	8.72281/4.894545	0.561	-/-
ES	Potri.012G089700-Eucgr.B00211	TCONS_00061639-TCONS_00061640	Chr12|-|11659089|11660253	29.006/21.38455	0.737	-/-	TCONS_00015706-TCONS_00015710	scaffold_2|+|3216876|3218186	10.144675/1.924835	0.064	-/-
ES	Potri.019G081100-Eucgr.A00553	TCONS_00082855-TCONS_00082854	Chr19|+|11457016|11457473	6.001885/1.978806	0.33	-/-	TCONS_00000322-TCONS_00000321	scaffold_1|+|9001273|9002025	11.1887/6.663095	0.596	-/-
ES	Potri.011G168000-Eucgr.F03650	TCONS_00057509-TCONS_00057507	Chr11|+|18352214|18355467	13.56835/2.24916	0.166	-/-	TCONS_00043574-TCONS_00043575	scaffold_6|-|44845854|44848753	8.890665/30.91	0.288	-/-
ES	Potri.015G085700-Eucgr.B00211	TCONS_00072325-TCONS_00072326	Chr15|-|10922259|10923330	30.89245/18.4391	0.597	-/-	TCONS_00015706-TCONS_00015710	scaffold_2|+|3216876|3218186	10.144675/1.924835	0.064	-/-
