# Supplementary material for: Conservation and functional influence of alternative splicing in wood formation of Populus and Eucalyptus
Source: BMC Genomics. 2014 Sep 10;15(1):780. doi: 10.1186/1471-2164-15-780 (PMC4287496; doi:10.1186/1471-2164-15-780)
Supplement: Supplementary file 13 — Additional file 13: Primers designed for RT-PCR confirmation. (XLS 26 KB) [file 12864_2014_6779_MOESM13_ESM.xls]

## Sheet: Sheet1
Primers designed for RT-PCR confirmation
Eucgr.B03348-F	ATGGTTCATACGCCAATC
Eucgr.B03348-R	AGAAGACACCACTTGAGGG
Eucgr.B03418-F	TGAAGCTGTCGCTGGAGG
Eucgr.B03418-R	AAGGTTCGGCAGTTTACG
Eucgr.B03489-F	TTCAGTCAGTAGAGGAGCTT
Eucgr.B03489-R	TGTTGGATACTTGGTGAGA
Eucgr.B03537-F	TACGATTGCCTCCTGGTT
Eucgr.B03537-R	GGGCTTGCCTCTGTAGAA
Eucgr.E01067-F	GCCGTTCTGCTCAAACTC
Eucgr.E01067-R	AAGACACCACCATACCCT
Eucgr.F00083-F	AGCATCCAGGTTCAAATAG
Eucgr.F00083-R	ACAGCAGCAGTTCACATAC
Eucgr.F00626-F	GGGTTGAACTTGATTGCG
Eucgr.F00626-R	CCGTACATTGAGCCGAAG
Eucgr.G00399-F	AGCATCTCATCGTCACCC
Eucgr.G00399-R	CTATGGCCTCCCCTACGT
Potri.02G201500-F	TGGTGATGAGAAACGGCTGAC
Potri.02G201500-R	TGCTCGCCCTCTTGATGC
Potri.04G002700-F	TAGCAGTGATTATGAGGGTA
Potri.04G002700-R	TAGATGCAGAAGCCAGTT
Potri.04G059000-F	ATGAACTCCGAGAACCCA
Potri.04G059000-R	CTCAGGCTATCTTACTATCAAACA
Potri.05G257500-F	TTGATGGACCGCAAGACT
Potri.05G257500-R	ACAGCCGATGACAAACTC
Potri.07G017000-F	ACAAGAAATCAGGCAGAGG
Potri.07G017000-R	GTTCATGGGCTCCAAATC
Potri.08G161100-F	GCTTAGACTGGGTTTGCC
Potri.08G161100-R	CCTTTGTAGCCTTCCCTC
Potri.09G123400-F	CCAGGGAACAGCATCTAT
Potri.09G123400-R	GTTCACTTGCGAGAAAAG
Potri.14G025300-F	AACTCCTAATGGGCAACA
Potri.14G025300-R	CTCGAAACAAAGAAAGAAAG
PtAP2-F	CATACTCTACGGCGTCAGA
PtAP2-R	GAAACTTTGGTGCCCTATC
EgAP2-F	TCTGTCCAAGGAAGACTTTGTC
EgAP2-F	TTAGGTATCCCTGAAAATGTCT
PtIAA8-F	TTGCCACCACCTCAAAGA
PtIAA8-R	ATCTCCCAGGGAACATCG
EgIAA8-F	GCTCCTAAGGCACAAGTT
EgIAA8-R	CACCCACAAGCATCCAGT
